# Supplementary material for: mTORC1 senses glutamine and other amino acids through GCN2
Source: EMBO J. 2025 Jul 21;44(17):4825–66. doi: 10.1038/s44318-025-00505-1 (PMC12402317; doi:10.1038/s44318-025-00505-1)
Supplement: Supplementary file 2 — Dataset EV1 [file 44318_2025_505_MOESM2_ESM.xlsx]

## Sheet: Legend
Dataset EV1. Phosphoproteomic analyses of control and GCN2 KO cells upon glutamine starvation
List of all phosphopeptides identified in control and GCN2 KO HEK293T cells in glutamine-rich conditions or after glutamine starvation for one hour and corresponding fold change and statistical tests comparing their abundance in:
(1) glutamine-rich vs glutamine-starved control cells
(2) glutamine-starved control vs glutamine-starved GCN2 KO cells
(3) glutamine-rich vs glutamine-starved GCN2 KO cells

## Sheet: control -Q vs +Q
Peptide sequence	Gene	Protein ID	Protein description	phosphorylates residue	max razor peptides	logFC	AveExpr	t	pvalue	fdr
HNRNPA1_SGS*GNFGGGR___1	HNRNPA1	P09651	Heterogeneous nuclear ribonucleoprotein A1	S199	23	-0.645418	20.6085	-10.4793	2.60023e-07	0.0030215
ERCC6L_ENSLCGS*APNSR___1	ERCC6L	Q2NKX8	DNA excision repair protein ERCC-6-like	S984	44	-0.987754	16.9455	-10.2501	3.29247e-07	0.0030215
PATL1_STS*PIIGS*PPVR___2	PATL1	Q86TB9	Protein PAT1 homolog 1	S179;S184	17	-0.768138	21.4935	-10.2164	3.41001e-07	0.0030215
RPTOR_GVHIHQAGGSPPAS*ST*SSSSLTNDVAK___2	RPTOR	Q8N122	Regulatory-associated protein of mTOR	S881;T883	26	-0.638719	15.3217	-9.46997	7.60196e-07	0.00332121
ASH1L_SSS*ESTSSTVNGVPSR___1	ASH1L	Q9NR48	Histone-lysine N-methyltransferase ASH1L	S1689	2	-0.745677	15.4162	-9.38151	8.3873e-07	0.00332121
LARP1_SLPT*T*VPESPNYR___2	LARP1	Q6PKG0	La-related protein 1	T769;T770	55	-0.623684	23.0758	-9.25791	9.63396e-07	0.00332121
ZC3HC1_LCS*SSSSDTSSR___1	ZC3HC1	Q86WB0	Zinc finger C3HC-type protein 1	S407	15	-0.665367	19.731	-9.15479	1.08268e-06	0.00332121
ZC3H13_LSPS*PSLR___1	ZC3H13	Q5T200	Zinc finger CCCH domain-containing protein 13	S209	31	-0.583501	16.0003	-9.13578	1.10635e-06	0.00332121
ULK1_SPRPGSS*APEHS*PR___2	ULK1	O75385	Serine/threonine-protein kinase ULK1	S544;S539	2	-1.05976	15.8027	-9.12151	1.12448e-06	0.00332121
HDGFL2_KRS*EGFSMDR___1	HDGFL2	Q7Z4V5	Hepatoma-derived growth factor-related protein 2	S454	24	-0.77166	19.6668	-8.57381	2.13099e-06	0.00566461
EIF4ENIF1_WFS*NPSR___1	EIF4ENIF1	Q9NRA8	Eukaryotic translation initiation factor 4E transporter	S342	17	0.741409	15.363	8.43856	2.50721e-06	0.00605879
RPS6KB1_TPVS*PVKFS*PGDFWGR___2	RPS6KB1	P23443	Ribosomal protein S6 kinase beta-1	S447;S452	14	-0.842891	18.4138	-8.25071	3.15251e-06	0.00698334
FOXK1_SGGLQT*PECLS*R___2	FOXK1	P85037	Forkhead box protein K1	S441;T436	22	0.555453	22.1838	7.84777	5.22021e-06	0.0104239
FBXO38_YNS*HQMGQSK___1	FBXO38	Q6PIJ6	F-box only protein 38	S654	10	-0.572887	17.4566	-7.76513	5.80222e-06	0.0104239
ZNF106_SLSES*S*VIMDR___2	ZNF106	Q9H2Y7	Zinc finger protein 106	S863;S864	26	-0.659245	17.6914	-7.75448	5.88212e-06	0.0104239
HDGFL2_S*EGFSMDR___1	HDGFL2	Q7Z4V5	Hepatoma-derived growth factor-related protein 2	S454	24	-0.780267	20.2701	-7.65525	6.68594e-06	0.0111078
MTOR_TRT*DS*YSAGQSVEILDGVELGEPAHK___2	MTOR	P42345	Serine/threonine-protein kinase mTOR	T2446;S2448	61	-0.729742	15.2642	-7.48066	8.39965e-06	0.0131341
ANKS1A_HDS*LHDPAAPSR___1	ANKS1A	Q92625	Ankyrin repeat and SAM domain-containing protein 1A	S887	28	-0.539432	16.2069	-7.35509	9.92015e-06	0.0135933
PRRC2B_VASET*HS*EGSEYEELPKR___2	PRRC2B	Q5JSZ5	Protein PRRC2B	T1134;S1136	66	-0.78556	17.2717	-7.34191	1.00961e-05	0.0135933
BCLAF1_SSS*SSASPSSPSSR___1	BCLAF1	Q9NYF8	Bcl-2-associated transcription factor 1	S753	44	-0.532182	15.8367	-7.33222	1.02275e-05	0.0135933
EIF2S2_IES*DVQEPT*EPEDDLDIMLGNK___2	EIF2S2	P20042	Eukaryotic translation initiation factor 2 subunit 2	S105;T111	32	0.684335	17.411	7.22098	1.18745e-05	0.0150309
EIF4EBP2_RNS*PMAQT*PPCHLPNIPGVTSPGTLIEDSK___2	EIF4EBP2	Q13542	Eukaryotic translation initiation factor 4E-binding protein 2	S65;T70	2	-0.98783	17.9149	-7.17122	1.27009e-05	0.0153462
FOXK1_SMVSPVPS*PTGTISVPNSCPAS*PR___2	FOXK1	P85037	Forkhead box protein K1	S243;S257	22	-0.527549	18.2729	-7.10237	1.39472e-05	0.0161193
MAF1_QFCQEGQPHVLEALS*PPQTSGLS*PSR___2	MAF1	Q9H063	Repressor of RNA polymerase III transcription MAF1 homolog	S60;S68	2	-0.552218	16.1754	-6.99373	1.61868e-05	0.0177818
ANKS1A_RHDS*LHDPAAPSR___1	ANKS1A	Q92625	Ankyrin repeat and SAM domain-containing protein 1A	S887	28	-0.694473	16.2169	-6.96132	1.69269e-05	0.0177818
SPECC1_SVSSPTSSNT*PTPTK___1	SPECC1	Q5M775	Cytospin-B	T140	30	-0.942533	16.646	-6.9417	1.73925e-05	0.0177818
PDCD4_KNS*SRDS*GRGDSVSDSGSDALR___2	PDCD4	Q53EL6	Programmed cell death protein 4	S67;S71	20	-0.839074	15.4297	-6.91231	1.81156e-05	0.0178351
TFEB_FAAHIS*PAQGS*PKPPPAASPGVR___2	TFEB	P19484	Transcription factor EB	S114;S109	2	-0.677785	16.4903	-6.86992	1.92157e-05	0.0182426
BCR_SSES*SCGVDGDYEDAELNPR___1	BCR	P11274	Breakpoint cluster region protein	S238	24	-0.426393	15.3036	-6.82206	2.05441e-05	0.0188311
PCYT1A_TSPPCS*PANLSR___1	PCYT1A	P49585	Choline-phosphate cytidylyltransferase A	S347	12	-0.514809	17.0274	-6.79763	2.12595e-05	0.0188373
NDRG1_SHT*SEGAHLDITPNSGAAGNSAGPK___1	NDRG1	Q92597	Protein NDRG1	T366	10	-0.578946	16.6744	-6.71686	2.382e-05	0.0201718
CTDSPL2_KYSEVDDS*LPSGGEKPSK___1	CTDSPL2	Q05D32	CTD small phosphatase-like protein 2	S33	15	-0.443235	18.7897	-6.70212	2.43217e-05	0.0201718
STK11IP_SHLEPSGNPLPAT*PTTSAPSAPPASSQGPDT*APRPSPPQEEAR___2	STK11IP	Q8N1F8	Serine/threonine-protein kinase 11-interacting protein	T447;T465	9	-0.963727	15.7715	-6.66243	2.57297e-05	0.0201718
RICTOR_HIEDTGST*PS*IGENDLK___2	RICTOR	Q6R327	Rapamycin-insensitive companion of mTOR	S1177;T1175	14	-0.452196	16.2685	-6.63178	2.68761e-05	0.0201718
ERCC6L_QNFSSQSLEHVEKENS*LCGS*APNSR___2	ERCC6L	Q2NKX8	DNA excision repair protein ERCC-6-like	S980;S984	44	-0.414017	16.8569	-6.62235	2.72401e-05	0.0201718
FOXK1_S*GGLQTPECLSR___1	FOXK1	P85037	Forkhead box protein K1	S431	22	-0.388093	15.9679	-6.62032	2.73187e-05	0.0201718
ZEB1_MTNSPVLPVGS*TTNGSR___1	ZEB1	P37275	Zinc finger E-box-binding homeobox 1	S693	10	0.426057	16.022	6.59684	2.82501e-05	0.0202958
PI4K2A_SSS*ESYTQSFQSR___1	PI4K2A	Q9BTU6	Phosphatidylinositol 4-kinase type 2-alpha	S462	18	-0.396718	20.2867	-6.57219	2.9264e-05	0.0204709
C2CD5_NQTYS*FS*PSK___2	C2CD5	Q86YS7	C2 domain-containing protein 5	S293;S295	19	-0.430488	18.716	-6.53138	3.10293e-05	0.0209976
EIF2S2_DLKIES*DVQEPTEPEDDLDIMLGNK___1	EIF2S2	P20042	Eukaryotic translation initiation factor 2 subunit 2	S105	32	0.774086	15.0885	6.51878	3.15967e-05	0.0209976
CHMP2B_S*LPSASTSK___1	CHMP2B	Q9UQN3	Charged multivesicular body protein 2b	S187	10	-0.494309	16.7929	-6.46793	3.40022e-05	0.0220451
ISCU_AAS*ALLLRS*PR___2	ISCU	Q9H1K1	Iron-sulfur cluster assembly enzyme ISCU	S14;S20	9	-1.08049	16.1785	-6.38522	3.83405e-05	0.0242659
PDCD4_KNS*S*RDSGRGDSVSDSGSDALR___2	PDCD4	Q53EL6	Programmed cell death protein 4	S67;S68	20	-0.921669	14.6011	-6.3519	4.02514e-05	0.0248829
TBC1D10B_TEEARPS*PAPGPGT*PTGTPTR___2	TBC1D10B	Q4KMP7	TBC1 domain family member 10B	S141;T148	18	-0.396713	17.1724	-6.29858	4.35227e-05	0.0262936
EIF2S2_IES*DVQEPTEPEDDLDIMLGNK___1	EIF2S2	P20042	Eukaryotic translation initiation factor 2 subunit 2	S105	32	0.596671	17.8238	6.20321	5.00994e-05	0.0295943
RB1CC1_ASVS*QTSPQSASSPR___1	RB1CC1	Q8TDY2	RB1-inducible coiled-coil protein 1	S644	36	0.351216	15.5624	6.17591	5.21709e-05	0.030148
ARHGEF40_GGGGGGQGAEGPPGT*PR___1	ARHGEF40	Q8TER5	Rho guanine nucleotide exchange factor 40	T371	20	-0.539619	18.3999	-6.09111	5.92061e-05	0.0334854
EIF2S2_DLKIES*DVQEPT*EPEDDLDIMLGNK___2	EIF2S2	P20042	Eukaryotic translation initiation factor 2 subunit 2	T111;S105	32	1.02333	17.0346	6.01718	6.61618e-05	0.0366399
PPIP5K2_SGEQIT*SSPVSPK___1	PPIP5K2	O43314	Inositol hexakisphosphate and diphosphoinositol-pentakisphosphate kinase 2	T1011	22	0.424908	15.9653	5.90901	7.79464e-05	0.0414069
ATRX_LTPVSLS*NS*PIKGADCQEVPQDK___2	ATRX	P46100	Transcriptional regulator ATRX	S596;S598	47	0.473512	16.7008	5.90761	7.81122e-05	0.0414069
BRD8_SGVAEAPVGS*KAPS*IDGKEELDLAEK___2	BRD8	Q9H0E9	Bromodomain-containing protein 8	S383;S387	22	0.679486	17.4224	5.89653	7.94429e-05	0.0414069
ARID3A_AAAAGLGHPASPGGS*EDGPPGS*EEEDAAR___2	ARID3A	Q99856	AT-rich interactive domain-containing protein 3A	S81;S88	7	-0.480669	15.6303	-5.8338	8.74391e-05	0.0446982
GTF2F1_GNSRPGT*PSAEGGSTSSTLR___1	GTF2F1	P35269	General transcription factor IIF subunit 1	T389	22	-0.40247	19.1238	-5.80956	9.07534e-05	0.0455171
EEF2K_YSSS*GS*PANSFHFK___2	EEF2K	O00418	Eukaryotic elongation factor 2 kinase	S72;S74	13	-0.48918	19.0507	-5.78422	9.43608e-05	0.0460564
NDRG1_TASGS*S*VTSLDGTR___2	NDRG1	Q92597	Protein NDRG1	S332;S333	10	-0.5204	20.6964	-5.77784	9.5294e-05	0.0460564
NT5C2_SIS*EIKPPNLFPLAPQEITHCHDEDDDEEEEEEEE___1	NT5C2	P49902	Cytosolic purine 5'-nucleotidase	S529	15	0.713396	16.2833	5.7076	0.000106224	0.0504225
MTOR_TRT*DS*YSAGQSVEILDGVELGEPAHKK___2	MTOR	P42345	Serine/threonine-protein kinase mTOR	T2446;S2448	61	-0.729886	15.8395	-5.65718	0.000114886	0.053396
C2CD5_QSSSS*DTDLS*LTPK___2	C2CD5	Q86YS7	C2 domain-containing protein 5	S312;S307	19	-0.497907	15.1408	-5.64612	0.000116884	0.053396
TBC1D2B_HSS*GDPSSEGTSGSGSVSIR___1	TBC1D2B	Q9UPU7	TBC1 domain family member 2B	S317	21	-0.616047	16.7634	-5.61474	0.000122755	0.053396
NFATC2IP_GAADEVEVEPPEPPGPVAS*R___1	NFATC2IP	Q8NCF5	NFATC2-interacting protein	S84	9	0.44397	18.5647	5.61229	0.000123226	0.053396
AMOTL1_LSTT*PAHS*PVLK___2	AMOTL1	Q8IY63	Angiomotin-like protein 1	S906;T902	15	-0.53326	17.2496	-5.5983	0.000125956	0.053396
BMP2K_QNS*LHGS*FHSADVLK___2	BMP2K	Q9NSY1	BMP-2-inducible protein kinase	S1107;S1111	14	-0.33645	16.4056	-5.59252	0.000127101	0.053396
DDX3X_QSSGASS*SSFSSSR___1	DDX3X	O00571	ATP-dependent RNA helicase DDX3X	S610	41	-0.361487	15.427	-5.58307	0.000128997	0.053396
ZC3H18_TLS*GSGSGSGSSYSGSSSR___1	ZC3H18	Q86VM9	Zinc finger CCCH domain-containing protein 18	S685	34	-0.309845	16.3712	-5.58272	0.000129068	0.053396
EIF4EBP1_NS*PVTKT*PPRDLPTIPGVTSPSSDEPPMEASQSHLR___2	EIF4EBP1	Q13541	Eukaryotic translation initiation factor 4E-binding protein 1	S65;T70	2	-0.625777	16.0267	-5.56922	0.000131832	0.053396
GOLGB1_LS*GLANVVLHELS*GDDDTDQNMR___2	GOLGB1	Q14789	Golgin subfamily B member 1	S17;S6	137	0.855446	13.4194	5.55647	0.000134501	0.053396
FKBP15_SNSLS*EQLAINT*SPDAVK___2	FKBP15	Q5T1M5	FK506-binding protein 15	S348;T355	27	-0.326511	16.7894	-5.55607	0.000134585	0.053396
ADGRL1_SPPGGTHGS*LK___1	ADGRL1	O94910	Adhesion G protein-coupled receptor L1	S1129	2	0.636616	15.2842	5.51691	0.000143147	0.0552549
IBTK_SDSSGGYNLS*DIIQS*PSSTGLLK___2	IBTK	Q9P2D0	Inhibitor of Bruton tyrosine kinase	S999;S1004	12	-0.444907	14.4356	-5.51567	0.000143427	0.0552549
RPS6_RLS*S*LRASTSK___2	RPS6	P62753	40S ribosomal protein S6	S235;S236	16	-0.424588	15.1552	-5.50232	0.000146484	0.0556263
DDX3X_QSSGASSSS*FSSSR___1	DDX3X	O00571	ATP-dependent RNA helicase DDX3X	S612	41	-0.411893	16.9839	-5.49083	0.000149168	0.0558477
ALG3_S*GSAAQAEGLCK___1	ALG3	Q92685	Dol-P-Man:Man(5)GlcNAc(2)-PP-Dol alpha-1,3-mannosyltransferase	S11	3	-0.322236	17.8871	-5.44805	0.000159631	0.0589348
MIER1_LLDESES*AASSR___1	MIER1	Q8N108	Mesoderm induction early response protein 1	S369	17	0.351031	15.6311	5.43079	0.000164067	0.059743
TBC1D10B_TEEARPSPAPGPGT*PT*GTPTR___2	TBC1D10B	Q4KMP7	TBC1 domain family member 10B	T148;T150	18	-0.404696	16.6292	-5.40101	0.000172036	0.0617982
CNP_KS*HTFLPK___1	CNP	P09543	2',3'-cyclic-nucleotide 3'-phosphodiesterase	S9	23	0.522854	14.8135	5.37782	0.000178522	0.0632731
EIF2S2_IES*DVQEPTEPEDDLDIMLGNKK___1	EIF2S2	P20042	Eukaryotic translation initiation factor 2 subunit 2	S105	32	0.506492	16.2698	5.35762	0.000184382	0.0636345
MFF_SMS*ENAVR___1	MFF	Q9GZY8	Mitochondrial fission factor	S157	7	-0.763949	19.8891	-5.3496	0.000186765	0.0636345
PRRC2B_RVASETHS*EGS*EYEELPK___2	PRRC2B	Q5JSZ5	Protein PRRC2B	S1139;S1136	66	-0.798805	16.7493	-5.34404	0.000188435	0.0636345
BCKDHA_IGHHS*TSDDSSAYR___1	BCKDHA	P12694	2-oxoisovalerate dehydrogenase subunit alpha, mitochondrial	S337	15	-0.417864	16.9437	-5.34178	0.000189118	0.0636345
CHD1_SPYGS*RS*PFEHSVEHK___2	CHD1	O14646	Chromodomain-helicase-DNA-binding protein 1	S1687;S1689	53	-0.46951	14.1846	-5.30241	0.000201455	0.0665589
SH2D5_TLRPLS*HAKS*EAELQGLG___2	SH2D5	Q6ZV89	SH2 domain-containing protein 5	S415;S411	2	-0.403294	13.7199	-5.29823	0.000202817	0.0665589
TBC1D10B_TEEARPSPAPGPGTPT*GT*PTR___2	TBC1D10B	Q4KMP7	TBC1 domain family member 10B	T150;T152	18	-0.387917	18.387	-5.27339	0.000211092	0.0684299
WDR48_IINLDNESQTTSS*S*NNEKPGEQEKEEDIAVLAEEK___2	WDR48	Q8TAF3	WD repeat-containing protein 48	S616;S617	21	-0.372538	15.5651	-5.25992	0.000215731	0.0690913
CAMSAP1_ADVVPQQADPEFPRAS*PR___1	CAMSAP1	Q5T5Y3	Calmodulin-regulated spectrin-associated protein 1	S563	34	-0.361784	16.8722	-5.22236	0.000229238	0.0725428
MSL3_HSANCDRLS*ES*SASPQPK___2	MSL3	Q8N5Y2	Male-specific lethal 3 homolog	S364;S362	2	-0.399017	16.3925	-5.21191	0.000233151	0.0729132
NRDC_AKST*CS*CPDLQPNGQDLGENSR___2	NRDC	O43847	Nardilysin	S61;T59	32	-0.386693	16.471	-5.19348	0.000240226	0.0735234
SIPA1L1_HQS*DGNEIAHTR___1	SIPA1L1	O43166	Signal-induced proliferation-associated 1-like protein 1	S1508	14	-0.587628	16.059	-5.19243	0.000240634	0.0735234
SAMHD1_TPSNTPS*AEADWS*PGLELHPDYK___2	SAMHD1	Q9Y3Z3	Deoxynucleoside triphosphate triphosphohydrolase SAMHD1	S27;S33	29	-0.32732	16.5043	-5.17783	0.000246414	0.0742833
PDCD4_GDS*VSDSGSDALR___1	PDCD4	Q53EL6	Programmed cell death protein 4	S76	20	-0.795746	16.8016	-5.1684	0.000250222	0.0742833
WASL_VEQNSRPVS*CSGR___1	WASL	O00401	Actin nucleation-promoting factor WASL	S430	12	-0.375961	16.1771	-5.16445	0.000251832	0.0742833
GPATCH8_ST*TAHS*WQR___2	GPATCH8	Q9UKJ3	G patch domain-containing protein 8	T977;S981	37	-0.405382	17.7084	-5.15216	0.000256924	0.0742833
TTYH2_ASPPPT*YS*PSMR___2	TTYH2	Q9BSA4	Protein tweety homolog 2	T508;S510	2	-0.351323	15.7764	-5.14914	0.000258193	0.0742833
PREX2_FSALCS*ER___1	PREX2	Q70Z35	Phosphatidylinositol 3,4,5-trisphosphate-dependent Rac exchanger 2 protein	S890	2	-1.3548	13.693	-5.14512	0.000259888	0.0742833
GTF3C1_YHDEADQS*ALQR___1	GTF3C1	Q12789	General transcription factor 3C polypeptide 1	S1253	74	-0.337163	16.3857	-5.13616	0.000263715	0.0745754
CLASP1_RQSS*GS*ATNVASTPDNR___2	CLASP1	Q7Z460	CLIP-associating protein 1	S647;S649	40	-0.474457	16.0946	-5.12573	0.000268242	0.0747106
PRKAA2_SCS*AAGLHRPR___1	PRKAA2	P54646	5'-AMP-activated protein kinase catalytic subunit alpha-2	S491	7	0.523264	13.8819	5.12215	0.000269815	0.0747106
CLASP2_YESYGMHS*DDDANSDASSACSER___1	CLASP2	O75122	CLIP-associating protein 2	S621	46	0.319833	17.8926	5.10271	0.000278528	0.0763281
PRRC2B_VASETHSEGS*EYEELPK___1	PRRC2B	Q5JSZ5	Protein PRRC2B	S1139	66	-0.658212	17.9062	-5.08815	0.000285248	0.0773719
SPECC1_S*STSLAFESR___1	SPECC1	Q5M775	Cytospin-B	S37	30	0.355132	16.3169	5.08158	0.000288336	0.0774196
OBI1_TSSEAS*MDAAYLDK___1	OBI1	Q5W0B1	ORC ubiquitin ligase 1	S529	24	-0.640806	15.7143	-5.04656	0.000305398	0.080739
PLCL2_YDS*GGVSNGDCSLGVSGDEAR___1	PLCL2	Q9UPR0	Inactive phospholipase C-like protein 2	S51	8	-0.422462	15.1876	-5.04382	0.000306773	0.080739
TUT4_QSS*ECSESPSYSPQPQPFPQNSSQSAAITQPSSQPGSQPK___1	TUT4	Q5TAX3	Terminal uridylyltransferase 4	S1418	43	-0.737955	13.3394	-5.02203	0.000317979	0.0828679
DDX3X_QSSGASSSSFS*SSR___1	DDX3X	O00571	ATP-dependent RNA helicase DDX3X	S614	41	-0.437309	16.0358	-4.9893	0.000335615	0.0866148
NSD2_GIGTPPNT*T*PIKNGSPEIK___2	NSD2	O96028	Histone-lysine N-methyltransferase NSD2	T114;T115	37	-0.342923	19.4408	-4.96509	0.000349327	0.0892866
NDRG1_T*AS*GSSVTSLDGTR___2	NDRG1	Q92597	Protein NDRG1	S330;T328	10	-0.417837	17.3801	-4.94197	0.000362967	0.0912724
USP1_KS*DTEFGNMK___1	USP1	O94782	Ubiquitin carboxyl-terminal hydrolase 1	S273	20	-1.04669	16.1649	-4.94032	0.000363964	0.0912724
PNISR_VTRSPS*PVPQEEHSDPEMT*EEEKEYQMMLLTK___2	PNISR	Q8TF01	Arginine/serine-rich protein PNISR	T326;S313	11	-0.47134	16.5851	-4.92602	0.000372704	0.0925908
MICAL3_SCPST*PSSGATVDSGK___1	MICAL3	Q7RTP6	[F-actin]-monooxygenase MICAL3	T1763	39	-0.406651	15.2276	-4.91829	0.000377525	0.09292
RBM6_S*RTDQDFR___1	RBM6	P78332	RNA-binding protein 6	S263	44	-0.533085	15.5333	-4.89915	0.000389735	0.0950454
RERE_TQEISRPNS*PSEGEGESSDSR___1	RERE	Q9P2R6	Arginine-glutamic acid dipeptide repeats protein	S679	8	-0.53253	17.0643	-4.89054	0.000395359	0.0955404
AKT1S1_RTEARS*S*DEENGPPSSPDLDR___2	AKT1S1	Q96B36	Proline-rich AKT1 substrate 1	S202;S203	6	0.486033	13.9668	4.8684	0.000410228	0.0980945
ARHGEF2_ILSQS*T*DSLNMR___2	ARHGEF2	Q92974	Rho guanine nucleotide exchange factor 2	S174;T175	36	-0.362105	16.7847	-4.86391	0.000413309	0.0980945
MTOR_TDSY*SAGQS*VEILDGVELGEPAHKK___2	MTOR	P42345	Serine/threonine-protein kinase mTOR	Y2449;S2454	61	-0.571112	16.1633	-4.85473	0.000419696	0.0984475
EDC3_SQDVAVS*PQQQQCSK___1	EDC3	Q96F86	Enhancer of mRNA-decapping protein 3	S131	22	-0.267942	19.048	-4.84813	0.000424351	0.0984475
HDGFL2_RS*EGFSMDR___1	HDGFL2	Q7Z4V5	Hepatoma-derived growth factor-related protein 2	S454	24	-0.41966	17.5673	-4.83819	0.000431464	0.0984475
HDAC1_RIS*ICS*SDKR___2	HDAC1	Q13547	Histone deacetylase 1	S406;S409	13	-0.440159	17.9498	-4.83695	0.000432354	0.0984475
DSG2_GSSS*ASIVK___1	DSG2	Q14126	Desmoglein-2	S701	40	0.401299	18.3158	4.83563	0.000433314	0.0984475
KLF3_SSPPS*AGNS*PSSLK___2	KLF3	P57682	Krueppel-like factor 3	S74;S78	2	-0.358284	16.858	-4.82609	0.000440289	0.0989748
WDR44_RKS*ELEFET*LKTPDIDVPK___2	WDR44	Q5JSH3	WD repeat-containing protein 44	S262;T268	35	0.339019	16.5234	4.82231	0.000443082	0.0989748
HUWE1_S*PAFTSR___1	HUWE1	Q7Z6Z7	E3 ubiquitin-protein ligase HUWE1	S3127	137	-0.518056	16.3346	-4.81505	0.000448504	0.0993512
PDCD4_DSGRGDS*VSDSGSDALR___1	PDCD4	Q53EL6	Programmed cell death protein 4	S76	20	-1.08529	17.9593	-4.80251	0.000458037	0.100624
MIA2_GS*RGPGNPLDHQITNER___1	MIA2	Q96PC5	Melanoma inhibitory activity protein 2	S1167	17	-0.361758	17.189	-4.7927	0.000465638	0.101322
ITPKB_LNS*SSGSGSGSSGSSVSSPSWAGR___1	ITPKB	P27987	Inositol-trisphosphate 3-kinase B	S84	2	-0.311956	16.5487	-4.78862	0.000468838	0.101322
SETD1A_TVS*FSAIEVVPAPEPPPATPPQAK___1	SETD1A	O15047	Histone-lysine N-methyltransferase SETD1A	S1169	24	-0.636414	14.6564	-4.76983	0.000483885	0.103542
DDX17_TTSS*ANNPNLMYQDECDR___1	DDX17	Q92841	Probable ATP-dependent RNA helicase DDX17	S572	44	-0.365881	16.201	-4.76614	0.0004869	0.103542
SLX4_HHESIT*PPS*RSPTK___2	SLX4	Q8IY92	Structure-specific endonuclease subunit SLX4	T1676;S1679	6	0.609218	14.0716	4.75203	0.000498604	0.10519
RRAGC_ALTHNGT*PR___1	RRAGC	Q9HB90	Ras-related GTP-binding protein C	T394	6	-0.458893	15.8643	-4.73614	0.000512141	0.107195
SART1_VS*EVEEEKEPVPQPLPSDDTR___1	SART1	O43290	U4/U6.U5 tri-snRNP-associated protein 1	S448	46	-0.341507	17.0138	-4.71299	0.00053255	0.110596
OBI1_TSS*EAS*MDAAYLDK___2	OBI1	Q5W0B1	ORC ubiquitin ligase 1	S526;S529	24	-0.473215	18.4533	-4.70225	0.000542303	0.110949
URI1_NS*TGSGHSAQELPTIR___1	URI1	O94763	Unconventional prefoldin RPB5 interactor 1	S372	12	-0.423609	15.6994	-4.70193	0.000542601	0.110949
MCRIP2_APSTSPS*FEGTQETYTVAHEENVR___1	MCRIP2	Q9BUT9	MAPK regulated corepressor interacting protein 2	S82	2	0.488055	16.6168	4.69595	0.00054812	0.111222
PDHA1_YHGHS*MS*DPGVSYR___2	PDHA1	P08559	Pyruvate dehydrogenase E1 component subunit alpha, somatic form, mitochondrial	S293;S295	26	-0.395929	16.3919	-4.679	0.000564071	0.113535
ZC3HC1_LCSSSS*SDTSSR___1	ZC3HC1	Q86WB0	Zinc finger C3HC-type protein 1	S410	15	0.367178	17.7531	4.67485	0.000568058	0.113535
LIMA1_KIS*ENSYSLDDLEIGPGQLSSSTFDSEK___1	LIMA1	Q9UHB6	LIM domain and actin-binding protein 1	S225	37	-0.623829	16.4529	-4.65669	0.000585827	0.116212
AMOTL1_GRLS*TTPAHS*PVLK___2	AMOTL1	Q8IY63	Angiomotin-like protein 1	S906;S900	15	-0.471634	15.0495	-4.64938	0.000593141	0.116792
MTOR_T*DS*YSAGQSVEILDGVELGEPAHKK___2	MTOR	P42345	Serine/threonine-protein kinase mTOR	T2446;S2448	61	-0.441726	14.1458	-4.6331	0.000609779	0.119185
RBM39_YRS*PYS*GPK___2	RBM39	Q14498	RNA-binding protein 39	S97;S100	22	-0.364227	16.9296	-4.62284	0.000620519	0.119831
PDS5B_GHTASES*DEQQWPEEK___1	PDS5B	Q9NTI5	Sister chromatid cohesion protein PDS5 homolog B	S1259	41	-0.387145	18.5614	-4.62134	0.000622098	0.119831
MTOR_TDSYS*AGQS*VEILDGVELGEPAHKK___2	MTOR	P42345	Serine/threonine-protein kinase mTOR	S2450;S2454	61	-0.447384	17.256	-4.61303	0.000630969	0.120602
SRRM2_S*S*RSSPELTR___2	SRRM2	Q9UQ35	Serine/arginine repetitive matrix protein 2	S1690;S1691	71	-0.884829	14.2668	-4.60912	0.00063518	0.120602
NFATC4_AS*PRPWT*PEDPWSLYGPSPGGR___2	NFATC4	Q14934	Nuclear factor of activated T-cells, cytoplasmic 4	S221;T226	10	-0.534759	16.2934	-4.59513	0.00065051	0.122462
CHAMP1_SPPAS*PESWK___1	CHAMP1	Q96JM3	Chromosome alignment-maintaining phosphoprotein 1	S386	34	-0.685556	18.686	-4.59183	0.000654185	0.122462
NIFK_RKS*QVAELNDDDKDDEIVFK___1	NIFK	Q9BYG3	MKI67 FHA domain-interacting nucleolar phosphoprotein	S247	16	0.434841	17.2918	4.58285	0.000664288	0.123483
ATRX_LTPVS*LS*NSPIK___2	ATRX	P46100	Transcriptional regulator ATRX	S594;S596	47	0.331143	18.5616	4.56742	0.000682027	0.125086
SENP6_ESISPQPADSACS*S*PAPSTGK___2	SENP6	Q9GZR1	Sentrin-specific protease 6	S361;S362	20	-0.319913	15.5252	-4.56225	0.000688078	0.125086
RPTOR_VLDTSSLTQS*APAS*PTNK___2	RPTOR	Q8N122	Regulatory-associated protein of mTOR	S859;S863	26	-0.270827	19.6922	-4.56139	0.00068909	0.125086
EIF2S2_IESDVQEPT*EPEDDLDIMLGNK___1	EIF2S2	P20042	Eukaryotic translation initiation factor 2 subunit 2	T111	32	0.538449	17.1715	4.55915	0.000691734	0.125086
ZNF511_SPASAEAPGDSGERS*EGEAMEICSEPVAASPAPAGER___1	ZNF511	Q8NB15	Zinc finger protein 511	S199	3	0.366743	14.5433	4.55436	0.000697419	0.125262
NDRG3_THSTS*S*SLGSGESPFSR___2	NDRG3	Q9UGV2	Protein NDRG3	S333;S334	12	-0.436099	14.8466	-4.54277	0.000711394	0.1263
PPP1R2_NKTS*TTSSMVASAEQPR___1	PPP1R2	P41236	Protein phosphatase inhibitor 2	S20	8	0.523375	15.3962	4.5417	0.000712698	0.1263
KLF3_SSPPSAGNS*PSSLK___1	KLF3	P57682	Krueppel-like factor 3	S78	2	-0.311265	17.6492	-4.5352	0.000720679	0.126868
NF1_KS*FDHLISDTK___1	NF1	P21359	Neurofibromin	S2543	62	0.679264	17.046	4.52766	0.000730055	0.127673
CDT1_LACRT*PS*PARPALR___2	CDT1	Q9H211	DNA replication factor Cdt1	T29;S31	5	-0.309237	17.9162	-4.49864	0.000767338	0.132958
NRDC_STCS*CPDLQPNGQDLGENSR___1	NRDC	O43847	Nardilysin	S61	32	-0.292997	17.9381	-4.49641	0.000770276	0.132958
CGNL1_SS*SSSTTPTSANSLYR___1	CGNL1	Q0VF96	Cingulin-like protein 1	S297	2	-0.297072	16.2419	-4.48691	0.000782956	0.134274
PDHA1_YHGHSMS*DPGVS*YR___2	PDHA1	P08559	Pyruvate dehydrogenase E1 component subunit alpha, somatic form, mitochondrial	S300;S295	26	-0.474254	17.0235	-4.48074	0.000791309	0.134823
TMEM87B_SVSNGT*AKPATSENFDEDLK___1	TMEM87B	Q96K49	Transmembrane protein 87B	T499	5	0.278142	16.3199	4.47517	0.000798933	0.134823
PDS5B_RGHTASES*DEQQWPEEK___1	PDS5B	Q9NTI5	Sister chromatid cohesion protein PDS5 homolog B	S1259	41	-0.27111	16.6173	-4.47062	0.000805217	0.134823
ARAF_GS*PSPASVSSGR___1	ARAF	P10398	Serine/threonine-protein kinase A-Raf	S257	17	-0.325531	19.9688	-4.46759	0.000809429	0.134823
PATL1_RST*S*PIIGSPPVR___2	PATL1	Q86TB9	Protein PAT1 homolog 1	T178;S179	17	-0.379784	14.9747	-4.46609	0.000811517	0.134823
KNL1_HS*SILKPPRS*PLQDLR___2	KNL1	Q8NG31	Kinetochore scaffold 1	S32;S24	57	-0.41778	14.978	-4.45738	0.000823794	0.136013
EIF2S2_DLKIES*DVQEPT*EPEDDLDIMLGNKK___2	EIF2S2	P20042	Eukaryotic translation initiation factor 2 subunit 2	T111;S105	32	0.995438	17.1024	4.45297	0.00083007	0.136203
ZNF579_AAALQALQAQAPT*SPPPPPPPLK___1	ZNF579	Q8NAF0	Zinc finger protein 579	T482	6	0.30522	15.5767	4.44634	0.000839622	0.136925
TRA2A_SQS*KSPTGTPAR___1	TRA2A	Q13595	Transformer-2 protein homolog alpha	S18	9	-0.383199	17.5308	-4.43597	0.000854777	0.137844
ULK1_SPRPGS*S*APEHSPR___2	ULK1	O75385	Serine/threonine-protein kinase ULK1	S538;S539	2	-0.734555	13.476	-4.43539	0.000855629	0.137844
CTDSPL2_KYS*EVDDSLPSGGEKPSK___1	CTDSPL2	Q05D32	CTD small phosphatase-like protein 2	S28	15	-0.279994	16.6696	-4.42354	0.000873322	0.139847
TTPAL_TSPS*VAS*LSENELPPPPEPPGYVCSLTEDLVTK___2	TTPAL	Q9BTX7	Alpha-tocopherol transfer protein-like	S13;S16	8	0.368354	13.9424	4.41895	0.00088027	0.140116
TANC1_GVSMSLPS*S*PLLPR___2	TANC1	Q9C0D5	Protein TANC1	S66;S67	17	-0.562423	17.1556	-4.39815	0.000912517	0.144384
CYB5B_GQEVETS*VTYYR___1	CYB5B	O43169	Cytochrome b5 type B	S23	6	0.290047	15.9748	4.38802	0.000928662	0.146069
NFATC4_FGLGS*PLPS*PR___2	NFATC4	Q14934	Nuclear factor of activated T-cells, cytoplasmic 4	S213;S217	10	-0.414798	18.6879	-4.37509	0.000949713	0.148502
PACS1_TDLQGSAS*PS*KVEGVHTPR___2	PACS1	Q6VY07	Phosphofurin acidic cluster sorting protein 1	S497;S495	10	-0.324364	15.8712	-4.36883	0.000960078	0.149244
BCAS3_CS*PVPGLSSSPSGSPLHGK___1	BCAS3	Q9H6U6	BCAS3 microtubule associated cell migration factor	S480	14	0.333418	16.3884	4.35833	0.00097773	0.151105
SLF2_SSS*DSWEPTSAGSK___1	SLF2	Q8IX21	SMC5-SMC6 complex localization factor protein 2	S317	2	-0.32267	15.54	-4.34667	0.000997712	0.153302
PATL1_STS*PIIGSPPVR___1	PATL1	Q86TB9	Protein PAT1 homolog 1	S179	17	0.641628	19.2906	4.3392	0.00101076	0.154208
SH3D19_SVSS*ENPTYPSAPLKPVTVPPR___1	SH3D19	Q5HYK7	SH3 domain-containing protein 19	S151	13	0.304034	16.1441	4.33297	0.00102176	0.154208
SPAG1_RASAAAAAGGGAT*GHPGGGQGAENPAGLK___1	SPAG1	Q07617	Sperm-associated antigen 1	T433	11	0.328241	14.9284	4.33121	0.00102489	0.154208
MEX3B_NDSSSSLGS*ASTDSYFGGGTSSSAAATQR___1	MEX3B	Q6ZN04	RNA-binding protein MEX3B	S294	4	0.700462	13.696	4.33013	0.00102682	0.154208
RIPOR1_T*PHPS*PAHSSR___2	RIPOR1	Q6ZS17	Rho family-interacting cell polarization regulator 1	T728;S732	13	-0.578954	14.3956	-4.31914	0.00104665	0.156304
KAT5_NGLPGS*RPGS*PER___2	KAT5	Q92993	Histone acetyltransferase KAT5	S90;S86	6	0.36703	18.4461	4.31139	0.00106086	0.157541
GRWD1_MHNLHGTKPPPS*EGS*DEEEEEEDEEDEEER___2	GRWD1	Q9BQ67	Glutamate-rich WD repeat-containing protein 1	S119;S122	18	0.27672	20.5716	4.30334	0.00107584	0.158878
NFX1_SQQTSFQSS*PCNK___1	NFX1	Q12986	Transcriptional repressor NF-X1	S90	20	-0.527096	15.2167	-4.29173	0.00109785	0.161232
CTNND1_GS*LAS*LDSLRK___2	CTNND1	O60716	Catenin delta-1	S346;S349	44	-0.360036	18.6565	-4.27649	0.00112742	0.164665
CASC3_GGGSCSGSAGGGGSGS*LPSQR___1	CASC3	O15234	Protein CASC3	S47	12	-0.334587	14.8498	-4.27201	0.00113627	0.165052
ZFPM1_VEAVEEPEAAPILGPGEPGPQAPS*RT*PSPR___2	ZFPM1	Q8IX07	Zinc finger protein ZFPM1	S487;T489	2	-0.345107	17.0378	-4.26801	0.00114425	0.165307
IRS1_THS*AGT*SPTITHQK___2	IRS1	P35568	Insulin receptor substrate 1	S527;T530	2	-0.310941	15.6753	-4.26489	0.00115049	0.16531
PRRC2A_FS*REEFPTLQAAGDQDK___1	PRRC2A	P48634	Protein PRRC2A	S166	69	0.772418	15.3853	4.26081	0.00115874	0.165313
CTDSPL2_SQVNGEAGSY*EMTNQHVK___1	CTDSPL2	Q05D32	CTD small phosphatase-like protein 2	Y113	15	-0.384984	16.3179	-4.25797	0.00116449	0.165313
PGAM1_HY*GGLTGLNK___1	PGAM1	P18669	Phosphoglycerate mutase 1	Y92	15	-0.54681	14.9281	-4.25568	0.00116917	0.165313
BLTP3A_TQASSS*PAALKPPAGR___1	BLTP3A	Q6BDS2	Bridge-like lipid transfer protein family member 3A	S988	15	-0.397209	15.7678	-4.2217	0.00124081	0.1738
SENP6_ESISPQPADS*ACS*SPAPSTGK___2	SENP6	Q9GZR1	Sentrin-specific protease 6	S358;S361	20	-0.288642	16.9992	-4.21769	0.00124958	0.1738
FZR1_TLTPASSPVS*S*PSK___2	FZR1	Q9UM11	Fizzy-related protein homolog	S39;S40	2	-0.274827	17.3239	-4.21648	0.00125223	0.1738
RBM23_Y*GHS*KSPHFR___2	RBM23	Q86U06	Probable RNA-binding protein 23	Y137;S140	5	-0.32845	16.8203	-4.21506	0.00125535	0.1738
HOXC10_AEHLES*PQLGGK___1	HOXC10	Q9NYD6	Homeobox protein Hox-C10	S189	2	-0.375333	15.6808	-4.20098	0.00128673	0.176149
EIF2S2_DLKIESDVQEPT*EPEDDLDIMLGNK___1	EIF2S2	P20042	Eukaryotic translation initiation factor 2 subunit 2	T111	32	0.99375	16.7905	4.19778	0.00129398	0.176149
TLK2_GPLNSESSNQSLCS*VGS*LSDKEVETPEKK___2	TLK2	Q86UE8	Serine/threonine-protein kinase tousled-like 2	S41;S44	16	-0.488319	16.5238	-4.19754	0.00129453	0.176149
MATR3_SFQQSSLS*R___1	MATR3	P43243	Matrin-3	S11	52	0.438895	15.8711	4.19565	0.00129882	0.176149
BCL10_CSSCEPFPDGATNNLS*R___1	BCL10	O95999	B-cell lymphoma/leukemia 10	S134	8	0.304009	17.3831	4.18108	0.0013325	0.17902
FNDC3A_MSSPPS*SPQK___1	FNDC3A	Q9Y2H6	Fibronectin type-III domain-containing protein 3A	S206	26	-0.332857	15.8288	-4.17936	0.00133653	0.17902
LARP1_TASISSS*PSEGTPTVGSYGCTPQSLPK___1	LARP1	Q6PKG0	La-related protein 1	S851	55	0.304911	16.8984	4.1778	0.00134019	0.17902
EPB41L2_SY*TLVVAK___1	EPB41L2	O43491	Band 4.1-like protein 2	Y88	50	0.552602	16.5394	4.14328	0.00142412	0.18928
PRRC2B_VAS*ETHSEGSEYEELPKR___1	PRRC2B	Q5JSZ5	Protein PRRC2B	S1132	66	-0.494731	16.0743	-4.13848	0.00143621	0.189937
GRB10_TSSLPAIPNPFPELCGPGS*PPVLT*PGSLPPSQAAAK___2	GRB10	Q13322	Growth factor receptor-bound protein 10	S150;T155	15	-0.538034	13.4273	-4.13206	0.00145255	0.190424
KCTD12_SPSGGAAGPLLT*PS*QSLDGSRR___2	KCTD12	Q96CX2	BTB/POZ domain-containing protein KCTD12	S198;T196	17	0.519733	16.5426	4.13141	0.00145422	0.190424
FOXK2_SAPASPNHAGVLS*AHS*SGAQTPESLSR___2	FOXK2	Q01167	Forkhead box protein K2	S381;S384	11	-0.389024	17.0787	-4.11975	0.00148444	0.192636
IRS2_ASSPAES*S*PEDSGYMR___2	IRS2	Q9Y4H2	Insulin receptor substrate 2	S735;S736	12	-0.621273	17.0075	-4.11821	0.00148846	0.192636
PPFIBP1_RRPS*DENTIAPSEVQK___1	PPFIBP1	Q86W92	Liprin-beta-1	S794	22	0.33202	13.3876	4.11283	0.00150267	0.192636
BBX_RQSS*ES*DIESVIYTIEAVAK___2	BBX	Q8WY36	HMG box transcription factor BBX	S479;S481	15	-0.595285	14.9359	-4.11243	0.00150372	0.192636
RB1_S*PY*KFPSSPLR___2	RB1	P06400	Retinoblastoma-associated protein	S788;Y790	28	-0.538808	15.7039	-4.11107	0.00150735	0.192636
EIF4EBP1_NS*PVT*KTPPR___2	EIF4EBP1	Q13541	Eukaryotic translation initiation factor 4E-binding protein 1	S65;T68	2	-0.737643	16.91	-4.10724	0.00151756	0.193014
DENND4A_HKS*DNETNLQQQVVWGNR___1	DENND4A	Q7Z401	C-myc promoter-binding protein	S1015	15	-0.24022	19.2483	-4.09556	0.00154921	0.194946
BCKDHA_S*VDEVNYWDK___1	BCKDHA	P12694	2-oxoisovalerate dehydrogenase subunit alpha, mitochondrial	S347	15	-0.408737	18.646	-4.09476	0.00155139	0.194946
LARP1_TASIS*SSPSEGTPTVGSYGCTPQSLPK___1	LARP1	Q6PKG0	La-related protein 1	S849	55	0.264651	15.8648	4.09353	0.00155476	0.194946
HBS1L_ALSGVLEQDRVQS*LK___1	HBS1L	Q9Y450	HBS1-like protein	S127	29	-0.629284	16.9489	-4.08796	0.00157014	0.19595
RBM39_YRSPY*S*GPK___2	RBM39	Q14498	RNA-binding protein 39	Y99;S100	22	-0.279521	16.5037	-4.08211	0.00158648	0.197065
SRCAP_AGSSPCLGSSS*AAS*SPPPPASR___2	SRCAP	Q6ZRS2	Helicase SRCAP	S270;S273	42	0.349933	14.8706	4.06532	0.00163431	0.201973
MKI67_TFKES*PK___1	MKI67	P46013	Proliferation marker protein Ki-67	S1071	81	1.20905	14.4298	4.06295	0.00164119	0.201973
MUC16_TPDATFQRQGQT*ALT*T*EARATSDSWNEK___3	MUC16	Q8WXI7	Mucin-16	T3856;T3859;T3860	2	0.837744	15.7216	4.05464	0.00166552	0.203033
PPP2R5D_KS*ELPQDVYTIK___1	PPP2R5D	Q14738	Serine/threonine-protein phosphatase 2A 56 kDa regulatory subunit delta isoform	S573	24	0.34713	17.6063	4.05451	0.0016659	0.203033
PDS5B_GHTAS*ESDEQQWPEEK___1	PDS5B	Q9NTI5	Sister chromatid cohesion protein PDS5 homolog B	S1257	41	-0.357896	17.5298	-4.05221	0.00167272	0.203033
KIF11_S*KVEETTEHLVTK___1	KIF11	P52732	Kinesin-like protein KIF11	S1033	55	-0.301266	16.5713	-4.04644	0.00168989	0.204185
TMEM51_ADVEASPGNPPDRQNS*K___1	TMEM51	Q9NW97	Transmembrane protein 51	S192	2	0.475811	17.1372	4.03925	0.00171159	0.205166
RAPGEF1_LSGGSHSYGGES*PRLS*PCSSIGK___2	RAPGEF1	Q13905	Rap guanine nucleotide exchange factor 1	S345;S349	11	-0.257696	15.9733	-4.03842	0.00171411	0.205166
ARHGEF12_IAS*HDFDPTDSSSK___1	ARHGEF12	Q9NZN5	Rho guanine nucleotide exchange factor 12	S41	33	0.450138	16.8501	4.03475	0.00172528	0.205166
F2RL1_SSSY*SSSSTTVK___1	F2RL1	P55085	Proteinase-activated receptor 2	Y386	2	0.818664	16.4616	4.03232	0.00173274	0.205166
FZR1_TLTPASS*PVS*SPSK___2	FZR1	Q9UM11	Fizzy-related protein homolog	S39;S36	2	-0.297978	15.9656	-4.03107	0.0017366	0.205166
SIPA1L1_SIS*SDGRPLER___1	SIPA1L1	O43166	Signal-induced proliferation-associated 1-like protein 1	S1116	14	0.670586	15.084	4.01677	0.00178122	0.20848
PNISR_SPS*PVPQEEHS*DPEMTEEEKEYQMMLLTK___2	PNISR	Q8TF01	Arginine/serine-rich protein PNISR	S313;S321	11	-0.259587	19.1032	-4.01464	0.00178798	0.20848
EIF4G1_ITKPGS*IDSNNQLFAPGGR___1	EIF4G1	Q04637	Eukaryotic translation initiation factor 4 gamma 1	S1077	69	0.504418	14.6978	4.01427	0.00178914	0.20848
PRCC_IAAPELHKGDS*DSEEDEPTKK___1	PRCC	Q92733	Proline-rich protein PRCC	S157	11	-0.34119	15.962	-4.01079	0.00180024	0.20848
H3C12_TDLRFQSSAVMALQEACEAY*LVGLFEDTNLCAIHAK___1	H3C12	P68431	Histone H3.1	Y100	2	-1.13148	15.0794	-4.00966	0.00180386	0.20848
BRSK2_ESPAGTPNPT*PPS*SPSVGGVPWR___2	BRSK2	Q8IWQ3	Serine/threonine-protein kinase BRSK2	S466;T463	13	-0.317826	16.7446	-4.00051	0.00183344	0.210981
YY1_SYLS*GGAGAAGGGGADPGNKK___1	YY1	P25490	Transcriptional repressor protein YY1	S187	18	-0.235918	16.8536	-3.99468	0.00185255	0.21226
STAU2_GSSPT*PPCSPVQPSK___1	STAU2	Q9NUL3	Double-stranded RNA-binding protein Staufen homolog 2	T488	19	-0.251946	19.0088	-3.98924	0.00187055	0.212474
IWS1_MNS*TGGQTPR___1	IWS1	Q96ST2	Protein IWS1 homolog	S720	12	-0.515993	18.2569	-3.98795	0.00187483	0.212474
MTOR_TDSYS*AGQS*VEILDGVELGEPAHK___2	MTOR	P42345	Serine/threonine-protein kinase mTOR	S2450;S2454	61	-0.368809	15.7536	-3.98689	0.00187839	0.212474
DCP2_KQYQDS*PNQK___1	DCP2	Q8IU60	m7GpppN-mRNA hydrolase	S329	14	-0.511151	16.3169	-3.97963	0.00190279	0.213434
EIF4EBP1_NS*PVTKT*PPR___2	EIF4EBP1	Q13541	Eukaryotic translation initiation factor 4E-binding protein 1	S65;T70	2	-0.647302	18.1787	-3.97959	0.00190294	0.213434
DNAJC2_NASASFQELEDKKELS*EES*EDEELQLEEFPMLK___2	DNAJC2	Q99543	DnaJ homolog subfamily C member 2	S60;S63	28	0.681707	19.009	3.97263	0.00192664	0.215185
CNOT2_TNSMSSSGLGS*PNRS*SPSIICMPK___2	CNOT2	Q9NZN8	CCR4-NOT transcription complex subunit 2	S165;S169	13	-0.326583	16.7462	-3.96548	0.00195132	0.21703
C18orf25_SRSESET*STMAAK___1	C18orf25	Q96B23	Protein C18orf25	T149	9	-0.553333	17.4587	-3.9629	0.00196034	0.217124
CAMSAP3_SVS*SDSLGPPRPAPAR___1	CAMSAP3	Q9P1Y5	Calmodulin-regulated spectrin-associated protein 3	S431	17	0.477792	17.5959	3.95683	0.00198163	0.218572
RIPK1_MQS*LQLDCVAVPSSR___1	RIPK1	Q13546	Receptor-interacting serine/threonine-protein kinase 1	S320	20	0.421558	17.2451	3.94703	0.00201655	0.221504
ZC3H4_ALPTSKPEGSLHS*S*PVGPSSSK___2	ZC3H4	Q9UPT8	Zinc finger CCCH domain-containing protein 4	S907;S908	30	0.30063	16.7781	3.93062	0.00207648	0.225525
EIF4G1_AAS*LTEDRDR___1	EIF4G1	Q04637	Eukaryotic translation initiation factor 4 gamma 1	S1209	69	0.566441	15.8186	3.92765	0.00208751	0.225525
PLEKHA3_TYSDTDS*CS*DIPLEDPDRPVHCSK___2	PLEKHA3	Q9HB20	Pleckstrin homology domain-containing family A member 3	S248;S250	3	-0.290758	16.114	-3.92722	0.0020891	0.225525
TBC1D4_TS*STCS*NESLSVGGTSVTPR___2	TBC1D4	O60343	TBC1 domain family member 4	S750;S754	43	-0.558966	15.8158	-3.92596	0.00209382	0.225525
GCC2_SPVSSQQS*LK___1	GCC2	Q8IWJ2	GRIP and coiled-coil domain-containing protein 2	S1490	66	0.365788	16.1362	3.92522	0.00209658	0.225525
ZC3H18_LGVS*VS*PSR___2	ZC3H18	Q86VM9	Zinc finger CCCH domain-containing protein 18	S532;S534	34	-0.25378	20.0402	-3.92027	0.0021152	0.225525
ACIN1_AAKLS*EGSQPAEEEEDQETPSR___1	ACIN1	Q9UKV3	Apoptotic chromatin condensation inducer in the nucleus	S240	48	-0.733783	16.5707	-3.91973	0.00211722	0.225525
UBE2O_LHSAEQDADDEAADDT*DDTSSVTSSASSTTSSQSGSGTSR___1	UBE2O	Q9C0C9	(E3-independent) E2 ubiquitin-conjugating enzyme	T488	51	0.325323	15.5444	3.91812	0.00212332	0.225525
SENP6_NNWSFDHEEES*EGDT*DKDGTNLLSVDEDEDSETSK___2	SENP6	Q9GZR1	Sentrin-specific protease 6	S42;T46	20	0.380386	14.2299	3.91649	0.00212952	0.225525
CEP170_S*IKS*DVPVYLK___2	CEP170	Q5SW79	Centrosomal protein of 170 kDa	S356;S359	61	-0.753625	16.0902	-3.91227	0.00214562	0.225983
MEX3A_QNS*LGCIGECGVDSGFEAPR___1	MEX3A	A1L020	RNA-binding protein MEX3A	S338	10	0.504597	16.7898	3.90741	0.00216436	0.225983
FRMPD3_GQS*PSCQPR___1	FRMPD3	Q5JV73	FERM and PDZ domain-containing protein 3	S1195	2	-0.285864	14.4799	-3.90736	0.00216454	0.225983
RASAL2_ETQSTPQS*APQVR___1	RASAL2	Q9UJF2	Ras GTPase-activating protein nGAP	S758	12	-0.646932	16.4276	-3.90651	0.00216785	0.225983
PLEKHA7_HPS*GGS*SPPPR___2	PLEKHA7	Q6IQ23	Pleckstrin homology domain-containing family A member 7	S481;S484	19	-0.442054	14.5713	-3.88629	0.00224767	0.233388
EEPD1_KFS*AACNFSNILVNQER___1	EEPD1	Q7L9B9	Endonuclease/exonuclease/phosphatase family domain-containing protein 1	S25	8	0.553812	16.246	3.87346	0.00229989	0.237078
GRWD1_RRT*CETGEPMEAESGDTSSEGPAQVYLPGR___1	GRWD1	Q9BQ67	Glutamate-rich WD repeat-containing protein 1	T10	18	0.228145	17.2892	3.87318	0.00230104	0.237078
LIMA1_KISENSYS*LDDLEIGPGQLSSSTFDSEKNESR___1	LIMA1	Q9UHB6	LIM domain and actin-binding protein 1	S230	37	-0.752182	19.6404	-3.86735	0.00232517	0.23788
GOLGA4_QKIS*EEQQQLQQALAPAQASSNSSTPTR___1	GOLGA4	Q13439	Golgin subfamily A member 4	S10	63	0.392627	14.8541	3.86698	0.00232672	0.23788
BCL10_CSSCEPFPDGAT*NNLSR___1	BCL10	O95999	B-cell lymphoma/leukemia 10	T130	8	0.296749	15.321	3.85461	0.00237887	0.24113
EME1_LLSS*ES*EDEEEFIPLAQR___2	EME1	Q96AY2	Crossover junction endonuclease EME1	S85;S87	8	-0.34968	14.6439	-3.85329	0.0023845	0.24113
ADD3_IEEVLSPEGS*PSKS*PSKK___2	ADD3	Q9UEY8	Gamma-adducin	S677;S681	19	-0.3552	17.6025	-3.853	0.00238572	0.24113
YBX3_SVGDGET*VEFDVVEGEK___1	YBX3	P16989	Y-box-binding protein 3	T140	14	-0.425046	17.1767	-3.85084	0.00239498	0.241149
SPAST_QGSGPAPTTHKGT*PK___1	SPAST	Q9UBP0	Spastin	T292	16	-0.342655	15.0447	-3.84073	0.00243881	0.244053
CBX8_RQDS*DLVQCGVTSPSSAEATGK___1	CBX8	Q9HC52	Chromobox protein homolog 8	S256	14	0.697204	15.9429	3.83996	0.00244218	0.244053
NFX1_SQQTSFQS*SPCNK___1	NFX1	Q12986	Transcriptional repressor NF-X1	S89	20	-0.447076	15.3933	-3.83131	0.00248038	0.246608
JPH1_HSHSPAS*S*PKPLKK___2	JPH1	Q9HDC5	Junctophilin-1	S478;S479	8	0.603403	14.247	3.82998	0.00248631	0.246608
POM121_NGPS*SSPFSSPASSR___1	POM121	Q96HA1	Nuclear envelope pore membrane protein POM 121	S433	4	-0.246929	17.7924	-3.82562	0.00250583	0.247621
ADD2_TESVTSGPMSPEGS*PS*KSPSK___2	ADD2	P35612	Beta-adducin	S697;S699	27	-0.323354	16.8897	-3.81989	0.00253174	0.249255
URI1_KNST*GS*GHSAQELPTIR___2	URI1	O94763	Unconventional prefoldin RPB5 interactor 1	S375;T373	12	-0.418321	18.5683	-3.81369	0.00256012	0.25018
PCLO_LEST*VLS*ILEAQASTLADEK___2	PCLO	Q9Y6V0	Protein piccolo	T1415;S1418	2	1.47747	14.392	3.81172	0.00256916	0.25018
URI1_KNS*TGSGHSAQELPTIR___1	URI1	O94763	Unconventional prefoldin RPB5 interactor 1	S372	12	-0.256059	17.1651	-3.81168	0.00256938	0.25018
TBC1D4_TSSTCS*NESLSVGGTSVTPR___1	TBC1D4	O60343	TBC1 domain family member 4	S754	43	0.251467	18.1437	3.8059	0.00259617	0.251867
ERBIN_SHS*ITNMEIGGLK___1	ERBIN	Q96RT1	Erbin	S872	26	0.444199	16.2613	3.80057	0.00262116	0.252401
AKAP12_REQSHAEIS*PPAESGQAVEECKEEGEEK___1	AKAP12	Q02952	A-kinase anchor protein 12	S253	81	0.369613	16.745	3.79778	0.00263433	0.252401
PNN_ES*RQES*DPEDDDVKKPALQSSVVATSK___2	PNN	Q9H307	Pinin	S96;S100	38	-0.5666	17.2465	-3.79686	0.00263871	0.252401
GPRIN1_MDPASSGEGRPVS*GHTDTTASAK___1	GPRIN1	Q7Z2K8	G protein-regulated inducer of neurite outgrowth 1	S389	38	-0.353217	15.1972	-3.79626	0.00264156	0.252401
RBM23_YGHS*KS*PHFR___2	RBM23	Q86U06	Probable RNA-binding protein 23	S140;S142	5	-0.33887	18.1121	-3.79466	0.00264916	0.252401
HBS1L_ESSNS*VSNHQLSGFDQAR___1	HBS1L	Q9Y450	HBS1-like protein	S67	29	-0.460302	17.0006	-3.79256	0.0026592	0.252453
NSD2_GIGT*PPNTTPIK___1	NSD2	O96028	Histone-lysine N-methyltransferase NSD2	T110	37	0.333277	17.3175	3.78677	0.00268702	0.253333
TRAM1_KGTENGVNGT*LTSNVADSPR___1	TRAM1	Q15629	Translocating chain-associated membrane protein 1	T357	6	-0.282152	17.9287	-3.78667	0.00268753	0.253333
FNIP1_CCQLKPGGDSSS*S*LDSSVTSSSDIK___2	FNIP1	Q8TF40	Folliculin-interacting protein 1	S98;S99	7	0.397107	16.8846	3.77787	0.00273042	0.256467
NASP_AKQEPEVNGGS*GDAVPSGNEVSENMEEEAENQAESR___1	NASP	P49321	Nuclear autoantigenic sperm protein	S745	55	0.248884	14.4207	3.77416	0.00274871	0.256897
SPECC1L_SS*DDLLAGMAGGVTVTNGVK___1	SPECC1L	Q69YQ0	Cytospin-A	S55	27	0.383902	15.2457	3.77302	0.00275434	0.256897
APBB2_KGSLSSVT*PSPTPENEK___1	APBB2	Q92870	Amyloid beta precursor protein binding family B member 2	T339	4	-0.218427	16.6221	-3.76679	0.00278541	0.256944
PBRM1_TYS*QDCSFK___1	PBRM1	Q86U86	Protein polybromo-1	S948	60	0.277314	16.7482	3.76649	0.00278692	0.256944
MEPCE_NS*CNVGGGGGGFK___1	MEPCE	Q7L2J0	7SK snRNA methylphosphate capping enzyme	S152	19	-0.294652	19.2561	-3.76627	0.00278802	0.256944
ATRX_KSS*TSGSDFDTK___1	ATRX	P46100	Transcriptional regulator ATRX	S784	47	-0.547114	16.8795	-3.76518	0.0027935	0.256944
ZZZ3_GLS*SSEKDNIER___1	ZZZ3	Q8IYH5	ZZ-type zinc finger-containing protein 3	S89	13	-0.718405	14.9086	-3.76152	0.00281199	0.257753
SLC7A11_LPS*LGNKEPPGQEK___1	SLC7A11	Q9UPY5	Cystine/glutamate transporter	S26	2	0.38637	17.7731	3.75796	0.00283006	0.258517
SETD1A_TVS*FSAIEVVPAPEPPPAT*PPQAK___2	SETD1A	O15047	Histone-lysine N-methyltransferase SETD1A	S1169;T1185	24	-0.468499	15.4827	-3.75017	0.00287008	0.260826
DENND4A_SIS*T*SGPLDKEDTGR___2	DENND4A	Q7Z401	C-myc promoter-binding protein	S1589;T1590	15	-0.305122	16.2034	-3.74808	0.00288089	0.260826
AAK1_EQGGSGLGS*GSSGGGGSTSGLGSGYIGR___1	AAK1	Q2M2I8	AP2-associated protein kinase 1	S18	16	-0.348269	15.5282	-3.74734	0.00288476	0.260826
KAT5_TPT*KNGLPGSRPGS*PER___2	KAT5	Q92993	Histone acetyltransferase KAT5	S90;T79	6	-0.308182	15.7961	-3.74293	0.00290779	0.262017
ITPRID2_S*QSLPTTLLSPVR___1	ITPRID2	P28290	Protein ITPRID2	S737	17	0.896163	16.2768	3.74024	0.00292188	0.262397
ZNF768_SPES*DSQSPEFESQSPR___1	ZNF768	Q9H5H4	Zinc finger protein 768	S107	13	-0.289517	15.0511	-3.73322	0.00295913	0.264847
ARHGEF18_SLS*PILPGRHS*PAPPPDPGFPAPSPPPADSPSEGFSLK___2	ARHGEF18	Q6ZSZ5	Rho guanine nucleotide exchange factor 18	S1299;S1291	14	-0.554508	16.616	-3.72582	0.00299891	0.266452
DENND4C_SCS*FSSESR___1	DENND4C	Q5VZ89	DENN domain-containing protein 4C	S1046	25	0.367828	18.0699	3.72275	0.00301555	0.266452
PRCC_QIT*QEEDDS*DEEVAPENFFSLPEK___2	PRCC	Q92733	Proline-rich protein PRCC	T261;S267	11	0.737314	13.7306	3.72108	0.00302464	0.266452
EPB41_RLST*HS*PFR___2	EPB41	P11171	Protein 4.1	T710;S712	26	-0.416273	14.8543	-3.72069	0.00302678	0.266452
RPS6_LS*S*LRASTSK___2	RPS6	P62753	40S ribosomal protein S6	S235;S236	16	-0.343886	16.8138	-3.72062	0.00302718	0.266452
GPAT3_NSAS*VGIIQR___1	GPAT3	Q53EU6	Glycerol-3-phosphate acyltransferase 3	S68	5	0.430472	14.7363	3.71745	0.00304453	0.267078
UCK2_QAS*ESSSRPH___1	UCK2	Q9BZX2	Uridine-cytidine kinase 2	S254	9	-0.602857	17.7119	-3.71566	0.00305439	0.267078
TBC1D5_NISSSPS*VESLPGGR___1	TBC1D5	Q92609	TBC1 domain family member 5	S541	8	0.588687	15.603	3.70868	0.00309315	0.268943
POM121_NGPSSSPFS*S*PASSR___2	POM121	Q96HA1	Nuclear envelope pore membrane protein POM 121	S438;S439	4	0.439523	16.9345	3.70721	0.00310135	0.268943
ZFHX4_NAAAPAASSGSGTS*TPLIPS*PKPEPEK___2	ZFHX4	Q86UP3	Zinc finger homeobox protein 4	S2343;S2349	23	0.285599	14.8964	3.70637	0.00310607	0.268943
PTPRA_QAGSHSNS*FR___1	PTPRA	P18433	Receptor-type tyrosine-protein phosphatase alpha	S189	9	0.650074	17.3521	3.70264	0.00312706	0.269872
JCAD_TSLS*VDQAPTPK___1	JCAD	Q9P266	Junctional cadherin 5-associated protein	S770	2	0.836261	16.405	3.69979	0.00314318	0.269872
PKP4_TGS*VGIGNLQR___1	PKP4	Q99569	Plakophilin-4	S447	20	-0.989317	18.0632	-3.69908	0.00314726	0.269872
PLEKHG2_SKPVLEPLT*PPLGS*PRPR___2	PLEKHG2	Q9H7P9	Pleckstrin homology domain-containing family G member 2	S450;T445	2	-0.371403	18.3241	-3.68629	0.00322083	0.274472
SCARF2_APS*PPPPGSEAAPSPSK___1	SCARF2	Q96GP6	Scavenger receptor class F member 2	S687	2	0.272945	16.1767	3.68617	0.00322155	0.274472
AKAP11_KPES*PY*GNLCDAPDSPRPVK___2	AKAP11	Q9UKA4	A-kinase anchor protein 11	S422;Y424	19	-0.347823	18.1112	-3.68258	0.0032425	0.275374
PUM1_S*QDDAMVDYFFQR___1	PUM1	Q14671	Pumilio homolog 1	S75	28	-0.35566	16.1478	-3.67921	0.00326234	0.275738
CABIN1_VGLLNHRPVAMDAGDS*ADQSGER___1	CABIN1	Q9Y6J0	Calcineurin-binding protein cabin-1	S1740	23	0.360964	15.5168	3.67833	0.00326753	0.275738
PALM_KTEVVMNSQQT*PVGT*PK___2	PALM	O75781	Paralemmin-1	T141;T145	6	-0.346755	17.7027	-3.67407	0.00329282	0.276931
SPECC1_SVSSPT*SSNT*PTPTK___2	SPECC1	Q5M775	Cytospin-B	T140;T136	30	-0.280164	14.5187	-3.67244	0.0033025	0.276931
GAB1_DASS*QDCYDIPR___1	GAB1	Q13480	GRB2-associated-binding protein 1	S402	13	1.03281	15.9664	3.66918	0.00332205	0.277694
LUZP1_ASHMGVS*TDSGTQETK___1	LUZP1	Q86V48	Leucine zipper protein 1	S440	43	0.637742	15.1757	3.66522	0.00334593	0.278814
TLE3_Y*DSDGDKS*DDLVVDVSNEDPATPR___2	TLE3	Q04726	Transducin-like enhancer protein 3	S245;Y238	23	-0.355627	18.3843	-3.66132	0.00336964	0.279912
PATL1_STSPIIGS*PPVR___1	PATL1	Q86TB9	Protein PAT1 homolog 1	S184	17	-0.320567	15.9203	-3.65724	0.00339462	0.280404
TMEM39B_SSS*GTGLSSPPLATQTVVPLQHCK___1	TMEM39B	Q9GZU3	Transmembrane protein 39B	S47	2	-0.25474	16.6381	-3.65691	0.00339666	0.280404
RRAGC_SLQY*GAEET*PLAGSYGAADSFPK___2	RRAGC	Q9HB90	Ras-related GTP-binding protein C	Y5;T10	6	-0.370791	14.2426	-3.65513	0.00340761	0.280437
SH3RF1_HS*MEISPPVLISSSNPTAAAR___1	SH3RF1	Q7Z6J0	E3 ubiquitin-protein ligase SH3RF1	S323	7	-0.489185	15.8889	-3.65113	0.0034324	0.280988
AFAP1_SQAAPGSS*PCR___1	AFAP1	Q8N556	Actin filament-associated protein 1	S711	4	-0.214057	16.744	-3.64974	0.00344105	0.280988
NFATC3_QSPCHS*PR___1	NFATC3	Q12968	Nuclear factor of activated T-cells, cytoplasmic 3	S244	14	-0.368159	14.7556	-3.64894	0.00344601	0.280988
NUSAP1_S*CGPASQSTLGLK___1	NUSAP1	Q9BXS6	Nucleolar and spindle-associated protein 1	S255	15	-0.286156	17.0219	-3.64632	0.0034624	0.28146
MON1A_QIS*QDFSELSTQLTGVAR___1	MON1A	Q86VX9	Vacuolar fusion protein MON1 homolog A	S188	7	0.709418	14.3623	3.64319	0.00348207	0.281937
CASKIN1_T*LS*GPVTGLLATAR___2	CASKIN1	Q8WXD9	Caskin-1	T1065;S1067	2	-0.403537	14.9624	-3.64202	0.00348948	0.281937
BRSK2_S*MEVLSVTDGGSPVPAR___1	BRSK2	Q8IWQ3	Serine/threonine-protein kinase BRSK2	S382	13	0.28886	16.1816	3.6387	0.00351055	0.282395
WWTR1_QSS*TDSSGGHPGPR___1	WWTR1	Q9GZV5	WW domain-containing transcription regulator protein 1	S66	2	-0.404497	15.6442	-3.63778	0.0035164	0.282395
SRCIN1_KDSGS*SSVFAESPGGK___1	SRCIN1	Q9C0H9	SRC kinase signaling inhibitor 1	S515	2	-0.20725	16.6968	-3.63351	0.00354371	0.283447
DENND4A_GSDCSSLSESESTKGS*ADCLPK___1	DENND4A	Q7Z401	C-myc promoter-binding protein	S949	15	-0.21797	17.9469	-3.6324	0.00355082	0.283447
MTOR_TRTDS*YSAGQS*VEILDGVELGEPAHK___2	MTOR	P42345	Serine/threonine-protein kinase mTOR	S2448;S2454	61	-0.28928	16.5679	-3.62796	0.00357953	0.284884
TNRC6C_ESS*VDRPTFLDK___1	TNRC6C	Q9HCJ0	Trinucleotide repeat-containing gene 6C protein	S1011	7	0.640914	15.8	3.62542	0.00359603	0.285343
EPB41_LS*T*HSPFR___2	EPB41	P11171	Protein 4.1	S709;T710	26	-0.512887	13.966	-3.6194	0.00363554	0.287619
NDRG1_SRT*AS*GSSVTSLDGTR___2	NDRG1	Q92597	Protein NDRG1	S330;T328	10	-0.325298	19.1813	-3.61657	0.00365423	0.28824
C18orf25_SES*ETSTMAAK___1	C18orf25	Q96B23	Protein C18orf25	S147	9	-0.574034	16.8815	-3.61477	0.00366616	0.288325
MAPT_TDHGAEIVYKS*PVVSGDT*SPR___2	MAPT	P10636	Microtubule-associated protein tau	S713;T720	15	-0.312541	15.4965	-3.61042	0.00369521	0.289753
VASP_SSSSVTTS*ETQPCTPSSSDYSDLQR___1	VASP	P50552	Vasodilator-stimulated phosphoprotein	S329	10	0.88333	15.0215	3.60404	0.00373823	0.291411
MMTAG2_RPAEAT*SS*PTSPERPR___2	MMTAG2	Q9BU76	Multiple myeloma tumor-associated protein 2	T215;S217	11	0.548277	12.791	3.60403	0.00373829	0.291411
SIRT2_EHASIDAQSGAGVPNPSTS*ASPK___1	SIRT2	Q8IXJ6	NAD-dependent protein deacetylase sirtuin-2	S366	9	0.249062	15.5445	3.59478	0.00380156	0.295477
CPD_MMSTGS*KK___1	CPD	O75976	Carboxypeptidase D	S1355	42	0.355804	15.0655	3.59312	0.00381306	0.295506
BLTP3A_TVS*QQS*FDGVSLDSSGPEDR___2	BLTP3A	Q6BDS2	Bridge-like lipid transfer protein family member 3A	S1103;S1106	15	0.328713	18.4575	3.59073	0.00382963	0.2956
TJP1_QPYPSRPPFDNQHS*QDLDSR___1	TJP1	Q07157	Tight junction protein ZO-1	S1111	53	0.593382	16.6908	3.58974	0.00383651	0.2956
F2RL1_S*SSYSSSSTTVK___1	F2RL1	P55085	Proteinase-activated receptor 2	S383	2	0.745549	15.3503	3.58457	0.00387272	0.297527
RPS9_S*PYGGGRPGR___1	RPS9	P46781	40S ribosomal protein S9	S163	14	-0.272421	16.036	-3.57871	0.00391416	0.299155
BET1_SLS*IEIGHEVK___1	BET1	O15155	BET1 homolog	S50	2	0.766755	14.4524	3.57839	0.00391641	0.299155
PLEKHA5_S*AVEQLCLAESTRPR___1	PLEKHA5	Q9HAU0	Pleckstrin homology domain-containing family A member 5	S885	30	-0.326571	16.5226	-3.57232	0.00395984	0.299183
GPHN_CSS*KENILR___1	GPHN	Q9NQX3	Gephyrin	S295	28	0.429465	17.5165	3.57215	0.00396104	0.299183
RBM39_KDKS*PVREPIDNLTPEER___1	RBM39	Q14498	RNA-binding protein 39	S136	22	0.217401	19.8611	3.57067	0.00397174	0.299183
PPP1R2_NKT*STTSSMVASAEQPR___1	PPP1R2	P41236	Protein phosphatase inhibitor 2	T19	8	0.687893	17.0492	3.56944	0.00398064	0.299183
CABLES1_TLS*GS*PRPK___2	CABLES1	Q8TDN4	CDK5 and ABL1 enzyme substrate 1	S311;S313	2	-0.229406	18.0174	-3.56751	0.00399458	0.299183
NOP58_HIKEEPLS*EEEPCT*STAIASPEKK___2	NOP58	Q9Y2X3	Nucleolar protein 58	S502;T508	23	0.384703	17.3124	3.56731	0.00399608	0.299183
PPP2R3A_SSS*VEEKPLSHR___1	PPP2R3A	Q06190	Serine/threonine-protein phosphatase 2A regulatory subunit B'' subunit alpha	S181	3	0.459099	16.9322	3.56417	0.00401895	0.299183
SEMA4C_CQPGGGPPS*PPPGIPGQPLPSPTR___1	SEMA4C	Q9C0C4	Semaphorin-4C	S760	10	0.398269	14.6605	3.56255	0.00403078	0.299183
SPHK2_AKS*ELTLTPDPAPPMAHS*PLHR___2	SPHK2	Q9NRA0	Sphingosine kinase 2	S414;S399	3	-0.428537	14.073	-3.56124	0.00404041	0.299183
PHF10_GTSDSSSGNVSEGES*PPDSQEDSFQGR___1	PHF10	Q8WUB8	PHD finger protein 10	S331	10	0.41095	13.299	3.56109	0.00404147	0.299183
TRAM2_RES*GYHENGVVK___1	TRAM2	Q15035	Translocating chain-associated membrane protein 2	S346	2	0.885892	14.7954	3.55995	0.00404987	0.299183
RPS6_LSS*LRAS*TSK___2	RPS6	P62753	40S ribosomal protein S6	S236;S240	16	-0.238508	20.1881	-3.55968	0.00405184	0.299183
HDAC1_IACEEEFS*DSEEEGEGGRK___1	HDAC1	Q13547	Histone deacetylase 1	S421	13	-0.331947	18.2314	-3.55612	0.00407819	0.299188
TTC14_HS*S*RASSNQIDQNR___2	TTC14	Q96N46	Tetratricopeptide repeat protein 14	S520;S521	12	-0.390347	12.1286	-3.55382	0.00409528	0.299188
RRP1B_TPTSSPASS*PLVAK___1	RRP1B	Q14684	Ribosomal RNA processing protein 1 homolog B	S736	35	-0.578913	17.1863	-3.55341	0.00409831	0.299188
ZNF318_YIS*QEEGPLS*PFLGQLDEDYR___2	ZNF318	Q5VUA4	Zinc finger protein 318	S207;S214	36	0.550196	14.846	3.55045	0.00412045	0.299188
SVIL_EMEKS*FDEQNVPK___1	SVIL	O95425	Supervillin	S707	25	0.738938	16.9434	3.54971	0.00412602	0.299188
SRPRA_GTGSGGQLQDLDCSS*S*DDEGAAQNSTKPSATK___2	SRPRA	P08240	Signal recognition particle receptor subunit alpha	S297;S298	21	-0.294365	18.1015	-3.54929	0.00412912	0.299188
PTOV1_SRS*WPASPR___1	PTOV1	Q86YD1	Prostate tumor-overexpressed gene 1 protein	S36	5	-0.238356	18.4768	-3.54795	0.00413924	0.299188
RBBP6_EKPPFLPEEPSS*S*SEEDDPIPDELLCLICK___2	RBBP6	Q7Z6E9	E3 ubiquitin-protein ligase RBBP6	S245;S246	49	-0.380256	14.0936	-3.54759	0.00414194	0.299188
CDC42EP4_SLS*SSPVK___1	CDC42EP4	Q9H3Q1	Cdc42 effector protein 4	S140	12	0.413177	15.6041	3.54122	0.00419019	0.301852
FOXK2_FAQS*APGS*PLSSQPVLITVQR___2	FOXK2	Q01167	Forkhead box protein K2	S424;S428	11	0.29758	15.3483	3.53514	0.00423683	0.304293
CLASP2_AKLS*APLAGMGNAK___1	CLASP2	O75122	CLIP-associating protein 2	S430	46	0.663715	16.4827	3.53382	0.00424697	0.304293
KNL1_TPS*SCSSSLDSIK___1	KNL1	Q8NG31	Kinetochore scaffold 1	S1845	57	0.733123	16.8975	3.53235	0.00425841	0.304293
RB1CC1_ST*ELVLSPDMPR___1	RB1CC1	Q8TDY2	RB1-inducible coiled-coil protein 1	T238	36	0.273591	15.8703	3.52898	0.00428459	0.305343
RICTOR_TLTEPS*VDFNHS*DDFTPISTVQK___2	RICTOR	Q6R327	Rapamycin-insensitive companion of mTOR	S1138;S1144	14	-0.293007	17.0499	-3.5265	0.00430393	0.305822
JARID2_TATNNASSSCQST*PR___1	JARID2	Q92833	Protein Jumonji	T209	2	-0.330327	15.9446	-3.52402	0.0043234	0.305822
CALU_VHNDAQSFDY*DHDAFLGAEEAK___1	CALU	O43852	Calumenin	Y47	21	-0.246102	16.2735	-3.52372	0.00432582	0.305822
TAGLN2_NFS*DNQLQEGK___1	TAGLN2	P37802	Transgelin-2	S163	15	0.329175	15.7967	3.52108	0.00434663	0.306478
RNF31_RLS*APLPSSCGDPEK___1	RNF31	Q96EP0	E3 ubiquitin-protein ligase RNF31	S466	10	0.419842	15.2772	3.5184	0.00436786	0.30716
AFF4_TIS*QSSSLK___1	AFF4	Q9UHB7	AF4/FMR2 family member 4	S836	22	-0.511166	19.5608	-3.51144	0.00442358	0.310258
MARCHF7_TLQAHMEDLET*S*EDDSEEDGDHNR___2	MARCHF7	Q9H992	E3 ubiquitin-protein ligase MARCHF7	S687;T686	2	-0.250667	17.0883	-3.5075	0.00445547	0.311672
ATRX_LTPVS*LS*NSPIKGADCQEVPQDKDGYK___2	ATRX	P46100	Transcriptional regulator ATRX	S594;S596	47	0.392655	16.4421	3.50565	0.0044705	0.311902
PIBF1_KVNISSSLES*EDISLETTVPTDDISSSEER___1	PIBF1	Q8WXW3	Progesterone-induced-blocking factor 1	S20	30	0.35721	14.7488	3.50215	0.00449908	0.313075
SPECC1_SVSSPTSSNTPT*PTK___1	SPECC1	Q5M775	Cytospin-B	T142	30	-0.382897	15.5144	-3.4986	0.00452832	0.313583
DMXL2_VSVDS*NLFVYSK___1	DMXL2	Q8TDJ6	DmX-like protein 2	S1143	26	0.644863	15.7591	3.4984	0.00452998	0.313583
SPEN_VHSIIESDPVTPPSDPSIPIPT*LPSVTAAKLSPPVASGGIPHQS*PPTK___2	SPEN	Q96T58	Msx2-interacting protein	T2471;S2493	84	-0.246139	14.3756	-3.49572	0.00455212	0.314227
IRS2_LCPSCPASS*PK___1	IRS2	Q9Y4H2	Insulin receptor substrate 2	S620	12	-0.363176	17.585	-3.49353	0.00457029	0.314227
ELF1_VSS*SPGVK___1	ELF1	P32519	ETS-related transcription factor Elf-1	S333	8	-0.231399	15.7972	-3.49209	0.00458234	0.314227
PJA2_NHGS*SPEQVVRPK___1	PJA2	O43164	E3 ubiquitin-protein ligase Praja-2	S308	17	0.398545	16.4012	3.49158	0.00458657	0.314227
CLASP2_ASS*LPGS*LQR___2	CLASP2	O75122	CLIP-associating protein 2	S360;S364	46	-0.253904	17.3963	-3.4882	0.00461496	0.314946
WNK2_QASLPVS*GSVAGDFVK___1	WNK2	Q9Y3S1	Serine/threonine-protein kinase WNK2	S1866	17	0.496204	16.2197	3.48751	0.00462075	0.314946
ZNF503_IS*CGGGINVDVNQHPDGGPGGK___1	ZNF503	Q96F45	Zinc finger protein 503	S285	12	-0.250505	17.3044	-3.48085	0.00467717	0.317974
TMPO_GPPDFSS*DEEREPTPVLGSGAAAAGR___1	TMPO	P42166	Lamina-associated polypeptide 2, isoform alpha	S67	26	0.324428	16.8945	3.47829	0.00469909	0.317974
LYSMD1_S*YGSLVQSACSPVR___1	LYSMD1	Q96S90	LysM and putative peptidoglycan-binding domain-containing protein 1	S23	6	0.277307	17.2381	3.47697	0.00471042	0.317974
PRR36_DTSGPTPGTPS*PAMAR___1	PRR36	Q9H6K5	Proline-rich protein 36	S173	7	-0.307016	17.2815	-3.47655	0.00471398	0.317974
RPS3_DEILPT*T*PISEQK___2	RPS3	P23396	40S ribosomal protein S3	T220;T221	20	-0.187228	16.4017	-3.47399	0.00473604	0.317974
CEP68_WKS*EEEVES*DDEYLALPAR___2	CEP68	Q76N32	Centrosomal protein of 68 kDa	S472;S478	3	0.405209	17.9858	3.47104	0.00476166	0.317974
PRRC2B_VASETHS*EGS*EYEELPK___2	PRRC2B	Q5JSZ5	Protein PRRC2B	S1136;S1139	66	-0.773835	18.4441	-3.46905	0.00477894	0.317974
FXR2_TGGPAYGPSSDVS*T*ASETESEKR___2	FXR2	P51116	RNA-binding protein FXR2	S450;T451	26	0.246833	17.8469	3.46748	0.00479263	0.317974
PRRC2A_ERSDS*GGSSSEPFDR___1	PRRC2A	P48634	Protein PRRC2A	S761	69	-0.280872	16.776	-3.46502	0.00481425	0.317974
DTL_TPSSSPPIT*PPASETK___1	DTL	Q9NZJ0	Denticleless protein homolog	T516	17	-0.310147	15.4629	-3.46298	0.00483214	0.317974
SNX17_LS*AVSLR___1	SNX17	Q15036	Sorting nexin-17	S437	15	0.497657	14.9594	3.46231	0.00483806	0.317974
FGD1_QES*VELTVQQK___1	FGD1	P98174	FYVE, RhoGEF and PH domain-containing protein 1	S365	2	0.420182	16.6469	3.46126	0.00484732	0.317974
AHNAK_SSKAS*LGS*LEGEAEAEASSPK___2	AHNAK	Q09666	Neuroblast differentiation-associated protein AHNAK	S5749;S5752	223	-0.260894	15.9469	-3.45971	0.00486105	0.317974
IRF3_SPS*LDNPTPFPNLGPSENPLKR___1	IRF3	Q14653	Interferon regulatory factor 3	S175	7	0.305396	17.6713	3.45696	0.00488557	0.317974
RB1_SPY*KFPSS*PLR___2	RB1	P06400	Retinoblastoma-associated protein	S795;Y790	28	0.567252	15.8162	3.45689	0.00488619	0.317974
PRRC2C_SVS*HGSNHTQKPDEQR___1	PRRC2C	Q9Y520	Protein PRRC2C	S926	91	-0.317134	15.7386	-3.45686	0.00488641	0.317974
KMT2B_GKVEAAGPGGESEPTGSGGTLAHT*PR___1	KMT2B	Q9UMN6	Histone-lysine N-methyltransferase 2B	T948	17	-0.231947	15.2133	-3.45407	0.00491139	0.317974
CPSF4_SSS*LIQLTSQNSSPNQQR___1	CPSF4	O95639	Cleavage and polyadenylation specificity factor subunit 4	S202	11	0.335199	18.9234	3.45121	0.0049371	0.317974
RLIM_S*RS*PLHPMSEIPR___2	RLIM	Q9NVW2	E3 ubiquitin-protein ligase RLIM	S228;S230	8	-0.219992	17.5602	-3.44971	0.00495061	0.317974
TPR_AADSQNSGEGNTGAAESS*FSQEVSR___1	TPR	P12270	Nucleoprotein TPR	S2048	121	-0.203051	15.6617	-3.4465	0.00497968	0.317974
EIF4B_DRYDS*DRYR___1	EIF4B	P23588	Eukaryotic translation initiation factor 4B	S230	29	-0.306107	17.5236	-3.44586	0.00498554	0.317974
DCAF10_TTS*SSDLTTSSSSSGPR___1	DCAF10	Q5QP82	DDB1- and CUL4-associated factor 10	S349	2	0.390209	17.724	3.44582	0.00498585	0.317974
STMN3_AS*GQSFEVILK___1	STMN3	Q9NZ72	Stathmin-3	S50	5	-0.204124	16.3227	-3.44536	0.00499003	0.317974
ITPRID2_KES*SSMLATVK___1	ITPRID2	P28290	Protein ITPRID2	S352	17	0.75323	15.9213	3.44507	0.00499273	0.317974
TSC1_NKSES*QCDEDGMTSSLSESLK___1	TSC1	Q92574	Hamartin	S1102	17	0.7588	17.4334	3.44446	0.00499832	0.317974
SPECC1_SVSS*PTSSNTPTPTK___1	SPECC1	Q5M775	Cytospin-B	S134	30	0.24558	15.7457	3.44423	0.00500038	0.317974
CENPU_AIGSDT*S*DIVHIWCPEGMK___2	CENPU	Q71F23	Centromere protein U	T231;S232	15	-0.260247	15.4839	-3.44384	0.00500397	0.317974
STAG1_ENSRPMGDQIQEPES*EHGSEPDFLHNPQMQIS*WLGQPK___2	STAG1	Q8WVM7	Cohesin subunit SA-1	S1138;S1155	17	-0.219166	17.0619	-3.44362	0.00500592	0.317974
TP53BP1_SNVSSPAT*PTAS*SSSSTTPTR___2	TP53BP1	Q12888	TP53-binding protein 1	S1642;T1638	64	-0.275209	14.9675	-3.44295	0.00501208	0.317974
THUMPD3_EDVSTLIGDDLASCKDET*DES*SKEETEPQVLK___2	THUMPD3	Q9BV44	tRNA (guanine(6)-N2)-methyltransferase THUMP3	S215;T212	17	0.231664	19.835	3.44156	0.00502485	0.318025
CCNB2_GPSPT*PEDVS*MKEENLCQAFSDALLCK___2	CCNB2	O95067	G2/mitotic-specific cyclin-B2	S99;T94	14	-0.233187	16.2725	-3.44014	0.00503785	0.318091
XRCC1_TPS*KPPAQLSPSVPK___1	XRCC1	P18887	DNA repair protein XRCC1	S259	17	-0.300682	16.3688	-3.43566	0.00507925	0.319944
CEP170_RARLGEASDSELADADKAS*VAS*EVSTTSSTSKPPTGR___2	CEP170	Q5SW79	Centrosomal protein of 170 kDa	S1123;S1126	61	-0.293632	15.6329	-3.43179	0.0051153	0.320654
PJA2_LIS*SSQVDQETGFNR___1	PJA2	O43164	E3 ubiquitin-protein ligase Praja-2	S323	17	0.56962	15.4696	3.43014	0.00513071	0.320654
PUM2_SESGGLGVSMVEYVLS*S*SPADKLDSR___2	PUM2	Q8TB72	Pumilio homolog 2	S100;S101	12	-0.637173	14.8819	-3.42956	0.00513615	0.320654
TXLNG_NLVSPAYCT*QESR___1	TXLNG	Q9NUQ3	Gamma-taxilin	T102	28	0.671812	17.6514	3.42769	0.00515374	0.320654
GEMIN5_TPVKLES*IDGNEEESMK___1	GEMIN5	Q8TEQ6	Gem-associated protein 5	S757	57	0.800698	18.8092	3.42693	0.00516092	0.320654
WFS1_LVS*SESK___1	WFS1	O76024	Wolframin	S235	15	0.636439	15.7694	3.42672	0.00516289	0.320654
PCM1_TVNS*NCEINNR___1	PCM1	Q15154	Pericentriolar material 1 protein	S580	47	-0.237805	15.2267	-3.42544	0.00517498	0.320656
RPS6KB1_QTPVDS*PDDSTLSESANQVFLGFTYVAPSVLESVK___1	RPS6KB1	P23443	Ribosomal protein S6 kinase beta-1	S394	14	0.482079	15.3849	3.42038	0.00522304	0.322881
HSPD1_DGVT*VAKS*IDLK___2	HSPD1	P10809	60 kDa heat shock protein, mitochondrial	T79;S83	46	-0.517504	17.0167	-3.416	0.00526495	0.324717
NAB1_QSS*EEHSPNGLTSDNSDGQGERPLNLR___1	NAB1	Q13506	NGFI-A-binding protein 1	S403	11	0.447921	16.1505	3.41374	0.00528678	0.325308
GRWD1_RT*CETGEPMEAESGDTSSEGPAQVYLPGR___1	GRWD1	Q9BQ67	Glutamate-rich WD repeat-containing protein 1	T10	18	0.220163	16.6247	3.41028	0.00532035	0.326618
ZNF318_RVS*PSPPR___1	ZNF318	Q5VUA4	Zinc finger protein 318	S79	36	0.29173	15.2098	3.40646	0.00535761	0.327869
AMPD2_RAS*LQASTAAPEAR___1	AMPD2	Q01433	AMP deaminase 2	S76	30	0.390433	16.3417	3.40566	0.0053654	0.327869
NEDD4L_DTLSNPQS*PQPSPY*NSPKPQHK___2	NEDD4L	Q96PU5	E3 ubiquitin-protein ligase NEDD4-like	S479;Y485	15	-0.288898	18.4181	-3.39645	0.0054565	0.331195
AGFG1_GTPS*QS*PVVGR___2	AGFG1	P52594	Arf-GAP domain and FG repeat-containing protein 1	S179;S181	14	-0.702306	19.1407	-3.39626	0.00545844	0.331195
MYBBP1A_GVLGKS*PLS*ALAR___2	MYBBP1A	Q9BQG0	Myb-binding protein 1A	S1290;S1293	59	-0.308112	15.1447	-3.39465	0.0054745	0.331195
TNIK_SESFSIS*GVQPART*PPMLRPVDPQIPHLVAVK___2	TNIK	Q9UKE5	TRAF2 and NCK-interacting protein kinase	T581;S574	12	-0.352935	16.5688	-3.39437	0.00547733	0.331195
GAB1_KDAS*SQDCYDIPR___1	GAB1	Q13480	GRB2-associated-binding protein 1	S401	13	0.688697	16.2377	3.39389	0.00548212	0.331195
OSBPL9_RPDTTESLNSSLSNGTSDADLFDS*HDDRDDDAEAGSVEEHK___1	OSBPL9	Q96SU4	Oxysterol-binding protein-related protein 9	S355	20	0.236285	15.6352	3.38797	0.00554182	0.331726
TNKS1BP1_RFS*EGVLQSPSQDQEK___1	TNKS1BP1	Q9C0C2	182 kDa tankyrase-1-binding protein	S429	46	0.639468	19.008	3.38779	0.0055436	0.331726
FOXO3_SSS*FPYTTK___1	FOXO3	O43524	Forkhead box protein O3	S413	11	0.524167	19.0886	3.38681	0.00555355	0.331726
CDC6_LEPTNVQTVTCS*PR___1	CDC6	Q99741	Cell division control protein 6 homolog	S45	17	-0.429167	18.2363	-3.38623	0.00555947	0.331726
ARHGEF10_TKS*LIAQDHR___1	ARHGEF10	O15013	Rho guanine nucleotide exchange factor 10	S379	16	0.310487	16.4272	3.38539	0.00556799	0.331726
ITPRID2_TPLGAS*LDEQSSSTLK___1	ITPRID2	P28290	Protein ITPRID2	S92	17	0.685013	16.4852	3.38172	0.00560557	0.331726
MAPT_SGYSSPGS*PGT*PGSR___2	MAPT	P10636	Microtubule-associated protein tau	S519;T522	15	-0.316576	17.5514	-3.38124	0.00561049	0.331726
ASXL2_KVSS*SSPQS*GCPSPTIPAGK___2	ASXL2	Q76L83	Putative Polycomb group protein ASXL2	S137;S142	11	-0.272235	15.8379	-3.38047	0.00561832	0.331726
DEPDC5_SASSCDVSSS*PSLPSR___1	DEPDC5	O75140	GATOR complex protein DEPDC5	S503	4	-0.371001	14.8682	-3.37995	0.00562375	0.331726
BCL11A_ELAGNTSSPPLS*PGRPSPMQR___1	BCL11A	Q9H165	B-cell lymphoma/leukemia 11A	S332	4	-0.329976	14.5428	-3.37966	0.00562673	0.331726
PLEKHM2_NGSPSLGRDSPDT*MLASPQEEGEGPSSTTESSER___1	PLEKHM2	Q8IWE5	Pleckstrin homology domain-containing family M member 2	T367	7	0.358813	14.1059	3.37769	0.00564705	0.331726
PRRC2A_SDS*GGSSSEPFDR___1	PRRC2A	P48634	Protein PRRC2A	S761	69	-0.476221	19.4103	-3.37733	0.00565078	0.331726
ULK1_TPSPS*PPCSSS*PSPSGR___2	ULK1	O75385	Serine/threonine-protein kinase ULK1	S411;S405	2	-0.348737	13.9659	-3.3762	0.00566249	0.331726
MCRIP2_RAPST*SPS*FEGTQETYTVAHEENVR___2	MCRIP2	Q9BUT9	MAPK regulated corepressor interacting protein 2	T79;S82	2	0.42157	15.8961	3.37589	0.00566563	0.331726
CLSPN_QPSKLDEDDS*CS*LLTK___2	CLSPN	Q9HAW4	Claspin	S762;S764	24	-0.273023	17.9246	-3.36988	0.00572833	0.334568
LIMD1_SNSGLGGEVSGVMS*KPNVDPQPWFQDGPK___1	LIMD1	Q9UGP4	LIM domain-containing protein 1	S327	19	0.564411	18.2072	3.36862	0.00574149	0.334568
CTNND1_GS*LAS*LDSLR___2	CTNND1	O60716	Catenin delta-1	S346;S349	44	-0.427078	21.0402	-3.36589	0.00577027	0.334568
NDRG1_TAS*GSSVTSLDGTR___1	NDRG1	Q92597	Protein NDRG1	S330	10	-0.350884	23.0902	-3.36585	0.00577066	0.334568
DIDO1_QEAIPDLEDS*PPVSDSEEQQESAR___1	DIDO1	Q9BTC0	Death-inducer obliterator 1	S805	59	-0.246838	15.8408	-3.36525	0.00577709	0.334568
SPAG9_RSS*TLSQLPGDK___1	SPAG9	O60271	C-Jun-amino-terminal kinase-interacting protein 4	S594	58	0.838917	17.3336	3.36406	0.00578967	0.334568
TACC1_SLSFSS*DSEGNFETPEAETPIR___1	TACC1	O75410	Transforming acidic coiled-coil-containing protein 1	S55	21	0.28838	14.7066	3.35827	0.00585132	0.336728
U2SURP_KS*NLELFK___1	U2SURP	O15042	U2 snRNP-associated SURP motif-containing protein	S202	42	1.10648	14.5222	3.35817	0.00585239	0.336728
AFDN_ADHRS*S*PNVANQPPSPGGK___2	AFDN	P55196	Afadin	S1172;S1173	71	-0.329082	14.6738	-3.35583	0.00587754	0.33677
POM121_NGPSS*S*PFSSPASSR___2	POM121	Q96HA1	Nuclear envelope pore membrane protein POM 121	S434;S435	4	0.277503	16.5233	3.35574	0.00587846	0.33677
NELFE_SLS*EQPVMDTATATEQAK___1	NELFE	P18615	Negative elongation factor E	S51	22	0.454231	18.156	3.35393	0.00589799	0.336838
NELFA_RKT*LDAEVVEKPAKEETVVENATPDYAAGLVSTQK___1	NELFA	Q9H3P2	Negative elongation factor A	T277	17	0.288082	17.5604	3.35328	0.005905	0.336838
SLC5A3_CSENNETINHIIPNGKS*EDS*IKGLQPEDVNLLVTCR___2	SLC5A3	P53794	Sodium/myo-inositol cotransporter	S591;S594	6	0.604786	15.3163	3.35051	0.00593502	0.33709
TBC1D5_SES*MPVQLNK___1	TBC1D5	Q92609	TBC1 domain family member 5	S522	8	0.312395	17.3904	3.35019	0.00593858	0.33709
FAM83B_SS*PLLNYNTGVYR___1	FAM83B	Q5T0W9	Protein FAM83B	S976	5	-0.213916	16.2413	-3.34937	0.00594746	0.33709
EIF4B_ERHPSWRS*EETQER___1	EIF4B	P23588	Eukaryotic translation initiation factor 4B	S409	29	0.330752	14.2593	3.34672	0.00597637	0.337925
YTHDC2_STDSSSYPS*PCAS*PSPPSSGK___2	YTHDC2	Q9H6S0	3'-5' RNA helicase YTHDC2	S1263;S1267	36	-0.383509	17.6821	-3.34545	0.00599028	0.337925
MED24_LLS*SNEDDANILSSPTDR___1	MED24	O75448	Mediator of RNA polymerase II transcription subunit 24	S862	17	0.484504	17.1012	3.3442	0.00600403	0.337925
NRDC_AKST*CSCPDLQPNGQDLGENSR___1	NRDC	O43847	Nardilysin	T59	32	-0.369334	15.8378	-3.34185	0.00602992	0.337925
GOPC_AVTDTHENGDLGTASET*PLDDGASK___1	GOPC	Q9HD26	Golgi-associated PDZ and coiled-coil motif-containing protein	T441	22	0.256686	15.3767	3.34035	0.00604656	0.337925
GPATCH8_ST*T*AHSWQR___2	GPATCH8	Q9UKJ3	G patch domain-containing protein 8	T977;T978	37	-0.307081	18.8128	-3.34032	0.0060469	0.337925
FCHO2_LTSGKLS*GINEIPRPFS*PPVTSNTSPPPAAPLAR___2	FCHO2	Q0JRZ9	F-BAR domain only protein 2	S488;S478	8	1.03831	15.4226	3.33993	0.00605117	0.337925
ZNHIT3_TVKPVENKDDDDS*IADFLNS*DEEEDR___2	ZNHIT3	Q15649	Zinc finger HIT domain-containing protein 3	S73;S80	6	-0.274068	16.7083	-3.33502	0.00610579	0.339648
CRTC3_S*NPSIQATLNK___1	CRTC3	Q6UUV7	CREB-regulated transcription coactivator 3	S329	6	-0.308309	20.2765	-3.33389	0.00611851	0.339648
SLC25A3_SSS*PGPTGQPR___1	SLC25A3	Q00325	Phosphate carrier protein, mitochondrial	S33	13	-0.250835	14.6559	-3.3334	0.006124	0.339648
NUP107_VLLQAS*QDENFGNTTPR___1	NUP107	P57740	Nuclear pore complex protein Nup107	S37	40	0.589306	17.6722	3.33113	0.00614954	0.339648
JMJD6_TCS*MVGNGDTTSQDDCVSK___1	JMJD6	Q6NYC1	Bifunctional arginine demethylase and lysyl-hydroxylase JMJD6	S381	12	-0.554762	14.3471	-3.32918	0.00617152	0.339648
DYNC1LI1_SVSS*NVASVSPIPAGSK___1	DYNC1LI1	Q9Y6G9	Cytoplasmic dynein 1 light intermediate chain 1	S415	29	0.407366	16.1221	3.32778	0.00618738	0.339648
PATL1_RSTS*PIIGS*PPVR___2	PATL1	Q86TB9	Protein PAT1 homolog 1	S179;S184	17	-0.408436	16.2488	-3.32602	0.00620739	0.339648
FRMD4A_NDYDKS*PIKPK___1	FRMD4A	Q9P2Q2	FERM domain-containing protein 4A	S604	2	0.303784	15.8757	3.32234	0.00624932	0.339648
PPIG_ECNPPNS*QPASYQR___1	PPIG	Q13427	Peptidyl-prolyl cis-trans isomerase G	S315	15	-0.273271	14.7423	-3.32229	0.00624989	0.339648
DMD_SDS*SQPMLLR___1	DMD	P11532	Dystrophin	S3623	13	0.297162	17.246	3.32202	0.00625306	0.339648
EVL_SNS*VEKPVSSILSR___1	EVL	Q9UI08	Ena/VASP-like protein	S331	2	0.563682	18.2695	3.32182	0.00625529	0.339648
BAD_HSSY*PAGTEDDEGMGEEPSPFR___1	BAD	Q92934	Bcl2-associated agonist of cell death	Y76	3	-0.386752	15.4789	-3.32144	0.00625969	0.339648
CCDC88A_VHASRPAS*LDSGR___1	CCDC88A	Q3V6T2	Girdin	S1587	41	0.612119	14.4358	3.31851	0.00629341	0.339648
HROB_T*PNSSCSTPSR___1	HROB	Q8N3J3	Homologous recombination OB-fold protein	T319	10	-0.204927	14.4432	-3.31747	0.00630532	0.339648
TUT7_KDS*FQENEDGYR___1	TUT7	Q5VYS8	Terminal uridylyltransferase 7	S132	20	-0.529797	15.8159	-3.31717	0.00630881	0.339648
BCLAF1_NT*PS*QHSHSIQHSPER___2	BCLAF1	Q9NYF8	Bcl-2-associated transcription factor 1	T257;S259	44	-1.14053	14.739	-3.31617	0.00632038	0.339648
MTOR_TRTDS*YSAGQS*VEILDGVELGEPAHKK___2	MTOR	P42345	Serine/threonine-protein kinase mTOR	S2448;S2454	61	-0.46376	17.4569	-3.31485	0.00633576	0.339648
SRSF7_YFQS*PS*R___2	SRSF7	Q16629	Serine/arginine-rich splicing factor 7	S192;S194	9	-0.346786	22.7326	-3.3147	0.00633749	0.339648
TMEM230_LSST*DDGYIDLQFK___1	TMEM230	Q96A57	Transmembrane protein 230	T25	2	0.745051	17.7437	3.31321	0.00635483	0.339648
ARHGEF2_LQDSSDPDTGS*EEEGSSRLS*PPHSPR___2	ARHGEF2	Q92974	Rho guanine nucleotide exchange factor 2	S947;S956	36	-0.23278	15.6628	-3.31308	0.00635629	0.339648
TMEM230_LSS*TDDGYIDLQFK___1	TMEM230	Q96A57	Transmembrane protein 230	S24	2	0.909164	17.2426	3.31267	0.0063611	0.339648
NCOR2_EGT*PPPPPPSR___1	NCOR2	Q9Y618	Nuclear receptor corepressor 2	T1383	2	0.216067	17.9463	3.31249	0.00636312	0.339648
ZNF106_S*LSESSVIMDR___1	ZNF106	Q9H2Y7	Zinc finger protein 106	S859	26	0.47729	16.5142	3.30804	0.00641528	0.340067
MPZL1_DYTGCSTS*ES*LSPVK___2	MPZL1	O95297	Myelin protein zero-like protein 1	S206;S208	4	0.227011	17.5672	3.30656	0.00643271	0.340067
OBI1_TSS*EAS*MDAAYLDKISELDSMMSESDNSK___2	OBI1	Q5W0B1	ORC ubiquitin ligase 1	S526;S529	24	-0.663643	14.4886	-3.30537	0.00644674	0.340067
EIF4B_HPS*WRS*EETQER___2	EIF4B	P23588	Eukaryotic translation initiation factor 4B	S406;S409	29	-0.272796	20.2746	-3.30488	0.00645254	0.340067
RPS6_RRLS*S*LR___2	RPS6	P62753	40S ribosomal protein S6	S235;S236	16	-0.353432	16.3852	-3.30462	0.00645562	0.340067
GRIP1_QS*IPEEFK___1	GRIP1	Q9Y3R0	Glutamate receptor-interacting protein 1	S43	2	-1.05533	13.563	-3.30459	0.00645597	0.340067
RELL1_S*LMSVSGAETVNGEVPATPVKR___1	RELL1	Q8IUW5	RELT-like protein 1	S244	2	0.36632	17.2211	3.30421	0.00646053	0.340067
PRUNE1_ASNSLISGLS*QDEEDPPLPPTPMNSLVDECPLDQGLPK___1	PRUNE1	Q86TP1	Exopolyphosphatase PRUNE1	S399	13	0.535062	12.6712	3.29541	0.00656552	0.344911
PKN1_SS*LKAEAENTSEVSTVLK___1	PKN1	Q16512	Serine/threonine-protein kinase N1	S380	26	0.483356	17.7197	3.29333	0.00659071	0.345551
DDX3X_QS*SGASSSSFSSSR___1	DDX3X	O00571	ATP-dependent RNA helicase DDX3X	S605	41	-0.240598	17.0458	-3.29194	0.00660749	0.345749
PRKAR2A_GDS*ESEEDEDLEVPVPSR___1	PRKAR2A	P13861	cAMP-dependent protein kinase type II-alpha regulatory subunit	S78	19	-0.292346	16.6673	-3.28412	0.00670293	0.34956
ZDHHC5_SLGSASPGPGQPPLS*S*PTR___2	ZDHHC5	Q9C0B5	Palmitoyltransferase ZDHHC5	S693;S694	13	-0.183731	16.7191	-3.28244	0.00672358	0.34956
ULK1_TPS*PSPPCSSSPSPSGR___1	ULK1	O75385	Serine/threonine-protein kinase ULK1	S403	2	0.266694	16.3341	3.2808	0.00674388	0.34956
STK11IP_LELQSLEAAEIEPEAQAQRS*PRPTGSDLLPGAPILSLR___1	STK11IP	Q8N1F8	Serine/threonine-protein kinase 11-interacting protein	S599	9	-0.537022	14.3822	-3.28028	0.00675036	0.34956
DENND4A_S*ISTSGPLDKEDTGR___1	DENND4A	Q7Z401	C-myc promoter-binding protein	S1587	15	-0.220317	16.5609	-3.28017	0.00675173	0.34956
DCDC2_STVGSSDNSS*PQPLK___1	DCDC2	Q9UHG0	Doublecortin domain-containing protein 2	S270	13	-0.296421	16.798	-3.27956	0.00675923	0.34956
NFATC2_SKS*LS*PSLLGYQQPALMAAPLSLADAHR___2	NFATC2	Q13469	Nuclear factor of activated T-cells, cytoplasmic 2	S757;S759	3	-0.328428	15.9264	-3.27587	0.00680513	0.35125
MCM3_RYS*DLTTLVAFPSSSVYPTK___1	MCM3	P25205	DNA replication licensing factor MCM3	S160	50	0.50132	15.5051	3.27268	0.00684512	0.351845
CDK17_RIS*MEDLNK___1	CDK17	Q00537	Cyclin-dependent kinase 17	S137	12	0.422539	18.2136	3.27204	0.00685311	0.351845
NLK_HMT*QEVVTQYYR___1	NLK	Q9UBE8	Serine/threonine-protein kinase NLK	T298	2	0.27133	13.7768	3.2703	0.00687502	0.351845
SRRM2_SRS*SS*PVTELASR___2	SRRM2	Q9UQ35	Serine/arginine repetitive matrix protein 2	S1101;S1103	71	-0.210944	16.4855	-3.27009	0.00687775	0.351845
CTNND1_GSLASLDS*LRK___1	CTNND1	O60716	Catenin delta-1	S352	44	-0.218269	16.4139	-3.26963	0.00688353	0.351845
ANKS1A_SLSKSDSDLLT*CS*PTEDATMGSR___2	ANKS1A	Q92625	Ankyrin repeat and SAM domain-containing protein 1A	S634;T632	28	-0.281565	16.3788	-3.26843	0.00689872	0.351845
DOCK7_SLSNSNPDIS*GT*PTSPDDEVR___2	DOCK7	Q96N67	Dedicator of cytokinesis protein 7	S905;T907	57	-0.246827	17.7966	-3.26759	0.0069093	0.351845
GAB1_SS*PKT*PPRRPVPVADCEPPPVDR___2	GAB1	Q13480	GRB2-associated-binding protein 1	S500;T503	13	0.246456	14.1498	3.26295	0.0069684	0.353592
PRPF4B_YLAEDSNMSVPS*EPSSPQSSTR___1	PRPF4B	Q13523	Serine/threonine-protein kinase PRP4 homolog	S565	19	-0.238916	16.2705	-3.2625	0.00697421	0.353592
DVL1_ELAAVPPELT*GS*RQSFQK___2	DVL1	O14640	Segment polarity protein dishevelled homolog DVL-1	S676;T674	2	-0.240209	17.3592	-3.26161	0.00698556	0.353592
RAB11FIP5_DKPRS*PFSK___1	RAB11FIP5	Q9BXF6	Rab11 family-interacting protein 5	S188	15	-0.354289	14.959	-3.26073	0.00699681	0.353592
CHAMP1_SPAGS*PELR___1	CHAMP1	Q96JM3	Chromosome alignment-maintaining phosphoprotein 1	S436	34	-0.396141	16.0814	-3.25835	0.00702745	0.35434
CTDSPL2_RKS*QVNGEAGSYEMTNQHVK___1	CTDSPL2	Q05D32	CTD small phosphatase-like protein 2	S104	15	-0.275025	16.0509	-3.25751	0.00703827	0.35434
AFF4_NSYNNSQAPS*PGLGSK___1	AFF4	Q9UHB7	AF4/FMR2 family member 4	S1043	22	-0.185259	18.3994	-3.25453	0.00707696	0.355614
MAGED1_QTPPARQS*PPAR___1	MAGED1	Q9Y5V3	Melanoma-associated antigen D1	S322	18	-0.25438	16.5556	-3.25291	0.00709797	0.355997
THRAP3_S*PALKS*PLQSVVVR___2	THRAP3	Q9Y2W1	Thyroid hormone receptor-associated protein 3	S248;S253	44	-0.232286	18.3597	-3.25071	0.00712668	0.356424
TBC1D4_TSSTCSNES*LS*VGGTSVTPR___2	TBC1D4	O60343	TBC1 domain family member 4	S759;S757	43	0.269123	15.0927	3.24964	0.00714071	0.356424
LSR_S*VDALDDLT*PPSTAESGSR___2	LSR	Q86X29	Lipolysis-stimulated lipoprotein receptor	S493;T501	14	-0.276294	18.2218	-3.24918	0.00714671	0.356424
AHNAK_IHMS*GPK___1	AHNAK	Q09666	Neuroblast differentiation-associated protein AHNAK	S5031	223	0.393938	16.0519	3.24596	0.00718918	0.357871
MAPK14_HTDDEMTGY*VATR___1	MAPK14	Q16539	Mitogen-activated protein kinase 14	Y182	16	0.362237	19.9773	3.24116	0.00725276	0.360268
DEF6_WGSQGNRT*PS*PNSNEQQK___2	DEF6	Q9H4E7	Differentially expressed in FDCP 6 homolog	S597;T595	9	-0.387559	16.8378	-3.24028	0.00726446	0.360268
RIPK2_SPS*LNLLQNK___1	RIPK2	O43353	Receptor-interacting serine/threonine-protein kinase 2	S531	7	0.46129	16.531	3.23738	0.00730331	0.36145
TLE4_DAPISPASIAS*S*SSTPSSK___2	TLE4	Q04727	Transducin-like enhancer protein 4	S298;S299	13	-0.223842	16.6673	-3.23647	0.00731548	0.36145
CSNK1A1_AAQQAASSSGQGQQAQT*PTGK___1	CSNK1A1	P48729	Casein kinase I isoform alpha	T321	14	-0.261387	17.8931	-3.23262	0.00736733	0.362961
BCOR_MGGTDAVITNVSGSVSSAGRPAS*AS*PAPNANADGTK___2	BCOR	Q6W2J9	BCL-6 corepressor	S569;S571	39	-0.251423	16.7186	-3.23218	0.00737337	0.362961
APC_SHSES*PSRLPINR___1	APC	P25054	Adenomatous polyposis coli protein	S2535	32	-0.268209	15.0087	-3.22948	0.00740993	0.364087
MTMR10_NS*LILKPKPDPAQQTDSQNSDTEQYFR___1	MTMR10	Q9NXD2	Myotubularin-related protein 10	S607	9	-0.337451	16.1008	-3.22341	0.00749308	0.367493
ATXN2L_MYPPRS*PK___1	ATXN2L	Q8WWM7	Ataxin-2-like protein	S449	40	-0.760246	22.3437	-3.21688	0.00758342	0.371197
PRRC2A_SFS*SQRPGMER___1	PRRC2A	P48634	Protein PRRC2A	S1386	69	-0.199141	18.9529	-3.21568	0.00760025	0.371197
SBNO1_LYSLLGIDLTAPS*NNSSPRDS*PCK___2	SBNO1	A3KN83	Protein strawberry notch homolog 1	S689;S697	33	-0.193058	17.0105	-3.21453	0.00761633	0.371197
CEP170_QKS*EEPSVSIPFLQTALLR___1	CEP170	Q5SW79	Centrosomal protein of 170 kDa	S446	61	0.836284	16.8962	3.21395	0.00762446	0.371197
DNM1_S*PTSSPTPQR___1	DNM1	Q05193	Dynamin-1	S774	16	0.242255	15.9467	3.21286	0.00763972	0.37126
PI4KA_KTS*S*VSSISQVSPER___2	PI4KA	P42356	Phosphatidylinositol 4-kinase alpha	S256;S257	33	-0.289281	17.3877	-3.21037	0.00767475	0.372281
CDC42EP3_QESFGPAKLPRLS*CEPVMEEK___1	CDC42EP3	Q9UKI2	Cdc42 effector protein 3	S144	2	0.761573	16.5783	3.2077	0.00771239	0.37281
RPGR_RVPS*INQK___1	RPGR	Q92834	X-linked retinitis pigmentosa GTPase regulator	S961	8	0.38611	16.6948	3.20702	0.00772208	0.37281
SFT2D1_VLSGQDDEEQGLT*AQVLDASSLSFNTR___1	SFT2D1	Q8WV19	Vesicle transport protein SFT2A	T19	2	0.485043	14.4855	3.20495	0.00775151	0.37281
GRWD1_MHNLHGTKPPPSEGS*DEEEEEEDEEDEEER___1	GRWD1	Q9BQ67	Glutamate-rich WD repeat-containing protein 1	S122	18	0.249254	18.0525	3.20474	0.00775455	0.37281
SERBP1_SAAQAAAQTNS*NAAGK___1	SERBP1	Q8NC51	Plasminogen activator inhibitor 1 RNA-binding protein	S63	31	0.25485	14.6492	3.20149	0.00780092	0.37281
USP24_QLS*VSDR___1	USP24	Q9UPU5	Ubiquitin carboxyl-terminal hydrolase 24	S1299	49	-0.439628	16.3772	-3.20112	0.00780623	0.37281
EPB41_HHAS*ISELK___1	EPB41	P11171	Protein 4.1	S684	26	-0.448695	14.2276	-3.20062	0.00781342	0.37281
SRRM2_YSHSGSS*SPDTK___1	SRRM2	Q9UQ35	Serine/arginine repetitive matrix protein 2	S973	71	-0.589073	17.807	-3.20053	0.00781469	0.37281
CEP152_LNES*ERQIR___1	CEP152	O94986	Centrosomal protein of 152 kDa	S262	7	0.195666	16.477	3.19946	0.00783007	0.37281
SLTM_SS*ASGYGSR___1	SLTM	Q9NWH9	SAFB-like transcription modulator	S923	34	-0.192063	16.9842	-3.19909	0.00783546	0.37281
MLX_ANSIGSTSASSVPNT*DDEDS*DYHQEAYK___2	MLX	Q9UH92	Max-like protein X	S115;T110	2	-0.333974	19.2076	-3.19878	0.00783993	0.37281
POGZ_TAPVASTPSST*PIPALS*PPTKVPEPNENVGDAVQTK___2	POGZ	Q7Z3K3	Pogo transposable element with ZNF domain	S445;T439	38	-0.243325	16.3189	-3.19408	0.00790782	0.37502
TXLNG_NLVSPAY*CTQESREEIPGGEAR___1	TXLNG	Q9NUQ3	Gamma-taxilin	Y100	28	0.786705	16.3683	3.19362	0.00791462	0.37502
AHNAK_LPS*GSGAASPTGSAVDIR___1	AHNAK	Q09666	Neuroblast differentiation-associated protein AHNAK	S210	223	0.316829	16.3464	3.18837	0.00799125	0.375811
MCM8_MNSQDS*NTSVLEVVSEKPLSER___1	MCM8	Q9UJA3	DNA helicase MCM8	S633	17	0.326553	16.6481	3.18788	0.0079985	0.375811
PRUNE1_ASNSLISGLSQDEEDPPLPPT*PMNS*LVDECPLDQGLPK___2	PRUNE1	Q86TP1	Exopolyphosphatase PRUNE1	S414;T410	13	-0.50092	14.1456	-3.18755	0.00800337	0.375811
BLTP3B_EYYST*ESEPLTNGGQKPSSSDTFFR___1	BLTP3B	A0JNW5	Bridge-like lipid transfer protein family member 3B	T775	17	0.772602	15.9266	3.18742	0.00800519	0.375811
NOM1_ARPAPS*RDPS*PPR___2	NOM1	Q5C9Z4	Nucleolar MIF4G domain-containing protein 1	S139;S135	20	0.371101	14.7376	3.18739	0.00800567	0.375811
CASC3_LEQTSVRDPS*PEADAPVLGS*PEKEEAASEPPAAAPDAAPPPPDRPIEK___2	CASC3	O15234	Protein CASC3	S363;S373	12	0.263092	19.867	3.18668	0.00801614	0.375811
NCOR1_ESIPAKS*PVPGVDPVVS*HSPFDPHHR___2	NCOR1	O75376	Nuclear receptor corepressor 1	S1543;S1533	52	-0.194711	15.604	-3.18466	0.00804591	0.376543
RRP1B_TPTSS*PAS*SPLVAK___2	RRP1B	Q14684	Ribosomal RNA processing protein 1 homolog B	S732;S735	35	-0.345001	19.9124	-3.1829	0.00807201	0.377101
SLTM_IS*SKS*PGHMVILDQTK___2	SLTM	Q9NWH9	SAFB-like transcription modulator	S550;S553	34	-0.753139	18.0944	-3.18181	0.00808828	0.377198
PAG1_RFS*SLS*YK___2	PAG1	Q9NWQ8	Phosphoprotein associated with glycosphingolipid-enriched microdomains 1	S295;S298	2	-0.315259	15.5546	-3.18064	0.00810556	0.377342
SYMPK_RLS*AQGQAISVVGSLSSMSPLEEEAPQAK___1	SYMPK	Q92797	Symplekin	S494	43	0.536248	18.5721	3.17927	0.00812607	0.377635
SLAIN1_KGTCS*DQEYDQYSLEDEEEFDHLPPPQPR___1	SLAIN1	Q8ND83	SLAIN motif-containing protein 1	S314	9	0.242613	17.732	3.17356	0.00821179	0.380445
CAMSAP2_ADVPVEKY*DGESDKEQFDDDQK___1	CAMSAP2	Q08AD1	Calmodulin-regulated spectrin-associated protein 2	Y1144	25	-0.406359	16.432	-3.17249	0.00822798	0.380445
ATRX_LTPVSLS*NS*PIKGADCQEVPQDKDGYK___2	ATRX	P46100	Transcriptional regulator ATRX	S596;S598	47	0.436254	17.3728	3.17239	0.00822947	0.380445
EIF4B_ARPATDS*FDDYPPR___1	EIF4B	P23588	Eukaryotic translation initiation factor 4B	S207	29	0.591457	17.2189	3.16979	0.00826886	0.381602
ZNF444_QSHS*GEKPHACPECGK___1	ZNF444	Q8N0Y2	Zinc finger protein 444	S202	8	-0.346914	15.4387	-3.16583	0.00832934	0.382623
MARK1_LGSTTVGS*KS*EMTASPLVGPER___2	MARK1	Q9P0L2	Serine/threonine-protein kinase MARK1	S470;S468	11	-0.26859	15.5854	-3.16561	0.00833264	0.382623
LARP4_SNVVS*PTKNEDNGAPENSVEKPHEKPEAR___1	LARP4	Q71RC2	La-related protein 4	S647	22	0.236079	19.805	3.16551	0.00833417	0.382623
TRIP12_SPTTTQS*PK___1	TRIP12	Q14669	E3 ubiquitin-protein ligase TRIP12	S1036	42	-0.422139	19.0114	-3.16224	0.00838455	0.384042
MAST2_RCS*GLLDAPR___1	MAST2	Q6P0Q8	Microtubule-associated serine/threonine-protein kinase 2	S931	2	0.384281	14.3108	3.16089	0.00840527	0.384042
KANSL1_QLSTSSDS*PAPASSSSQVTASTSQQPVR___1	KANSL1	Q7Z3B3	KAT8 regulatory NSL complex subunit 1	S832	9	0.410695	14.143	3.15887	0.00843659	0.384042
AHNAK_FGTFGGLGS*K___1	AHNAK	Q09666	Neuroblast differentiation-associated protein AHNAK	S5830	223	0.17816	15.1084	3.15751	0.00845769	0.384042
NCK1_KPSVPDS*ASPADDSFVDPGER___1	NCK1	P16333	Cytoplasmic protein NCK1	S89	19	0.473059	18.4721	3.15699	0.00846583	0.384042
ADD2_DKTESVTSGPMSPEGS*PS*KSPSK___2	ADD2	P35612	Beta-adducin	S697;S699	27	-0.312158	17.0968	-3.15682	0.00846843	0.384042
MLXIP_QVLLKPQVSEDDDDS*DTDEPSPPPASGAATPAR___1	MLXIP	Q9HAP2	MLX-interacting protein	S33	8	-0.539636	15.0439	-3.15558	0.00848772	0.384042
CEP192_S*TSDLDKDDASYLR___1	CEP192	Q8TEP8	Centrosomal protein of 192 kDa	S565	16	0.241742	16.6984	3.15523	0.00849332	0.384042
PDLIM5_S*PSWQRPNQGVPSTGR___1	PDLIM5	Q96HC4	PDZ and LIM domain protein 5	S360	20	-0.280059	17.659	-3.15313	0.00852612	0.384042
NSRP1_SQNHSRS*PSEER___1	NSRP1	Q9H0G5	Nuclear speckle splicing regulatory protein 1	S291	22	0.750978	12.6548	3.15285	0.00853053	0.384042
CAMSAP1_RPS*EGPQPLVR___1	CAMSAP1	Q5T5Y3	Calmodulin-regulated spectrin-associated protein 1	S629	34	0.522054	15.0289	3.15182	0.0085467	0.384042
ARHGAP39_S*GDYSTMEGPELR___1	ARHGAP39	Q9C0H5	Rho GTPase-activating protein 39	S445	12	-0.242329	16.2368	-3.15162	0.00854975	0.384042
ITSN2_TVSPGS*VS*PIHGQGQVVENLK___2	ITSN2	Q9NZM3	Intersectin-2	S887;S889	22	-0.277065	19.7711	-3.15143	0.00855289	0.384042
NCAPH_S*RVFDLQFSTDSPR___1	NCAPH	Q15003	Condensin complex subunit 2	S70	38	0.328481	16.2072	3.14975	0.00857927	0.384449
ARFGEF2_HLDVDLDRQSLS*SIDKNPS*ER___2	ARFGEF2	Q9Y6D5	Brefeldin A-inhibited guanine nucleotide-exchange protein 2	S1513;S1520	19	-0.236328	17.5636	-3.14902	0.00859088	0.384449
HSPB1_QLS*SGVSEIR___1	HSPB1	P04792	Heat shock protein beta-1	S82	13	0.678346	19.7649	3.1477	0.00861173	0.384734
BAIAP2L1_TPASTPVS*GT*PQASPMIER___2	BAIAP2L1	Q9UHR4	Brain-specific angiogenesis inhibitor 1-associated protein 2-like protein 1	S255;T257	14	-0.252287	19.9964	-3.14349	0.0086786	0.387071
RAPGEF6_RS*S*LLNAK___2	RAPGEF6	Q8TEU7	Rap guanine nucleotide exchange factor 6	S1093;S1094	25	-0.230654	17.2156	-3.14245	0.00869528	0.387166
FXR2_TVMDGGLES*DGPNMTENGLEDESRPQR___1	FXR2	P51116	RNA-binding protein FXR2	S566	26	0.281004	20.0829	3.1414	0.00871198	0.387261
PWWP2A_SAGEAPSENQSPSKGPEEAS*SEVQDT*NEVHVPGDQDEPQTLGK___2	PWWP2A	Q96N64	PWWP domain-containing protein 2A	S534;T540	5	0.320619	15.3221	3.13768	0.00877188	0.388825
GAPVD1_S*SDIVSSVR___1	GAPVD1	Q14C86	GTPase-activating protein and VPS9 domain-containing protein 1	S902	48	0.423963	21.6708	3.13681	0.00878589	0.388825
CAMSAP1_SISKDS*LASNIVNLTPQNQPHPTATK___1	CAMSAP1	Q5T5Y3	Calmodulin-regulated spectrin-associated protein 1	S503	34	0.237048	16.0406	3.13645	0.00879175	0.388825
TBKBP1_SPVPPS*CQS*PSPQR___2	TBKBP1	A7MCY6	TANK-binding kinase 1-binding protein 1	S405;S408	5	-0.279823	15.7059	-3.13559	0.00880569	0.388825
PDCD4_DS*GRGDSVSDSGSDALR___1	PDCD4	Q53EL6	Programmed cell death protein 4	S71	20	-0.644329	14.0452	-3.13123	0.00887648	0.390393
ARHGEF12_EEQHGISVTGLQS*PDR___1	ARHGEF12	Q9NZN5	Rho guanine nucleotide exchange factor 12	S1176	33	0.366279	15.1725	3.13116	0.0088776	0.390393
KIF2C_S*NGLIHSANVR___1	KIF2C	Q99661	Kinesin-like protein KIF2C	S22	27	-0.357547	13.5378	-3.1307	0.00888525	0.390393
SRRM2_DGSGTPS*RHS*LSGSSPGMK___2	SRRM2	Q9UQ35	Serine/arginine repetitive matrix protein 2	S1458;S1455	71	-0.253951	14.881	-3.12877	0.00891675	0.390421
AKAP12_EQSHAEIS*PPAESGQAVEECKEEGEEK___1	AKAP12	Q02952	A-kinase anchor protein 12	S253	81	0.301565	16.9443	3.12814	0.00892711	0.390421
PROSER2_QS*FPGPR___1	PROSER2	Q86WR7	Proline and serine-rich protein 2	S382	5	0.336133	14.5458	3.12763	0.00893558	0.390421
HEATR1_S*QDLESVQEVGGSYWQR___1	HEATR1	Q9H583	HEAT repeat-containing protein 1	S1190	57	0.815042	15.8888	3.12584	0.00896491	0.390421
KIAA1191_QPASAQSTPSTT*PHSSPK___1	KIAA1191	Q96A73	Putative monooxygenase p33MONOX	T179	6	-0.231071	15.5554	-3.12541	0.00897214	0.390421
IFRD2_ST*ASECPSLLSTTAEDSLGGDVVDEQGQQEDLEEK___1	IFRD2	Q12894	Interferon-related developmental regulator 2	T107	7	0.353776	13.6844	3.12529	0.00897402	0.390421
TFE3_AASDPLLSSVS*PAVS*K___2	TFE3	P19532	Transcription factor E3	S556;S560	6	-0.225526	15.7137	-3.12333	0.00900646	0.391193
MDC1_DQPPFGDSDDS*VEADKSSPGIHLER___1	MDC1	Q14676	Mediator of DNA damage checkpoint protein 1	S498	64	-0.217866	16.4111	-3.12173	0.00903294	0.391401
PARD3_RISHSLY*S*GIEGLDESPSR___2	PARD3	Q8TEW0	Partitioning defective 3 homolog	Y719;S720	32	-0.223742	16.1884	-3.12102	0.00904478	0.391401
ADD1_FRT*PS*FLK___2	ADD1	P35611	Alpha-adducin	T724;S726	17	-0.265304	15.0447	-3.12038	0.00905543	0.391401
CTNNA1_TS*VQT*EDDQLIAGQSAR___2	CTNNA1	P35221	Catenin alpha-1	S655;T658	48	-0.202393	16.5699	-3.11784	0.00909782	0.392595
CBX2_GELGMS*PPGSK___1	CBX2	Q14781	Chromobox protein homolog 2	S302	14	0.249133	17.4363	3.11539	0.00913896	0.393731
IRS2_QRS*PLSDYMNLDFS*SPK___2	IRS2	Q9Y4H2	Insulin receptor substrate 2	S984;S973	12	-0.208796	15.8809	-3.11183	0.0091991	0.395104
NCOA2_LDS*KTDPASNTK___1	NCOA2	Q15596	Nuclear receptor coactivator 2	S771	17	0.417309	16.6422	3.11044	0.00922258	0.395104
HELZ_ISSS*SVQPCSEEVSTPQDSLAQCK___1	HELZ	P42694	Probable helicase with zinc finger domain	S1765	30	0.214973	16.115	3.10991	0.00923158	0.395104
TAF15_SSGGGYS*GDR___1	TAF15	Q92804	TATA-binding protein-associated factor 2N	S438	17	-0.66356	16.6418	-3.10834	0.00925833	0.395104
SRGAP2_STVS*ET*FMSKPSIAK___2	SRGAP2	O75044	SLIT-ROBO Rho GTPase-activating protein 2	S427;T429	21	-0.245839	16.1821	-3.10824	0.00926006	0.395104
GTF2F1_LDTGPQSLS*GK___1	GTF2F1	P35269	General transcription factor IIF subunit 1	S433	22	0.363611	18.1359	3.10792	0.00926545	0.395104
TBC1D5_NISSS*PSVESLPGGR___1	TBC1D5	Q92609	TBC1 domain family member 5	S539	8	-0.27897	15.5106	-3.10623	0.00929433	0.395104
C18orf25_SRS*ESETSTMAAK___1	C18orf25	Q96B23	Protein C18orf25	S145	9	-0.474055	18.3697	-3.10572	0.00930304	0.395104
TRA2A_S*QS*KSPTGTPAR___2	TRA2A	Q13595	Transformer-2 protein homolog alpha	S16;S18	9	-0.50543	15.15	-3.10391	0.00933407	0.395104
EIF4G1_ITKPGS*IDSNNQLFAPGGRLS*WGK___2	EIF4G1	Q04637	Eukaryotic translation initiation factor 4 gamma 1	S1092;S1077	69	0.691683	15.0295	3.10238	0.00936046	0.395104
IRS4_EADSSSDY*VNMDFTK___1	IRS4	O14654	Insulin receptor substrate 4	Y921	51	0.256285	17.7733	3.10234	0.009361	0.395104
PARD3B_TANLTGTDSPETDASAS*LQQNKSPR___1	PARD3B	Q8TEW8	Partitioning defective 3 homolog B	S346	2	-0.292785	18.0165	-3.10222	0.00936307	0.395104
CEP170_TPLTS*ADEHVHSK___1	CEP170	Q5SW79	Centrosomal protein of 170 kDa	S1059	61	0.387395	16.823	3.10163	0.00937323	0.395104
BRSK2_SISGASSGLST*S*PLSSPR___2	BRSK2	Q8IWQ3	Serine/threonine-protein kinase BRSK2	S423;T422	13	-0.32238	15.9165	-3.10122	0.00938038	0.395104
ZNF106_ELST*S*PCNPIVR___2	ZNF106	Q9H2Y7	Zinc finger protein 106	T640;S641	26	-0.185245	16.6827	-3.10044	0.00939378	0.395104
MFF_ERS*MSENAVR___1	MFF	Q9GZY8	Mitochondrial fission factor	S155	7	0.670257	18.3508	3.09909	0.00941719	0.395108
DTNBP1_AKPPS*SSSTCTDSATR___1	DTNBP1	Q96EV8	Dysbindin	S297	8	-0.244646	15.6813	-3.09872	0.0094236	0.395108
GTSE1_AQRPQSCTS*VGR___1	GTSE1	Q9NYZ3	G2 and S phase-expressed protein 1	S480	15	-0.268832	16.296	-3.09784	0.00943892	0.395126
DTNA_SASACSTPT*HT*PQDSLTGVGGDVQEAFAQSSR___2	DTNA	Q9Y4J8	Dystrobrevin alpha	T589;T587	16	-0.265938	14.4303	-3.09393	0.00950711	0.396858
SENP6_RESISPQPADSACS*S*PAPSTGK___2	SENP6	Q9GZR1	Sentrin-specific protease 6	S361;S362	20	-0.289406	15.3171	-3.0934	0.00951634	0.396858
DIDO1_ICTGQVPS*AEDEPAPK___1	DIDO1	Q9BTC0	Death-inducer obliterator 1	S862	59	0.182397	16.5075	3.09272	0.00952831	0.396858
THOC2_NAVASVQNGPGGGPSSSSIGS*ASKSDESSTEETDK___1	THOC2	Q8NI27	THO complex subunit 2	S1215	53	-0.264265	16.4113	-3.09205	0.00954	0.396858
DISC1_VS*ADLAQAAR___1	DISC1	Q9NRI5	Disrupted in schizophrenia 1 protein	S274	2	0.264861	15.1811	3.09107	0.00955727	0.396955
SH3PXD2B_TSS*SSRPLPEVR___1	SH3PXD2B	A1X283	SH3 and PX domain-containing protein 2B	S770	20	0.900346	15.3992	3.08768	0.00961699	0.398812
SERBP1_EFDRHS*GSDR___1	SERBP1	Q8NC51	Plasminogen activator inhibitor 1 RNA-binding protein	S197	31	-0.298635	18.6788	-3.08552	0.00965529	0.398875
CHEK1_VTS*GGVSESPSGFSK___1	CHEK1	O14757	Serine/threonine-protein kinase Chk1	S280	16	-0.207751	17.745	-3.08547	0.00965629	0.398875
PJA1_GESS*SGYPEPK___1	PJA1	Q8NG27	E3 ubiquitin-protein ligase Praja-1	S313	10	-0.196813	16.4041	-3.08494	0.00966556	0.398875
NFATC2_TS*PDPSPVSAAPSK___1	NFATC2	Q13469	Nuclear factor of activated T-cells, cytoplasmic 2	S326	3	-0.250612	18.4476	-3.0836	0.00968957	0.398875
EXOSC2_RS*AEDELAMR___1	EXOSC2	Q13868	Exosome complex component RRP4	S124	12	0.243593	15.4113	3.08337	0.00969353	0.398875
ANK3_LDDS*PDQCR___1	ANK3	Q12955	Ankyrin-3	S4229	34	0.220575	16.2499	3.07948	0.0097633	0.401125
USP47_ELEQHIQTSDPENFQS*EERSDSDVNNDR___1	USP47	Q96K76	Ubiquitin carboxyl-terminal hydrolase 47	S940	28	0.195717	14.4425	3.07675	0.00981241	0.402521
SMIM1_WEDGS*RDGVSLGAVSSTEEASR___1	SMIM1	B2RUZ4	Small integral membrane protein 1	S17	2	0.316668	14.7994	3.07556	0.00983395	0.402783
GIPC1_SAGGRPGS*GPQLGTGR___1	GIPC1	O14908	PDZ domain-containing protein GIPC1	S232	14	-0.22518	16.626	-3.07221	0.00989479	0.404651
STX7_ASS*RVS*GSFPEDSSK___2	STX7	O15400	Syntaxin-7	S126;S129	10	-0.237107	18.5385	-3.07	0.00993512	0.405677
RPL21_SRDS*FLK___1	RPL21	P46778	60S ribosomal protein L21	S104	14	0.38675	14.8337	3.06326	0.0100591	0.410107
BUB1_QCTQATLDS*CEENMVVPSR___1	BUB1	O43683	Mitotic checkpoint serine/threonine-protein kinase BUB1	S640	30	0.37628	14.526	3.0614	0.0100935	0.410883
FARP2_QSIS*FPEGLR___1	FARP2	O94887	FERM, ARHGEF and pleckstrin domain-containing protein 2	S389	7	0.318461	18.0633	3.06041	0.010112	0.411004
CDC25A_S*MSGASPK___1	CDC25A	P30304	M-phase inducer phosphatase 1	S293	3	-0.22839	16.9396	-3.05845	0.0101485	0.411858
RBM12B_GRPGS*GTSGVDS*LSNFIESVK___2	RBM12B	Q8IXT5	RNA-binding protein 12B	S105;S98	42	-0.294066	15.9126	-3.05684	0.0101788	0.412457
CDC6_LGDDNLCNT*PHLPPCS*PPK___2	CDC6	Q99741	Cell division control protein 6 homolog	S74;T67	17	-0.224801	17.1236	-3.05354	0.0102407	0.413585
SHROOM2_SNS*S*IDHLGSHSK___2	SHROOM2	Q13796	Protein Shroom2	S195;S196	12	-0.237883	14.5694	-3.05234	0.0102633	0.413585
ACAP3_TAS*PSTSSIDSATDTR___1	ACAP3	Q96P50	Arf-GAP with coiled-coil, ANK repeat and PH domain-containing protein 3	S383	2	-0.216814	14.8695	-3.05228	0.0102645	0.413585
DLGAP4_QNSAT*ESADSIEIYVPEAQTR___1	DLGAP4	Q9Y2H0	Disks large-associated protein 4	T975	9	0.589227	17.3688	3.05205	0.0102688	0.413585
CEP170_FPTDYAST*S*EDEFGSNRNSPK___2	CEP170	Q5SW79	Centrosomal protein of 170 kDa	T1240;S1241	61	-0.253645	16.8779	-3.05066	0.0102951	0.414015
TCP11L2_SSSPASTS*PPR___1	TCP11L2	Q8N4U5	T-complex protein 11-like protein 2	S55	2	-0.247024	16.169	-3.04911	0.0103245	0.414061
ARID1A_SHHAPMS*PGSSGGGGQPLAR___1	ARID1A	O14497	AT-rich interactive domain-containing protein 1A	S363	47	0.241309	16.7498	3.04857	0.0103348	0.414061
MIA3_GPLSQNGSFGPS*PVS*GGECSPPLTVEPPVRPLSATLNR___2	MIA3	Q5JRA6	Transport and Golgi organization protein 1 homolog	S1670;S1673	58	-0.239853	16.0463	-3.04799	0.0103459	0.414061
CAMKK2_KLS*LQER___1	CAMKK2	Q96RR4	Calcium/calmodulin-dependent protein kinase kinase 2	S100	13	0.717119	17.0412	3.04732	0.0103585	0.414061
SCAF11_FHSPST*T*WSPNKDTPQEK___2	SCAF11	Q99590	Protein SCAF11	T799;T800	35	-0.228994	16.34	-3.04572	0.0103891	0.41466
MSL3_HSANCDRLS*ESSAS*PQPK___2	MSL3	Q8N5Y2	Male-specific lethal 3 homolog	S367;S362	2	-0.316747	14.6721	-3.04436	0.0104153	0.415081
AFF4_AVGMPS*PVS*PK___2	AFF4	Q9UHB7	AF4/FMR2 family member 4	S1055;S1058	22	-0.213069	19.81	-3.04345	0.0104326	0.415149
RPS6_LSSLRAS*TSK___1	RPS6	P62753	40S ribosomal protein S6	S240	16	-0.202712	17.9497	-3.04199	0.0104607	0.415591
SART1_RVS*EVEEEKEPVPQPLPSDDTR___1	SART1	O43290	U4/U6.U5 tri-snRNP-associated protein 1	S448	46	-0.196115	19.0823	-3.04056	0.0104884	0.415591
DPF2_EDSQPPT*PVSQR___1	DPF2	Q92785	Zinc finger protein ubi-d4	T248	19	-0.312952	14.8423	-3.04044	0.0104906	0.415591
ARFGAP2_AIS*SDMFFGR___1	ARFGAP2	Q8N6H7	ADP-ribosylation factor GTPase-activating protein 2	S432	25	0.667224	16.6829	3.03925	0.0105138	0.415888
PACS1_TDLQGSAS*PSKVEGVHT*PR___2	PACS1	Q6VY07	Phosphofurin acidic cluster sorting protein 1	S495;T504	10	-0.239851	15.8278	-3.03844	0.0105294	0.41589
BAP1_SANPT*RPS*SPVTSHISK___2	BAP1	Q92560	Ubiquitin carboxyl-terminal hydrolase BAP1	T517;S520	6	0.265305	15.6676	3.03756	0.0105463	0.415939
ITPRID2_SLAS*IEAK___1	ITPRID2	P28290	Protein ITPRID2	S668	17	0.783238	16.4281	3.03626	0.0105717	0.416322
LARP4_SNVVSPT*KNEDNGAPENSVEKPHEKPEAR___1	LARP4	Q71RC2	La-related protein 4	T649	22	0.21285	23.256	3.033	0.0106353	0.417897
SCRIB_RAT*PHPSELK___1	SCRIB	Q14160	Protein scribble homolog	T475	63	0.3624	16.1225	3.0326	0.0106432	0.417897
ZC3HAV1_SS*LGSLQTPEAVTTR___1	ZC3HAV1	Q7Z2W4	Zinc finger CCCH-type antiviral protein 1	S387	48	-0.245941	17.7202	-3.03174	0.0106601	0.417943
TRA2B_HSHSHS*PMSTR___1	TRA2B	P62995	Transformer-2 protein homolog beta	S99	8	1.14124	11.0933	3.02998	0.0117318	0.431336
ASAP1_QAS*EDSNDLTPTLPETPVPLPR___1	ASAP1	Q9ULH1	Arf-GAP with SH3 domain, ANK repeat and PH domain-containing protein 1	S1041	19	0.698476	14.9181	3.02937	0.0107067	0.418304
UBXN4_LRTQDDGEDENNT*WNGNSTQQM___1	UBXN4	Q92575	UBX domain-containing protein 4	T499	9	0.958417	14.2814	3.02862	0.0107214	0.418304
USP1_CESDNTTNGCGLES*PGNTVTPVNVNEVKPINK___1	USP1	O94782	Ubiquitin carboxyl-terminal hydrolase 1	S398	20	0.198793	16.1392	3.02806	0.0107326	0.418304
EDC4_TRS*PDVISSASTALS*QDIPEIASEALSR___2	EDC4	Q6P2E9	Enhancer of mRNA-decapping protein 4	S741;S729	49	0.240801	14.0781	3.02631	0.0107671	0.418304
DDX21_IGVPS*AT*EIIK___2	DDX21	Q9NR30	Nucleolar RNA helicase 2	S567;T569	46	-0.887485	15.0773	-3.02619	0.0107695	0.418304
TNRC6C_ESS*VDRPTFLDKDGGLVEEPTPSPFLPSPSLK___1	TNRC6C	Q9HCJ0	Trinucleotide repeat-containing gene 6C protein	S1011	7	0.444555	15.2762	3.02615	0.0107703	0.418304
GGT7_LPS*SSSEMGSQDGSPLR___1	GGT7	Q9UJ14	Glutathione hydrolase 7	S72	7	0.397095	15.6389	3.02569	0.0107794	0.418304
C2CD5_SQSES*SDEVTELDLSHGK___1	C2CD5	Q86YS7	C2 domain-containing protein 5	S661	19	0.316066	17.2458	3.0203	0.010887	0.421355
LUZP1_S*QENILQGFSTSHK___1	LUZP1	Q86V48	Leucine zipper protein 1	S611	43	0.248164	17.0741	3.02016	0.0108897	0.421355
TBC1D4_TSS*TCS*NESLSVGGTSVTPR___2	TBC1D4	O60343	TBC1 domain family member 4	S751;S754	43	-0.419174	15.7975	-3.01833	0.0109264	0.421837
SRSF9_STSYGY*S*RSR___2	SRSF9	Q13242	Serine/arginine-rich splicing factor 9	Y192;S193	15	0.711531	15.4547	3.01755	0.0109421	0.421837
CLASP1_RQS*S*GSATNVASTPDNR___2	CLASP1	Q7Z460	CLIP-associating protein 1	S646;S647	40	-0.317108	13.8324	-3.01658	0.0109617	0.421837
U2SURP_KKS*NLELFK___1	U2SURP	O15042	U2 snRNP-associated SURP motif-containing protein	S202	42	1.31677	14.1687	3.01639	0.0109657	0.421837
ADD3_IEEVLSPEGS*PS*KSPSK___2	ADD3	Q9UEY8	Gamma-adducin	S677;S679	19	-0.250871	18.3066	-3.01451	0.0110037	0.422688
CDCA3_QLS*EVFETEDSK___1	CDCA3	Q99618	Cell division cycle-associated protein 3	S94	9	0.329929	16.9435	3.01064	0.0110823	0.423593
MARF1_SMS*PNLLNR___1	MARF1	Q9Y4F3	Meiosis regulator and mRNA stability factor 1	S760	2	-0.180756	15.2723	-3.01037	0.0110878	0.423593
TNIK_ANS*KSEGS*PVLPHEPAK___2	TNIK	Q9UKE5	TRAF2 and NCK-interacting protein kinase	S764;S769	12	-0.941391	16.0043	-3.01027	0.0110898	0.423593
AHCTF1_STPLASPSPS*PGRS*PQR___2	AHCTF1	Q8WYP5	Protein ELYS	S1218;S1222	39	-0.243268	15.3551	-3.01021	0.011091	0.423593
RANBP10_SQDSYPGS*PSLS*PR___2	RANBP10	Q6VN20	Ran-binding protein 10	S365;S369	13	-0.223929	19.5463	-3.00837	0.0111287	0.424021
NUMA1_ATSS*TQSLAR___1	NUMA1	Q14980	Nuclear mitotic apparatus protein 1	S1853	102	0.469365	15.9864	3.00761	0.0111444	0.424021
SOCS6_SKEET*DFMVVQQPSLASDFGK___1	SOCS6	O14544	Suppressor of cytokine signaling 6	T22	2	0.379415	15.42	3.00733	0.0111501	0.424021
BTF3_GGCPGGEATLS*QPPPR___1	BTF3	P20290	Transcription factor BTF3	S30	13	-0.331129	18.199	-3.00517	0.0111945	0.424127
MIA2_EHSPY*GPS*PLGWPSSETR___2	MIA2	Q96PC5	Melanoma inhibitory activity protein 2	S1130;Y1127	17	-0.264786	16.2745	-3.00504	0.0111971	0.424127
GAB1_EAWTDGRQS*T*ESETPAK___2	GAB1	Q13480	GRB2-associated-binding protein 1	T684;S683	13	1.10787	15.6234	3.00487	0.0112007	0.424127
GPSM1_APSS*DEECFFDLLTK___1	GPSM1	Q86YR5	G-protein-signaling modulator 1	S493	16	0.804116	15.432	3.00269	0.0112456	0.424648
RAPH1_QQS*FCAKPPPSPLSPVPSVVK___1	RAPH1	Q70E73	Ras-associated and pleckstrin homology domains-containing protein 1	S845	15	0.300995	16.1567	3.002	0.0112599	0.424648
RAB12_AGGGGGLGAGS*PALSGGQGR___1	RAB12	Q6IQ22	Ras-related protein Rab-12	S21	12	-0.275339	19.7335	-3.00188	0.0112624	0.424648
PHACTR4_RLS*QRPTPEELEQR___1	PHACTR4	Q8IZ21	Phosphatase and actin regulator 4	S590	12	0.284004	16.7357	3.00077	0.0112856	0.424807
CUX1_TSASCS*PAPES*PMSSSESVK___2	CUX1	P39880	Homeobox protein cut-like 1	S1059;S1054	40	-0.29051	14.9696	-3.00014	0.0112986	0.424807
TP53BP1_SNVSS*PAT*PTASSSSSTTPTR___2	TP53BP1	Q12888	TP53-binding protein 1	S1635;T1638	64	-0.237348	15.7197	-2.99745	0.0113547	0.426316
KANK3_APSPGRGVPRS*PR___1	KANK3	Q6NY19	KN motif and ankyrin repeat domain-containing protein 3	S160	2	-0.63847	16.5408	-2.99592	0.0113868	0.426916
RPS28_TGS*QGQCTQVR___1	RPS28	P62857	40S ribosomal protein S28	S23	3	0.599501	17.7936	2.99471	0.0114122	0.426992
L3MBTL2_VKEEHLDVAS*PDKAS*SPELPVSVENIK___2	L3MBTL2	Q969R5	Lethal(3)malignant brain tumor-like protein 2	S683;S688	12	-0.562091	14.8421	-2.99322	0.0114436	0.426992
CLASP1_SY*GS*RNGGIPHYLR___2	CLASP1	Q7Z460	CLIP-associating protein 1	Y840;S842	40	-0.206835	15.6645	-2.99252	0.0114584	0.426992
CNOT2_TNSMSSSGLGS*PNR___1	CNOT2	Q9NZN8	CCR4-NOT transcription complex subunit 2	S165	13	-0.20181	20.9624	-2.9915	0.0114799	0.426992
HNRNPH1_IGHRY*IEIFKS*SRAEVR___2	HNRNPH1	P31943	Heterogeneous nuclear ribonucleoprotein H	S186;Y180	18	-0.404488	14.5196	-2.99069	0.011497	0.426992
RASA3_YGS*QEHPIGDK___1	RASA3	Q14644	Ras GTPase-activating protein 3	S809	2	0.391837	17.2845	2.99067	0.0114973	0.426992
PRRC2C_QREESET*RS*ESSDFEVVPK___2	PRRC2C	Q9Y520	Protein PRRC2C	T1244;S1246	91	0.272657	16.6156	2.99049	0.0115012	0.426992
PLEKHA7_LYS*GDHQR___1	PLEKHA7	Q6IQ23	Pleckstrin homology domain-containing family A member 7	S1063	19	0.305255	14.1465	2.98678	0.01158	0.428713
PHF20L1_CSS*PLTR___1	PHF20L1	A8MW92	PHD finger protein 20-like protein 1	S599	10	0.266501	14.6789	2.98616	0.0115933	0.428713
UNC13B_KPLPTAAAQCS*FEDPDSAVDDR___1	UNC13B	O14795	Protein unc-13 homolog B	S176	16	0.60517	17.4641	2.98603	0.011596	0.428713
MTDH_TVEVAEGEAVRT*PQS*VTAK___2	MTDH	Q86UE4	Protein LYRIC	T143;S146	25	-0.216966	16.2173	-2.98485	0.0116212	0.429047
PRAG1_GPVSQNS*EVGEEETSAGQGLSSR___1	PRAG1	Q86YV5	Inactive tyrosine-protein kinase PRAG1	S510	2	0.697877	14.1417	2.98166	0.0116897	0.430978
RICTOR_ANS*FES*RLTPSR___2	RICTOR	Q6R327	Rapamycin-insensitive companion of mTOR	S1370;S1373	14	-0.18278	14.5546	-2.9806	0.0117125	0.43122
ITSN1_STSMDS*GSSESPASLK___1	ITSN1	Q15811	Intersectin-1	S981	26	0.435116	15.6337	2.97895	0.0117482	0.431342
GTF3C1_RASWASENGET*DAEGTQMTPAK___1	GTF3C1	Q12789	General transcription factor 3C polypeptide 1	T1873	74	-0.20122	16.7405	-2.97497	0.0118347	0.432337
TMEM131_AAS*LPGK___1	TMEM131	Q92545	Transmembrane protein 131	S1649	8	0.338884	17.6319	2.97466	0.0118414	0.432337
CDC20_SHS*AGRT*PGRTPGK___2	CDC20	Q12834	Cell division cycle protein 20 homolog	S51;T55	12	-0.382008	13.6328	-2.97452	0.0118444	0.432337
SUPT6H_LTPRPSPS*PMIES*TPMSIAGDATPLLDEMDR___2	SUPT6H	Q7KZ85	Transcription elongation factor SPT6	S1703;S1708	67	-0.308388	16.1148	-2.97407	0.0118541	0.432337
KIF21A_KLSSS*DAPAQDTGSSAAAVETDASR___1	KIF21A	Q7Z4S6	Kinesin-like protein KIF21A	S855	35	0.401732	14.244	2.97335	0.0118699	0.432337
DMXL2_VS*VDSNLFVYSK___1	DMXL2	Q8TDJ6	DmX-like protein 2	S1140	26	0.422643	15.9517	2.97261	0.0118861	0.432337
NEDD4L_DTLSNPQS*PQPS*PYNSPKPQHK___2	NEDD4L	Q96PU5	E3 ubiquitin-protein ligase NEDD4-like	S483;S479	15	-0.291805	15.8645	-2.97147	0.0119111	0.432337
CARMIL2_LEAPPSPSLGSGLGT*EPLPPQPTEPS*SPER___2	CARMIL2	Q6F5E8	Capping protein, Arp2/3 and myosin-I linker protein 2	T1404;S1415	11	-0.23152	14.8453	-2.97115	0.0119182	0.432337
CAMSAP3_APSPS*GLMS*PSRLPGSR___2	CAMSAP3	Q9P1Y5	Calmodulin-regulated spectrin-associated protein 3	S1076;S1080	17	-0.210779	16.6732	-2.97098	0.0119217	0.432337
CEP43_EKGPTTGEGALDLS*DVHS*PPKSPEGK___2	CEP43	O95684	Centrosomal protein 43	S152;S156	15	-0.500095	19.3357	-2.96856	0.0119751	0.433096
AFDN_SS*PNVANQPPSPGGK___1	AFDN	P55196	Afadin	S1173	71	-0.181851	19.0062	-2.96805	0.0119863	0.433096
FOXK2_SAPAS*PNHAGVLS*AHSSGAQTPESLSR___2	FOXK2	Q01167	Forkhead box protein K2	S381;S373	11	-0.318098	15.8269	-2.96781	0.0119915	0.433096
KIAA0232_QKSKENT*DFEAECCIVLDGMELQGER___1	KIAA0232	Q92628	Uncharacterized protein KIAA0232	T545	2	0.289328	15.0602	2.96363	0.0120843	0.435042
GIGYF2_ALSS*GGS*ITSPPLSPALPK___2	GIGYF2	Q6Y7W6	GRB10-interacting GYF protein 2	S20;S23	39	0.307385	14.2872	2.96306	0.012097	0.435042
SENP7_RPS*SSEIITEGK___1	SENP7	Q9BQF6	Sentrin-specific protease 7	S11	8	0.484551	16.6966	2.96115	0.0121395	0.435042
EIF2S2_IESDVQEPT*EPEDDLDIMLGNKK___1	EIF2S2	P20042	Eukaryotic translation initiation factor 2 subunit 2	T111	32	0.560466	16.5405	2.96079	0.0121477	0.435042
LPAR3_IPS*TVLSR___1	LPAR3	Q9UBY5	Lysophosphatidic acid receptor 3	S325	2	0.272874	14.6714	2.96071	0.0121495	0.435042
CEP152_SQSVNGY*NEIQSLYAGEK___1	CEP152	O94986	Centrosomal protein of 152 kDa	Y89	7	0.264908	14.9941	2.9607	0.0121495	0.435042
PRRC2C_SVS*HGS*NHTQKPDEQR___2	PRRC2C	Q9Y520	Protein PRRC2C	S926;S929	91	-0.739137	14.6327	-2.96024	0.01216	0.435042
PCNT_KGSAVDAS*VQEESPVTK___1	PCNT	O95613	Pericentrin	S49	73	0.36524	16.8325	2.95762	0.0122187	0.436369
CLINT1_T*IDLGAAAHYTGDKASPDQNASTHTPQSSVK___1	CLINT1	Q14677	Clathrin interactor 1	T284	23	0.933523	15.9113	2.95577	0.0122605	0.436369
PEAK1_SLFTSQPS*GEAEAPQTTDSPTTK___1	PEAK1	Q9H792	Inactive tyrosine-protein kinase PEAK1	S826	17	0.733377	15.103	2.95488	0.0122804	0.436369
DYNC1LI2_GPLTS*GS*DEENVALPLGDNVLTHNLGIPVLVVCTK___2	DYNC1LI2	O43237	Cytoplasmic dynein 1 light intermediate chain 2	S203;S205	17	-0.240826	14.113	-2.95388	0.0123031	0.436369
PRR36_SLS*SSATPLSSPAR___1	PRR36	Q9H6K5	Proline-rich protein 36	S243	7	0.193855	15.6066	2.95371	0.0123069	0.436369
C19orf44_QAPVENIS*PEAPAGK___1	C19orf44	Q9H6X5	Uncharacterized protein C19orf44	S185	2	0.505907	14.4635	2.95354	0.0123108	0.436369
ZFHX3_IDS*RPPS*PEPPKQEYWGSK___2	ZFHX3	Q15911	Zinc finger homeobox protein 3	S2226;S2230	4	0.271748	16.3123	2.95349	0.012312	0.436369
HDAC7_QIPS*AEDLETDGGGPGQVVDDGLEHR___1	HDAC7	Q8WUI4	Histone deacetylase 7	S405	2	0.264014	15.7543	2.95236	0.0123376	0.436519
SIMC1_AS*SCPPR___1	SIMC1	Q8NDZ2	SUMO-interacting motif-containing protein 1	S221	5	-0.645948	15.9142	-2.95174	0.0123517	0.436519
LIMA1_KGWS*MSEQSEESVGGR___1	LIMA1	Q9UHB6	LIM domain and actin-binding protein 1	S617	37	0.578141	17.6097	2.95114	0.0123655	0.436519
RPRD2_NTGVSPASRPSPGTPTS*PSNLTSGLK___1	RPRD2	Q5VT52	Regulation of nuclear pre-mRNA domain-containing protein 2	S485	37	-0.992701	16.2257	-2.9484	0.0124279	0.437271
COIL_LGFS*LT*PSK___2	COIL	P38432	Coilin	S301;T303	18	-0.195191	17.8045	-2.94827	0.0124308	0.437271
RAB11FIP1_HLFSS*TENLAAGS*WKEPAEGGGLSSDR___2	RAB11FIP1	Q6WKZ4	Rab11 family-interacting protein 1	S365;S357	30	-0.232844	14.8848	-2.94753	0.0124479	0.437271
NCL_EVEEDS*EDEEMS*EDEEDDSSGEEVVIPQKK___2	NCL	P19338	Nucleolin	S28;S34	54	-0.364692	16.4096	-2.94703	0.0124592	0.437271
ABLIM1_TSSESIYSRPGS*S*IPGSPGHTIYAK___2	ABLIM1	O14639	Actin-binding LIM protein 1	S362;S363	20	-0.208379	17.2798	-2.94661	0.012469	0.437271
SEMA4C_EPTS*PPFRPCPEPDEK___1	SEMA4C	Q9C0C4	Semaphorin-4C	S717	10	0.277558	15.3761	2.94531	0.0124988	0.437738
ITPRID2_SGS*QDFPQCNTIENTGTK___1	ITPRID2	P28290	Protein ITPRID2	S593	17	1.19195	14.0496	2.94317	0.0125481	0.438437
LSM14A_RS*PVSTRPLPSASQK___1	LSM14A	Q8ND56	Protein LSM14 homolog A	S216	17	-0.179686	17.082	-2.94301	0.0125517	0.438437
ZC3H13_KTS*AVS*SPLLDQQR___2	ZC3H13	Q5T200	Zinc finger CCCH domain-containing protein 13	S238;S241	31	0.237692	16.1945	2.93879	0.0126497	0.441278
PRPF4B_DAS*PINRWS*PTR___2	PRPF4B	Q13523	Serine/threonine-protein kinase PRP4 homolog	S431;S437	19	-0.207594	22.1565	-2.93789	0.0126708	0.441435
CCDC34_GQGLEVVRS*PS*PPLPLSCSNSTR___2	CCDC34	Q96HJ3	Coiled-coil domain-containing protein 34	S52;S50	2	-0.252943	14.8455	-2.93498	0.0127388	0.442082
EPS8_QNS*SSSDSGGSIVR___1	EPS8	Q12929	Epidermal growth factor receptor kinase substrate 8	S659	24	0.226659	18.3802	2.93481	0.0127427	0.442082
SYTL5_GSTGSSDLNDQEPGPRT*PK___1	SYTL5	Q8TDW5	Synaptotagmin-like protein 5	T247	2	-0.224383	15.4119	-2.93285	0.0127889	0.442082
RNF20_SGSALLQSQS*S*TEDPKDEPAELKPDSEDLSSQSSASK___2	RNF20	Q5VTR2	E3 ubiquitin-protein ligase BRE1A	S524;S525	44	0.338513	20.205	2.93243	0.0127987	0.442082
TCOF1_TSQVGAAS*APAKESPR___1	TCOF1	Q13428	Treacle protein	S375	64	0.361623	14.0148	2.93235	0.0128006	0.442082
ZMYM4_ENS*KETFSGK___1	ZMYM4	Q5VZL5	Zinc finger MYM-type protein 4	S162	31	0.74983	18.5622	2.93198	0.0128094	0.442082
EXOC1_SQS*SSLLDMGNMSASDLDVADR___1	EXOC1	Q9NV70	Exocyst complex component 1	S489	25	-0.246094	14.7219	-2.93166	0.012817	0.442082
ARHGAP35_NLNLVSS*T*ASIKDLADVDLR___2	ARHGAP35	Q9NRY4	Rho GTPase-activating protein 35	S770;T771	36	0.298917	15.7534	2.93142	0.0128225	0.442082
NOP58_HIKEEPLS*EEEPCTSTAIASPEK___1	NOP58	Q9Y2X3	Nucleolar protein 58	S502	23	-0.225049	16.9433	-2.92983	0.0128602	0.442082
XRCC1_YLMAGPGSSSEEDEAS*HS*GGSGDEAPKLPQK___2	XRCC1	P18887	DNA repair protein XRCC1	S416;S418	17	-0.321782	15.3843	-2.92937	0.012871	0.442082
SLTM_ISS*KS*PGHMVILDQTK___2	SLTM	Q9NWH9	SAFB-like transcription modulator	S551;S553	34	-0.257694	19.0768	-2.92885	0.0128835	0.442082
CBARP_HAS*LDGAS*PYFK___2	CBARP	Q8N350	Voltage-dependent calcium channel beta subunit-associated regulatory protein	S299;S304	2	-0.194091	16.905	-2.92851	0.0128914	0.442082
PUM2_SGQGFHGNSEVNAILS*PR___1	PUM2	Q8TB72	Pumilio homolog 2	S82	12	-0.251378	14.4692	-2.92792	0.0129056	0.442082
NSD2_GIGTPPNTT*PIK___1	NSD2	O96028	Histone-lysine N-methyltransferase NSD2	T115	37	-0.425138	17.0825	-2.9263	0.0129441	0.442104
EIF2S2_KDAS*DDLDDLNFFNQK___1	EIF2S2	P20042	Eukaryotic translation initiation factor 2 subunit 2	S67	32	0.377274	17.4596	2.92586	0.0129546	0.442104
KDM1A_KKEPPRAS*PPGGLAEPPGSAGPQAGPTVVPGSATPMETGIAETPEGR___1	KDM1A	O60341	Lysine-specific histone demethylase 1A	S69	28	0.297434	17.7541	2.92579	0.0129561	0.442104
MAPK6_QLESIGIPQFHS*PVGS*PLK___2	MAPK6	Q16659	Mitogen-activated protein kinase 6	S684;S688	2	-0.4518	16.8432	-2.92274	0.0130292	0.443519
TBKBP1_S*PVPPS*CQSPSPQR___2	TBKBP1	A7MCY6	TANK-binding kinase 1-binding protein 1	S400;S405	5	-0.253134	17.9796	-2.92236	0.0130382	0.443519
AKAP12_EQS*HAEISPPAESGQAVEECKEEGEEK___1	AKAP12	Q02952	A-kinase anchor protein 12	S248	81	0.217191	17.9521	2.92185	0.0130505	0.443519
OSER1_TLSGS*PR___1	OSER1	Q9NX31	Oxidative stress-responsive serine-rich protein 1	S249	2	-0.273254	16.0272	-2.9205	0.0130829	0.443519
C2orf49_SPPLS*PVGT*TPVK___2	C2orf49	Q9BVC5	Ashwin	S193;T197	6	-0.259807	17.4157	-2.92037	0.0130862	0.443519
TAF2_DKEPFTFSS*PAS*GR___2	TAF2	Q6P1X5	Transcription initiation factor TFIID subunit 2	S1188;S1185	16	-0.196025	16.6646	-2.91989	0.0130977	0.443519
TLE3_Y*DS*DGDKSDDLVVDVSNEDPATPR___2	TLE3	Q04726	Transducin-like enhancer protein 3	S240;Y238	23	-0.178717	17.6396	-2.91874	0.0131253	0.443761
ZC3H18_KLGVS*VS*PSR___2	ZC3H18	Q86VM9	Zinc finger CCCH domain-containing protein 18	S532;S534	34	-0.232484	18.0928	-2.91821	0.0131382	0.443761
CEP43_GPTTGEGALDLS*DVHS*PPKSPEGK___2	CEP43	O95684	Centrosomal protein 43	S152;S156	15	-0.394516	18.462	-2.91666	0.0131759	0.444468
PRRC2B_RVAS*ETHS*EGSEYEELPK___2	PRRC2B	Q5JSZ5	Protein PRRC2B	S1132;S1136	66	-0.334289	15.1762	-2.91366	0.0132486	0.444885
OGA_LENEGS*DEDIETDVLYSPQMALK___1	OGA	O60502	Protein O-GlcNAcase	S364	32	0.277877	16.0223	2.91267	0.013273	0.444885
FRYL_STSSTSSGS*NSNALVPVSWK___1	FRYL	O94915	Protein furry homolog-like	S2338	30	0.238332	16.2272	2.91215	0.0132856	0.444885
CD2AP_S*VDFDSLTVR___1	CD2AP	Q9Y5K6	CD2-associated protein	S458	33	-0.400292	17.6065	-2.91184	0.0132932	0.444885
UBE4B_SQS*MDIDGVSCEK___1	UBE4B	O95155	Ubiquitin conjugation factor E4 B	S105	34	0.421856	19.4314	2.91102	0.0133133	0.444885
CDK12_RS*SS*PFLSK___2	CDK12	Q9NYV4	Cyclin-dependent kinase 12	S332;S334	34	-0.223113	15.829	-2.91078	0.0133192	0.444885
HAPSTR1_SSTPGS*PTHVSSGSNASR___1	HAPSTR1	Q14CZ0	HUWE1-associated protein modifying stress responses	S212	4	-0.450826	15.1362	-2.90981	0.0133429	0.444885
KLF16_GGPGAAPGGASPAS*SSSAASSPSSGR___1	KLF16	Q9BXK1	Krueppel-like factor 16	S102	5	-0.214769	14.9744	-2.90871	0.0133699	0.444885
WASHC2A_SRPT*S*FADELAAR___2	WASHC2A	Q641Q2	WASH complex subunit 2A	S288;T287	35	-0.200628	17.938	-2.90858	0.0133732	0.444885
MCRIP2_APSTS*PS*FEGTQETYTVAHEENVR___2	MCRIP2	Q9BUT9	MAPK regulated corepressor interacting protein 2	S80;S82	2	0.350197	16.2988	2.9083	0.0133801	0.444885
KIAA1522_S*SGQLSGR___1	KIAA1522	Q9P206	Uncharacterized protein KIAA1522	S421	18	-0.209627	17.581	-2.90698	0.0134128	0.444885
CCDC88A_DGLHFLPHASSSAQS*PCGS*PGMK___2	CCDC88A	Q3V6T2	Girdin	S233;S237	41	-0.15976	16.0219	-2.90698	0.0134128	0.444885
TTC7B_VEQALS*EVAS*SLQSSAPK___2	TTC7B	Q86TV6	Tetratricopeptide repeat protein 7B	S673;S677	6	-0.222486	16.3494	-2.90668	0.0134202	0.444885
KCTD12_SPSGGAAGPLLTPSQS*LDGSR___1	KCTD12	Q96CX2	BTB/POZ domain-containing protein KCTD12	S200	17	0.672688	17.8627	2.90603	0.0134361	0.444885
ANKLE2_NSVAGSNPAKPGLGS*PGR___1	ANKLE2	Q86XL3	Ankyrin repeat and LEM domain-containing protein 2	S914	35	-0.234913	15.8451	-2.9059	0.0134393	0.444885
RBM15B_TFLEGDWTS*PS*KSSDR___2	RBM15B	Q8NDT2	Putative RNA-binding protein 15B	S554;S552	20	-0.175555	16.3377	-2.90254	0.0135228	0.445804
ATF7_AAAGPLDMSLPS*T*PDIK___2	ATF7	P17544	Cyclic AMP-dependent transcription factor ATF-7	S100;T101	10	0.197989	17.3494	2.9025	0.0135238	0.445804
UCK2_QTNGCLNGYT*PSR___1	UCK2	Q9BZX2	Uridine-cytidine kinase 2	T246	9	0.374478	16.0938	2.90201	0.013536	0.445804
THRAP3_WAHDKFS*GEEGEIEDDES*GTENREEK___2	THRAP3	Q9Y2W1	Thyroid hormone receptor-associated protein 3	S928;S939	44	-0.197968	23.6786	-2.9013	0.0135537	0.445804
IRS4_FVTPSEPVAHS*R___1	IRS4	O14654	Insulin receptor substrate 4	S409	51	0.320708	15.5432	2.90108	0.0135591	0.445804
BICD1_SGS*LKGPDDPR___1	BICD1	Q96G01	Protein bicaudal D homolog 1	S548	2	0.283285	17.6201	2.9007	0.0135685	0.445804
PPFIA1_CETS*PPSSPR___1	PPFIA1	Q13136	Liprin-alpha-1	S741	31	0.412802	17.4649	2.89928	0.0136042	0.445804
FLNA_APS*VANVGS*HCDLSLK___2	FLNA	P21333	Filamin-A	S2152;S2158	127	-0.271036	16.6777	-2.89863	0.0136204	0.445804
SENP6_HCSTYQPT*PPLS*PASK___2	SENP6	Q9GZR1	Sentrin-specific protease 6	S221;T217	20	0.272113	14.9217	2.89849	0.013624	0.445804
FMR1_RGPGYTSGTNSEASNAS*ETESDHR___1	FMR1	Q06787	Fragile X messenger ribonucleoprotein 1	S500	24	-0.279561	13.939	-2.89806	0.0136347	0.445804
PHF6_STS*SHGTDEMESSSYR___1	PHF6	Q8IWS0	PHD finger protein 6	S183	17	-0.192157	15.9077	-2.8966	0.0136714	0.445839
MAP3K11_IDPWSFVSAGPRPS*PLPS*PQPAPR___2	MAP3K11	Q16584	Mitogen-activated protein kinase kinase kinase 11	S789;S793	2	-0.306052	15.1305	-2.89586	0.01369	0.445839
IRS4_VS*PPPAPS*PPKAPDTNKEDDSKDNDSESDYMFMAPGAGAIPK___2	IRS4	O14654	Insulin receptor substrate 4	S751;S757	51	-0.877888	18.0206	-2.89541	0.0137014	0.445839
MAP3K7_QQSESGRLS*LGASR___1	MAP3K7	O43318	Mitogen-activated protein kinase kinase kinase 7	S367	18	-0.953225	16.3394	-2.89494	0.0137132	0.445839
EIF4B_S*LENETLNKEEDCHSPTSKPPKPDQPLK___1	EIF4B	P23588	Eukaryotic translation initiation factor 4B	S445	29	-0.253781	17.9241	-2.89469	0.0137197	0.445839
EVI5_SDS*NQYIGELK___1	EVI5	O60447	Ecotropic viral integration site 5 protein homolog	S689	20	0.298354	17.4778	2.89312	0.0137594	0.445974
AMPD2_QIS*QDVK___1	AMPD2	Q01433	AMP deaminase 2	S168	30	0.521817	17.7777	2.89265	0.0137711	0.445974
SRSF9_GS*PHY*FSPFRPY___2	SRSF9	Q13242	Serine/arginine-rich splicing factor 9	S211;Y214	15	-0.260283	22.4728	-2.89088	0.0138162	0.445974
SMTN_SLSVLS*PR___1	SMTN	P53814	Smoothelin	S304	2	0.265513	14.3624	2.88982	0.013843	0.445974
POM121C_SSSMS*S*LTGAYTSGIPSSSR___2	POM121C	A8CG34	Nuclear envelope pore membrane protein POM 121C	S372;S373	18	-0.20773	17.4159	-2.88926	0.0138574	0.445974
YBX1_NYQQNYQNS*ES*GEKNEGS*ESAPEGQAQQR___3	YBX1	P67809	Y-box-binding protein 1	S165;S167;S174	17	-1.49268	13.4149	-2.88875	0.0138704	0.445974
MTX3_QS*PQLPPR___1	MTX3	Q5HYI7	Metaxin-3	S284	9	-0.258907	15.3975	-2.88864	0.0138732	0.445974
ERF_CPLPPMAPETPPVPSSASSSSSSSSS*PFK___1	ERF	P50548	ETS domain-containing transcription factor ERF	S373	5	-0.572715	15.8313	-2.88836	0.0138803	0.445974
EIF4B_YAALSVDGEDENEGEDY*AE___1	EIF4B	P23588	Eukaryotic translation initiation factor 4B	Y609	29	0.591008	16.4162	2.888	0.0138896	0.445974
PHC2_CSDNSSYEEPLS*PISASSSTSR___1	PHC2	Q8IXK0	Polyhomeotic-like protein 2	S751	13	0.233084	17.5712	2.88717	0.0139107	0.445974
TSC22D1_KLSTTGSS*DSITPVAPTSAVSSSGSPASVMTNMR___1	TSC22D1	Q15714	TSC22 domain family protein 1	S268	2	0.40349	15.7689	2.8867	0.0139228	0.445974
GIT2_GS*RPMSMYETGSGQKPYLPMGEASRPEESR___1	GIT2	Q14161	ARF GTPase-activating protein GIT2	S510	9	-0.249304	15.5344	-2.88581	0.0139458	0.445974
SEPTIN9_S*FEVEEVETPNSTPPR___1	SEPTIN9	Q9UHD8	Septin-9	S30	31	1.05292	20.6309	2.88534	0.0139577	0.445974
SH2D4A_TLS*SSAQEDIIR___1	SH2D4A	Q9H788	SH2 domain-containing protein 4A	S315	8	0.394012	17.6251	2.8853	0.0139587	0.445974
TMEM230_YSRLSS*T*DDGYIDLQFK___2	TMEM230	Q96A57	Transmembrane protein 230	S24;T25	2	0.310452	16.0422	2.88377	0.0139981	0.4463
RASAL2_SISGTSTSEKPNSMDT*ANT*SPFKVPGFFSK___2	RASAL2	Q9UJF2	Ras GTPase-activating protein nGAP	T31;T34	12	-0.255964	17.0585	-2.88285	0.0140217	0.4463
GAPVD1_SRS*SDIVSSVR___1	GAPVD1	Q14C86	GTPase-activating protein and VPS9 domain-containing protein 1	S902	48	0.490789	19.2862	2.88216	0.0140396	0.4463
TLK2_GPLNSESSNQS*LCSVGSLSDKEVETPEK___1	TLK2	Q86UE8	Serine/threonine-protein kinase tousled-like 2	S38	16	-0.452142	16.0427	-2.88205	0.0140426	0.4463
MCRIP2_RAPSTSPS*FEGT*QETYTVAHEENVR___2	MCRIP2	Q9BUT9	MAPK regulated corepressor interacting protein 2	T86;S82	2	0.424678	15.2069	2.88147	0.0140575	0.4463
RRP1B_TPTSSPAS*S*PLVAK___2	RRP1B	Q14684	Ribosomal RNA processing protein 1 homolog B	S735;S736	35	-0.321094	17.9865	-2.87974	0.0141022	0.4463
KIAA1143_YSGLTAS*SK___1	KIAA1143	Q96AT1	Uncharacterized protein KIAA1143	S115	7	0.503089	16.0996	2.87938	0.0141116	0.4463
SPIRE1_APTLAELDS*S*ESEEETLHK___2	SPIRE1	Q08AE8	Protein spire homolog 1	S465;S464	4	-0.201972	15.5941	-2.87923	0.0141156	0.4463
EPB41_HS*NLMLEDLDKSQEEIKK___1	EPB41	P11171	Protein 4.1	S664	26	-0.307964	14.7025	-2.87906	0.01412	0.4463
SLC9A7_VGVDPDQDPPPNNDS*FQVLQGDGPDSAR___1	SLC9A7	Q96T83	Sodium/hydrogen exchanger 7	S573	2	0.193413	16.0027	2.87801	0.0141474	0.446634
FOXO1_WPAS*PGS*HSNDDFDNWSTFRPR___2	FOXO1	Q12778	Forkhead box protein O1	S298;S301	7	-0.203285	16.9932	-2.87696	0.0141748	0.446648
RIF1_RDSFDNCS*LGESSK___1	RIF1	Q5UIP0	Telomere-associated protein RIF1	S1693	91	0.718405	17.2206	2.87669	0.0141817	0.446648
PCDH9_SASPQPAFHLKPDT*PVS*VK___2	PCDH9	Q9HC56	Protocadherin-9	T954;S957	2	-0.225606	16.7877	-2.87567	0.0142084	0.446648
SNIP1_RT*SNERPGSGQGQGR___1	SNIP1	Q8TAD8	Smad nuclear-interacting protein 1	T152	7	-0.336103	14.791	-2.87542	0.014215	0.446648
MAPT_SRT*PS*LPTPPTR___2	MAPT	P10636	Microtubule-associated protein tau	S531;T529	15	-0.208514	16.8361	-2.87394	0.0142536	0.447331
SEPTIN9_SFEVEEVET*PNSTPPR___1	SEPTIN9	Q9UHD8	Septin-9	T38	31	0.403679	17.3813	2.872	0.0143046	0.447404
JCAD_QVSSPY*SQGESTCETQTK___1	JCAD	Q9P266	Junctional cadherin 5-associated protein	Y545	2	-0.208652	14.7049	-2.87195	0.0143059	0.447404
ARHGAP1_SS*S*PELVTHLK___2	ARHGAP1	Q07960	Rho GTPase-activating protein 1	S50;S51	16	-0.188913	17.3053	-2.87193	0.0143064	0.447404
PEX14_MEVQGEEEKREDKEDEEDEEDDDVS*HVDEEDCLGVQR___1	PEX14	O75381	Peroxisomal membrane protein PEX14	S335	10	-0.485569	17.2893	-2.86891	0.0143862	0.448525
NUP98_NLNNSNLFSPVNRDS*ENLASPSEYPENGER___1	NUP98	P52948	Nuclear pore complex protein Nup98-Nup96	S618	48	0.313029	15.5806	2.86889	0.0143867	0.448525
PAK1_DVATSPISPTENNT*TPPDALTR___1	PAK1	Q13153	Serine/threonine-protein kinase PAK 1	T229	15	0.253241	15.4483	2.86866	0.0143929	0.448525
RAPH1_QIASQFPPPPTPPAMESQPLKPVPANVAPQS*PPAVK___1	RAPH1	Q70E73	Ras-associated and pleckstrin homology domains-containing protein 1	S894	15	-0.380214	13.2127	-2.86802	0.0144098	0.448527
EPPK1_QVS*ASELHTSGILGPETLR___1	EPPK1	P58107	Epiplakin	S2718	70	0.487078	16.6045	2.86722	0.014431	0.448661
WDR44_RKS*ELEFETLK___1	WDR44	Q5JSH3	WD repeat-containing protein 44	S262	35	0.621528	18.5069	2.86302	0.0145429	0.451612
ADD3_IEEVLSPEGSPS*KS*PSK___2	ADD3	Q9UEY8	Gamma-adducin	S679;S681	19	-0.259965	16.2958	-2.86238	0.0145601	0.451617
CLASP2_SYS*S*RNGSIPTYMR___2	CLASP2	O75122	CLIP-associating protein 2	S639;S640	46	-0.197116	17.0561	-2.86129	0.0145895	0.452003
SVIL_YGS*FEEAEASYPILNR___1	SVIL	O95425	Supervillin	S968	25	0.481961	15.1812	2.85684	0.0147094	0.454108
KDM2B_TPTGS*PATEVSAK___1	KDM2B	Q8NHM5	Lysine-specific demethylase 2B	S497	9	-0.252074	16.9242	-2.85586	0.0147359	0.454108
COBLL1_QSSLT*FQSSDPEQMR___1	COBLL1	Q53SF7	Cordon-bleu protein-like 1	T1072	10	0.287015	14.4741	2.85465	0.0147687	0.454108
MAP7D1_ESAAPASPAPS*PAPS*PTPAPPQK___2	MAP7D1	Q3KQU3	MAP7 domain-containing protein 1	S548;S552	28	-0.176189	17.156	-2.85434	0.0147773	0.454108
TEX2_TSSSS*PLSSPSK___1	TEX2	Q8IWB9	Testis-expressed protein 2	S162	12	-0.210711	17.5083	-2.85399	0.0147867	0.454108
GIGYF2_SGS*GSIDDDRDS*LPEWCLEDAEEEMGTFDSSGAFLSLKK___2	GIGYF2	Q6Y7W6	GRB10-interacting GYF protein 2	S284;S275	39	-0.527328	14.3281	-2.85349	0.0148003	0.454108
TBC1D22A_SQSLPHS*ATVTLGGTSDPSTLSSSALSER___1	TBC1D22A	Q8WUA7	TBC1 domain family member 22A	S171	2	0.273744	16.4381	2.85306	0.0148121	0.454108
FAM83G_S*TDKEAQGQQFHHHR___1	FAM83G	A6ND36	Protein FAM83G	S688	7	0.849713	12.747	2.85303	0.0148128	0.454108
SEPTIN9_S*FEVEEVETPNSTPPRR___1	SEPTIN9	Q9UHD8	Septin-9	S30	31	0.560547	16.2507	2.85287	0.0148173	0.454108
HSPB1_GPS*WDPFR___1	HSPB1	P04792	Heat shock protein beta-1	S15	13	0.775697	15.8226	2.85246	0.0148283	0.454108
UBE4B_LAGGQTSQPTT*PLTSPQR___1	UBE4B	O95155	Ubiquitin conjugation factor E4 B	T27	34	0.214616	16.0666	2.84952	0.0149087	0.45531
SRSF11_KPIET*GSPK___1	SRSF11	Q05519	Serine/arginine-rich splicing factor 11	T447	12	0.202943	14.6413	2.84894	0.0149247	0.45531
RERE_RS*CTLEGGAK___1	RERE	Q9P2R6	Arginine-glutamic acid dipeptide repeats protein	S40	8	-0.170027	16.2721	-2.84882	0.0149279	0.45531
KIF4A_RRT*FS*LTEVR___2	KIF4A	O95239	Chromosome-associated kinesin KIF4A	S801;T799	56	-0.167359	16.1181	-2.8481	0.0149478	0.45531
EIF3A_TKNET*DEDGWTTVR___1	EIF3A	Q14152	Eukaryotic translation initiation factor 3 subunit A	T1372	89	0.235844	17.9187	2.84652	0.0149914	0.45531
TRA2A_SPTGT*PAR___1	TRA2A	Q13595	Transformer-2 protein homolog alpha	T24	9	-0.618889	15.2367	-2.84606	0.0150041	0.45531
CEP170_ASVASEVSTT*SS*TSKPPTGR___2	CEP170	Q5SW79	Centrosomal protein of 170 kDa	T1131;S1133	61	-0.228417	15.5083	-2.8458	0.0150112	0.45531
PIAS4_NMVMS*FR___1	PIAS4	Q8N2W9	E3 SUMO-protein ligase PIAS4	S14	8	-0.280868	16.1231	-2.84468	0.0150421	0.45531
NCAPD3_QTS*NRS*EPSGEINIDSSGETVGSGER___2	NCAPD3	P42695	Condensin-2 complex subunit D3	S517;S520	35	0.284546	16.4307	2.84457	0.0150452	0.45531
ARNT_FARS*DDEQSSADKER___1	ARNT	P27540	Aryl hydrocarbon receptor nuclear translocator	S77	16	0.217593	15.0519	2.84451	0.0150468	0.45531
RASAL2_NGIS*PTNPTK___1	RASAL2	Q9UJF2	Ras GTPase-activating protein nGAP	S1119	12	0.209117	17.4181	2.84395	0.0150624	0.45531
TMX1_S*LGPSLATDKS___1	TMX1	Q9H3N1	Thioredoxin-related transmembrane protein 1	S270	12	0.321573	19.1859	2.84356	0.0150731	0.45531
ARID3A_RQS*FGGSLFAY*SPGGAHGMLSSPK___2	ARID3A	Q99856	AT-rich interactive domain-containing protein 3A	Y361;S353	7	-0.318986	14.6695	-2.84215	0.0151124	0.455888
SMARCC2_TPQQTS*ASQQMLNFPDK___1	SMARCC2	Q8TAQ2	SWI/SNF complex subunit SMARCC2	S553	44	-0.178911	15.2175	-2.84014	0.0151682	0.455888
ENAH_GSTIET*EQKEDKGEDSEPVTSK___1	ENAH	Q8N8S7	Protein enabled homolog	T467	27	1.21285	17.6933	2.84011	0.0151692	0.455888
CEP170_SSGS*LGHRPSQEMDK___1	CEP170	Q5SW79	Centrosomal protein of 170 kDa	S466	61	-0.309529	16.0451	-2.83996	0.0151734	0.455888
TICRR_ISHTPQT*PLY*TPER___2	TICRR	Q7Z2Z1	Treslin	Y1133;T1130	10	-0.266588	15.3729	-2.83974	0.0151796	0.455888
DNTTIP2_QIVGTPVNS*EDSDTR___1	DNTTIP2	Q5QJE6	Deoxynucleotidyltransferase terminal-interacting protein 2	S236	24	0.364015	15.3871	2.83886	0.0152041	0.455888
CLASP2_MVSQS*QPGS*R___2	CLASP2	O75122	CLIP-associating protein 2	S455;S459	46	-0.266578	20.0356	-2.83857	0.0152123	0.455888
NIPBL_NAASFPLRSPQPVCS*PAGSEGTPK___1	NIPBL	Q6KC79	Nipped-B-like protein	S280	53	0.247741	16.2841	2.83546	0.0152994	0.456507
TAB3_SSSS*GSDDYAYTQALLLHQR___1	TAB3	Q8N5C8	TGF-beta-activated kinase 1 and MAP3K7-binding protein 3	S507	4	0.256599	16.5194	2.83546	0.0152994	0.456507
PKP4_AASPY*S*QRPASPTAIR___2	PKP4	Q99569	Plakophilin-4	S276;Y275	20	-0.243801	18.5375	-2.83455	0.015325	0.456507
EIF4EBP1_NSPVT*KT*PPR___2	EIF4EBP1	Q13541	Eukaryotic translation initiation factor 4E-binding protein 1	T68;T70	2	-0.488777	15.7335	-2.83438	0.0153299	0.456507
SPAG9_RSST*LSQLPGDK___1	SPAG9	O60271	C-Jun-amino-terminal kinase-interacting protein 4	T595	58	0.562272	15.2204	2.83417	0.015336	0.456507
MARCKS_SFKLS*GFS*FK___2	MARCKS	P29966	Myristoylated alanine-rich C-kinase substrate	S167;S170	15	-0.264903	16.1675	-2.83361	0.0153517	0.456507
R3HDM1_ASS*FSGISVLTR___1	R3HDM1	Q15032	R3H domain-containing protein 1	S381	12	0.689896	16.6957	2.83323	0.0153624	0.456507
TRRAP_GLS*VDSAQEVK___1	TRRAP	Q9Y4A5	Transformation/transcription domain-associated protein	S2051	84	0.481746	15.8783	2.83112	0.0154221	0.456507
MIA2_AFLSPPT*LLEGPLRLS*PLLPGGGGR___2	MIA2	Q96PC5	Melanoma inhibitory activity protein 2	S1156;T1147	17	-0.398237	13.5928	-2.831	0.0154256	0.456507
IRF2BP2_RPAS*VSSSAAVEHEQR___1	IRF2BP2	Q7Z5L9	Interferon regulatory factor 2-binding protein 2	S240	22	0.257157	16.0706	2.82998	0.0154544	0.456507
RASA1_QSCELS*PSKLEK___1	RASA1	P20936	Ras GTPase-activating protein 1	S831	20	0.267824	17.2813	2.82941	0.0154707	0.456507
LSM14A_TQLS*QGRS*SPQLDPLR___2	LSM14A	Q8ND56	Protein LSM14 homolog A	S178;S182	17	0.364186	15.7438	2.82933	0.015473	0.456507
CASC3_LEQTSVRDPSPEADAPVLGS*PEKEEAAS*EPPAAAPDAAPPPPDRPIEK___2	CASC3	O15234	Protein CASC3	S373;S381	12	0.219524	17.762	2.82734	0.0155298	0.456507
CBX8_RQDSDLVQCGVTS*PSSAEATGK___1	CBX8	Q9HC52	Chromobox protein homolog 8	S265	14	0.199382	15.7403	2.8273	0.0155309	0.456507
CHAMP1_KPS*PS*ESPEPWKPFPAVSPEPR___2	CHAMP1	Q96JM3	Chromosome alignment-maintaining phosphoprotein 1	S282;S284	34	-0.192001	15.8873	-2.82659	0.0155511	0.456507
CBLB_S*PCGSPTGSPK___1	CBLB	Q13191	E3 ubiquitin-protein ligase CBL-B	S521	2	0.274757	15.2939	2.82649	0.0155539	0.456507
SERBP1_SS*FSHYSGLK___1	SERBP1	Q8NC51	Plasminogen activator inhibitor 1 RNA-binding protein	S203	31	-0.319689	17.1636	-2.82641	0.0155563	0.456507
GARS1_QHMENEMAHY*ACDCWDAESK___1	GARS1	P41250	Glycine--tRNA ligase	Y440	35	-0.319995	14.0755	-2.82565	0.0155781	0.456507
MIA2_EHS*PYGPS*PLGWPSSETR___2	MIA2	Q96PC5	Melanoma inhibitory activity protein 2	S1125;S1130	17	-0.200987	17.5977	-2.82494	0.0155983	0.456507
CENPO_KQSEELQS*VQAQEGALGTK___1	CENPO	Q9BU64	Centromere protein O	S40	6	-0.193526	17.8899	-2.82458	0.0156088	0.456507
HSP90AB1_LGIHEDS*TNRR___1	HSP90AB1	P08238	Heat shock protein HSP 90-beta	S445	39	0.380248	13.2479	2.82427	0.0156178	0.456507
ARID1A_SNS*VGIQDAFNDGSDSTFQK___1	ARID1A	O14497	AT-rich interactive domain-containing protein 1A	S1184	47	0.228227	18.2212	2.82334	0.0156444	0.456507
NT5C2_NRTS*VDFK___1	NT5C2	P49902	Cytosolic purine 5'-nucleotidase	S511	15	0.489663	16.2868	2.82327	0.0156464	0.456507
WDR62_TRLS*TASEETVQNR___1	WDR62	O43379	WD repeat-containing protein 62	S49	15	-0.203383	15.3278	-2.82223	0.0156764	0.456507
PDS5B_GHTAS*ESDEQQWPEEKR___1	PDS5B	Q9NTI5	Sister chromatid cohesion protein PDS5 homolog B	S1257	41	-0.281297	15.3218	-2.82162	0.0156939	0.456507
CPSF1_SS*QPPADRDPAPFR___1	CPSF1	Q10570	Cleavage and polyadenylation specificity factor subunit 1	S766	44	-0.764426	17.2129	-2.82129	0.0157035	0.456507
CAD_AS*DPGLPAEEPKEK___1	CAD	P27708	CAD protein	S1859	80	-0.539965	15.8872	-2.8209	0.0157147	0.456507
FAM117A_GCS*PPAPAGS*PR___2	FAM117A	Q9C073	Protein FAM117A	S36;S29	6	-0.231166	16.6524	-2.8204	0.0157293	0.456507
PPP1R12A_LASTS*DIEEK___1	PPP1R12A	O14974	Protein phosphatase 1 regulatory subunit 12A	S509	39	0.343437	17.8455	2.82013	0.0157371	0.456507
BUB1_S*NPGNNMACISK___1	BUB1	O43683	Mitotic checkpoint serine/threonine-protein kinase BUB1	S176	30	-0.192239	15.8256	-2.81975	0.0157481	0.456507
SNX17_LSSKLS*AVSLR___1	SNX17	Q15036	Sorting nexin-17	S437	15	0.492374	14.4071	2.81779	0.0158048	0.457651
SH3D19_AKS*QVFK___1	SH3D19	Q5HYK7	SH3 domain-containing protein 19	S389	13	0.309077	15.1448	2.81716	0.0158234	0.457689
MED1_SYQNSPS*S*DDGIRPLPEYSTEK___2	MED1	Q15648	Mediator of RNA polymerase II transcription subunit 1	S1481;S1482	41	-0.184186	18.6	-2.81617	0.0158521	0.458021
AFDN_QAS*DKDDRPFQGEDVENSR___1	AFDN	P55196	Afadin	S181	71	0.33372	16.684	2.81407	0.0159133	0.459291
RBL1_VIAIDS*DAESPAK___1	RBL1	P28749	Retinoblastoma-like protein 1	S1037	16	0.186443	16.1048	2.81336	0.0159341	0.459393
CEP170_NQATS*ATSEKDNDDDQSDKGTYTIELENPNSEEVEAR___1	CEP170	Q5SW79	Centrosomal protein of 170 kDa	S485	61	-1.24076	16.0734	-2.811	0.0160034	0.46064
SHB_TKS*PPQPPRPDYR___1	SHB	Q15464	SH2 domain-containing adapter protein B	S18	2	-0.157842	14.6811	-2.81033	0.0160232	0.46064
RABL6_GPAPAPQQCS*EPETK___1	RABL6	Q3YEC7	Rab-like protein 6	S492	15	0.16159	17.234	2.80967	0.0160427	0.46064
WNK1_EKPELSEPSHLNGPS*S*DPEAAFLSR___2	WNK1	Q9H4A3	Serine/threonine-protein kinase WNK1	S2011;S2012	43	0.184862	17.8244	2.80923	0.0160557	0.46064
RPL34_RLS*YNTASNK___1	RPL34	P49207	60S ribosomal protein L34	S12	7	0.24544	17.0399	2.80841	0.0160799	0.46064
RIF1_RAS*QGLLSSIENSESDSSEAK___1	RIF1	Q5UIP0	Telomere-associated protein RIF1	S1542	91	0.196051	17.4276	2.80836	0.0160813	0.46064
TOPBP1_SGCNSASST*PDSTR___1	TOPBP1	Q92547	DNA topoisomerase 2-binding protein 1	T1105	30	-0.500184	13.9719	-2.80646	0.0161375	0.461752
SKA3_KNS*VHEQEAINSDPELSNCENFQK___1	SKA3	Q8IX90	Spindle and kinetochore-associated protein 3	S110	14	-0.194265	17.2516	-2.80405	0.0162094	0.463309
CDK12_S*SS*PFLSK___2	CDK12	Q9NYV4	Cyclin-dependent kinase 12	S332;S334	34	-0.519797	15.6444	-2.80186	0.0162749	0.464286
SETD1A_RS*ENSYQDAFSR___1	SETD1A	O15047	Histone-lysine N-methyltransferase SETD1A	S301	24	-0.207725	14.7258	-2.80174	0.0162785	0.464286
ZC3H14_RPS*LPPSK___1	ZC3H14	Q6PJT7	Zinc finger CCCH domain-containing protein 14	S343	28	0.231331	17.8492	2.80062	0.016312	0.464745
RBM6_SRT*DQDFR___1	RBM6	P78332	RNA-binding protein 6	T265	44	-0.38708	14.5687	-2.8	0.0163306	0.464775
ENAH_STPLSQPS*ANGVQTEGLDYDR___1	ENAH	Q8N8S7	Protein enabled homolog	S544	27	-0.260739	15.0217	-2.79869	0.01637	0.464968
ADD2_TESVTSGPMSPEGS*PSKS*PSK___2	ADD2	P35612	Beta-adducin	S697;S701	27	-0.25271	16.7347	-2.79861	0.0163724	0.464968
ACTR10_RAFS*TEK___1	ACTR10	Q9NZ32	Actin-related protein 10	S414	15	0.716063	17.4145	2.79714	0.0164166	0.465726
MAP1B_S*LMSSPEDLT*KDFEELKAEEVDVTK___2	MAP1B	P46821	Microtubule-associated protein 1B	T837;S828	83	-1.10838	14.7746	-2.79606	0.0164493	0.466158
EIF4B_SLENETLNKEEDCHS*PTSKPPKPDQPLK___1	EIF4B	P23588	Eukaryotic translation initiation factor 4B	S459	29	0.181294	24.8994	2.79485	0.0164858	0.466235
CEP170_RFPTDYASTS*EDEFGS*NRNSPK___2	CEP170	Q5SW79	Centrosomal protein of 170 kDa	S1241;S1247	61	-0.229056	16.5365	-2.79481	0.0164871	0.466235
WWP2_TTPATGEQS*PGAR___1	WWP2	O00308	NEDD4-like E3 ubiquitin-protein ligase WWP2	S211	8	-0.292292	17.6054	-2.79271	0.0165507	0.466663
LSM14B_S*PMVEQAVQTGSADNLNAK___1	LSM14B	Q9BX40	Protein LSM14 homolog B	S154	13	0.178381	14.941	2.7927	0.0165512	0.466663
RB1_SPY*KFPS*SPLR___2	RB1	P06400	Retinoblastoma-associated protein	S794;Y790	28	-0.200674	19.4269	-2.79258	0.0165549	0.466663
MYBBP1A_SEDGT*PAEDGTPAATGGSQPPSMGR___1	MYBBP1A	Q9BQG0	Myb-binding protein 1A	T1190	59	-0.244083	14.3916	-2.79112	0.0165994	0.467422
NFIC_TEMDKSPFNS*PS*PQDSPR___2	NFIC	P08651	Nuclear factor 1 C-type	S337;S339	5	-0.167042	17.5627	-2.79005	0.016632	0.467843
SKP2_S*KGS*DKDFVIVR___2	SKP2	Q13309	S-phase kinase-associated protein 2	S72;S75	9	-0.586969	15.8194	-2.7884	0.0166826	0.468496
TNKS1BP1_GWS*QEGPVK___1	TNKS1BP1	Q9C0C2	182 kDa tankyrase-1-binding protein	S221	46	0.805968	17.1165	2.7874	0.0167133	0.468496
SRRM1_TRHS*PT*PQQSNR___2	SRRM1	Q8IYB3	Serine/arginine repetitive matrix protein 1	S414;T416	15	-0.720972	15.4673	-2.78702	0.0167248	0.468496
ITSN1_STS*MDSGSSESPASLK___1	ITSN1	Q15811	Intersectin-1	S978	26	0.399515	15.3852	2.78699	0.0167257	0.468496
SPATA6_SHS*PSPYTK___1	SPATA6	Q9NWH7	Spermatogenesis-associated protein 6	S217	2	-0.286602	14.706	-2.78493	0.0167892	0.469529
CABLES1_SS*LETLEDIEENAPLRR___1	CABLES1	Q8TDN4	CDK5 and ABL1 enzyme substrate 1	S291	2	0.306681	16.2317	2.78423	0.0168108	0.469529
TMEM184B_SHS*LSGAR___1	TMEM184B	Q9Y519	Transmembrane protein 184B	S388	2	0.233337	16.4443	2.7823	0.0168707	0.469529
DACH1_MHIEKDET*PLS*TPTAR___2	DACH1	Q9UI36	Dachshund homolog 1	S581;T578	13	0.223056	16.8618	2.78188	0.0168838	0.469529
ZYX_GPPASS*PAPAPK___1	ZYX	Q15942	Zyxin	S259	17	-0.268934	20.0501	-2.78187	0.016884	0.469529
MAP7D1_S*SATLWNSPSR___1	MAP7D1	Q3KQU3	MAP7 domain-containing protein 1	S273	28	-0.206382	17.2113	-2.78077	0.016918	0.469529
GRAMD1A_GHVT*PNLS*R___2	GRAMD1A	Q96CP6	Protein Aster-A	T277;S281	7	0.346752	14.2132	2.78029	0.0169331	0.469529
HSPA8_ST*AGDTHLGGEDFDNR___1	HSPA8	P11142	Heat shock cognate 71 kDa protein	T222	42	-0.351444	15.2481	-2.77985	0.0169468	0.469529
EIF4EBP1_NS*PVT*KTPPRDLPTIPGVTSPSSDEPPMEASQSHLR___2	EIF4EBP1	Q13541	Eukaryotic translation initiation factor 4E-binding protein 1	S65;T68	2	-0.464631	14.5959	-2.77862	0.0169851	0.469529
EML4_APVSSTESVIQS*NTPT*PPPSQPLNETAEEESR___2	EML4	Q9HC35	Echinoderm microtubule-associated protein-like 4	S895;T899	35	-0.407751	15.0743	-2.77805	0.0170029	0.469529
MTSS2_GLS*LEHQK___1	MTSS2	Q765P7	Protein MTSS 2	S456	5	0.904151	16.2067	2.77757	0.017018	0.469529
EHBP1_QRS*IQEDTK___1	EHBP1	Q8NDI1	EH domain-binding protein 1	S1035	29	0.350851	14.4572	2.77733	0.0170254	0.469529
EIF4B_YAALS*VDGEDENEGEDYAE___1	EIF4B	P23588	Eukaryotic translation initiation factor 4B	S597	29	0.43626	17.2596	2.77709	0.0170329	0.469529
PPFIBP1_SQSTT*FNPDDMSEPEFK___1	PPFIBP1	Q86W92	Liprin-beta-1	T603	22	0.221429	17.6883	2.7768	0.0170421	0.469529
SRSF9_STSYGY*S*R___2	SRSF9	Q13242	Serine/arginine-rich splicing factor 9	S193;Y192	15	-0.361307	22.6171	-2.77595	0.0170686	0.469529
CAMSAP1_SLLSNVS*IEDEEEELVAIVR___1	CAMSAP1	Q5T5Y3	Calmodulin-regulated spectrin-associated protein 1	S534	34	0.530273	14.7694	2.77511	0.0170952	0.469529
PACS1_TDLQGSASPS*KVEGVHT*PR___2	PACS1	Q6VY07	Phosphofurin acidic cluster sorting protein 1	S497;T504	10	-0.260355	14.6873	-2.774	0.01713	0.469529
CWC22_GRS*YDSSMESR___1	CWC22	Q9HCG8	Pre-mRNA-splicing factor CWC22 homolog	S61	28	-0.254033	18.5934	-2.77392	0.0171326	0.469529
CAMK2D_KPDGVKESTESSNT*TIEDEDVK___1	CAMK2D	Q13557	Calcium/calmodulin-dependent protein kinase type II subunit delta	T336	9	0.881695	16.2757	2.77389	0.0171335	0.469529
HSPA4_VTPQSDGS*SSK___1	HSPA4	P34932	Heat shock 70 kDa protein 4	S474	60	0.254105	15.8431	2.77301	0.0171612	0.469529
FNIP1_NKS*S*LLFK___2	FNIP1	Q8TF40	Folliculin-interacting protein 1	S593;S594	7	0.329945	14.5376	2.772	0.017193	0.469529
NFXL1_HSPAGS*QALQTTAASELMSQK___1	NFXL1	Q6ZNB6	NF-X1-type zinc finger protein NFXL1	S69	30	-0.197365	15.7737	-2.7712	0.0172183	0.469529
DCP2_QYQDS*PNQK___1	DCP2	Q8IU60	m7GpppN-mRNA hydrolase	S329	14	-0.464781	16.6818	-2.77079	0.0172313	0.469529
YBX1_NYQQNY*QNSES*GEKNEGSESAPEGQAQQR___2	YBX1	P67809	Y-box-binding protein 1	S167;Y162	17	-0.900498	16.7915	-2.77068	0.0172348	0.469529
OTUD7B_GSKPGGVGTGLGGSSGT*ETLEK___1	OTUD7B	Q6GQQ9	OTU domain-containing protein 7B	T545	23	-0.270383	17.037	-2.77031	0.0172465	0.469529
HEATR1_KS*QDLESVQEVGGSYWQR___1	HEATR1	Q9H583	HEAT repeat-containing protein 1	S1190	57	0.747406	17.4771	2.77013	0.0172521	0.469529
CABLES1_SS*LETLEDIEENAPLR___1	CABLES1	Q8TDN4	CDK5 and ABL1 enzyme substrate 1	S291	2	0.315087	16.7596	2.7699	0.0172596	0.469529
NUFIP1_LEGPPEANADPLGVLINS*DS*ES*DKEEKPQHSVIPK___3	NUFIP1	Q9UHK0	FMR1-interacting protein NUFIP1	S338;S340;S342	10	-0.413124	21.0259	-2.76956	0.0172703	0.469529
MYO9B_VSPPAPGSAPET*PEDK___1	MYO9B	Q13459	Unconventional myosin-IXb	T1271	35	0.257653	16.6157	2.76942	0.0172748	0.469529
MEF2A_GCDSPDPDT*S*YVLTPHTEEK___2	MEF2A	Q02078	Myocyte-specific enhancer factor 2A	S104;T103	2	-0.237886	15.5821	-2.76768	0.0173302	0.470554
PHACTR4_SPSPPLPT*HIPPEPPRT*PPFPAK___2	PHACTR4	Q8IZ21	Phosphatase and actin regulator 4	T358;T349	12	-0.226214	15.6169	-2.76665	0.0173628	0.470779
KLRG2_VKPVGAAGGSST*PS*PRPSTR___2	KLRG2	A4D1S0	Killer cell lectin-like receptor subfamily G member 2	T141;S143	5	-0.429588	16.0826	-2.76611	0.0173803	0.470779
SH3GL1_SSDKPIRT*PSR___1	SH3GL1	Q99961	Endophilin-A2	T298	20	0.195596	15.849	2.76544	0.0174016	0.470779
TP53I11_KHS*QTDLVSR___1	TP53I11	O14683	Tumor protein p53-inducible protein 11	S14	2	0.16152	19.0582	2.76398	0.0174484	0.470779
DCAF15_DSPPAS*EAPASEPGYVNYTK___1	DCAF15	Q66K64	DDB1- and CUL4-associated factor 15	S377	6	-0.237037	15.2299	-2.76378	0.0174548	0.470779
ATF6_AEPQPLS*PASSSYSVSSPR___1	ATF6	P18850	Cyclic AMP-dependent transcription factor ATF-6 alpha	S94	8	0.213617	15.9778	2.7636	0.0174603	0.470779
EZH2_GRLPNNSSRPS*T*PTINVLESK___2	EZH2	Q15910	Histone-lysine N-methyltransferase EZH2	S366;T367	20	-0.212084	15.8809	-2.76337	0.0174678	0.470779
ZNF532_GSPSSPAGST*PAIPK___1	ZNF532	Q9HCE3	Zinc finger protein 532	T355	2	-0.240759	16.5904	-2.76299	0.0174802	0.470779
SH3PXD2A_GS*KSEDSELPPQTASEAPSEGSR___1	SH3PXD2A	Q5TCZ1	SH3 and PX domain-containing protein 2A	S795	12	0.666785	15.0151	2.7615	0.0175281	0.471212
PRCC_IAAPELHKGDS*DSEEDEPTK___1	PRCC	Q92733	Proline-rich protein PRCC	S157	11	-0.283269	16.8344	-2.7608	0.0175506	0.471212
ANKRD11_SVS*VDIR___1	ANKRD11	Q6UB99	Ankyrin repeat domain-containing protein 11	S1792	15	0.374676	15.9672	2.7604	0.0175633	0.471212
TRAFD1_ALPSLNTGSS*SPR___1	TRAFD1	O14545	TRAF-type zinc finger domain-containing protein 1	S326	19	0.177827	18.4114	2.76016	0.0175712	0.471212
AGFG1_SLLGDSAPTLHLNKGT*PS*QSPVVGR___2	AGFG1	P52594	Arf-GAP domain and FG repeat-containing protein 1	S179;T177	14	-0.32689	18.9721	-2.75974	0.0175849	0.471212
ZNF106_SLS*ESSVIMDR___1	ZNF106	Q9H2Y7	Zinc finger protein 106	S861	26	-0.250226	17.7105	-2.75799	0.0176415	0.471949
PHF3_QLQEDQENNLQDNQTSNSS*PCR___1	PHF3	Q92576	PHD finger protein 3	S1614	62	-0.225323	13.7633	-2.75771	0.0176504	0.471949
PHACTR4_NS*NPVIAELSQAINSGTLLS*KPSPPLPPKR___2	PHACTR4	Q8IZ21	Phosphatase and actin regulator 4	S270;S288	12	-0.382777	15.9959	-2.75678	0.0176806	0.471949
STOX2_SQCTS*PQPGTITPSASGCVR___1	STOX2	Q9P2F5	Storkhead-box protein 2	S172	2	-0.194778	17.0721	-2.75651	0.0176895	0.471949
SLC39A6_YESQLST*NEEKVDTDDRTEGYLR___1	SLC39A6	Q13433	Zinc transporter ZIP6	T479	5	0.420986	16.4898	2.75473	0.0177474	0.471949
CDK13_KSPS*PAGGGS*S*PYSR___3	CDK13	Q14004	Cyclin-dependent kinase 13	S348;S349;S342	16	-0.898628	13.0837	-2.75449	0.0177551	0.471949
MARK3_NS*IASCADEQPHIGNYR___1	MARK3	P27448	MAP/microtubule affinity-regulating kinase 3	S42	15	0.227899	15.4715	2.75416	0.017766	0.471949
PPP3CB_AIRGFS*PPHRICSFEEAK___1	PPP3CB	P16298	Serine/threonine-protein phosphatase 2B catalytic subunit beta isoform	S471	4	0.328372	15.7715	2.75408	0.0177685	0.471949
ADAM17_S*FEDLTDHPVTR___1	ADAM17	P78536	Disintegrin and metalloproteinase domain-containing protein 17	S791	13	0.76445	17.0964	2.75397	0.0177722	0.471949
EIF4B_HPS*WRSEETQER___1	EIF4B	P23588	Eukaryotic translation initiation factor 4B	S406	29	0.280237	15.4605	2.75135	0.017858	0.473754
AFDN_SQDADS*PGS*SGAPENLTFK___2	AFDN	P55196	Afadin	S1779;S1782	71	-0.194271	17.5105	-2.7498	0.0179087	0.474267
YY1_SYLS*GGAGAAGGGGADPGNK___1	YY1	P25490	Transcriptional repressor protein YY1	S187	18	-0.159156	17.5437	-2.74967	0.017913	0.474267
CARHSP1_ERS*PSPLR___1	CARHSP1	Q9Y2V2	Calcium-regulated heat-stable protein 1	S30	8	0.405069	18.1151	2.74816	0.0179629	0.474483
CGNL1_RQDS*AGPVLDGAR___1	CGNL1	Q0VF96	Cingulin-like protein 1	S283	2	0.215836	15.1329	2.74695	0.0180028	0.474483
RNF8_KFS*LDELAGPGAEGPSNLK___1	RNF8	O76064	E3 ubiquitin-protein ligase RNF8	S157	2	0.958112	17.4743	2.74685	0.018006	0.474483
TUT4_KFPNS*PVK___1	TUT4	Q5TAX3	Terminal uridylyltransferase 4	S104	43	-0.200561	15.1974	-2.74608	0.0180315	0.474483
ALMS1_EEEGVSES*EDGGGSSVDSLAAHVK___1	ALMS1	Q8TCU4	Centrosome-associated protein ALMS1	S2468	36	0.249835	15.9371	2.74572	0.0180434	0.474483
EIF4EBP1_T*PPRDLPTIPGVTSPSSDEPPMEASQSHLR___1	EIF4EBP1	Q13541	Eukaryotic translation initiation factor 4E-binding protein 1	T70	2	-0.221257	17.2712	-2.74567	0.0180453	0.474483
SETD1A_EEVRTS*PRPAS*PAR___2	SETD1A	O15047	Histone-lysine N-methyltransferase SETD1A	S464;S459	24	-0.359442	14.8892	-2.74433	0.0180897	0.474483
FUS_GGS*GGGGGGGGGGYNR___1	FUS	P35637	RNA-binding protein FUS	S221	13	-0.250409	16.8771	-2.74395	0.0181023	0.474483
CAMK1_LQLGTSQEGQGQT*ASHGELLTPVAGGPAAGCCCR___1	CAMK1	Q14012	Calcium/calmodulin-dependent protein kinase type 1	T331	14	0.844785	15.1588	2.74393	0.0181028	0.474483
ARHGAP39_RPSGSQHS*PS*LQTFAPEADGTIFFPER___2	ARHGAP39	Q9C0H5	Rho GTPase-activating protein 39	S253;S251	12	-0.379366	15.1362	-2.74372	0.01811	0.474483
TFE3_AASDPLLSS*VS*PAVSK___2	TFE3	P19532	Transcription factor E3	S556;S554	6	-0.237371	15.8459	-2.74316	0.0181285	0.474483
EMD_QSVT*S*FPDADAFHHQVHDDDLLSSSEEECKDR___2	EMD	P50402	Emerin	T122;S123	11	-0.500351	14.7165	-2.74277	0.0181414	0.474483
TRA2B_SY*S*RDYR___2	TRA2B	P62995	Transformer-2 protein homolog beta	S87;Y86	8	-0.376915	21.4911	-2.74215	0.0181624	0.474483
CCDC120_RNS*VASPTS*PTR___2	CCDC120	Q96HB5	Coiled-coil domain-containing protein 120	S280;S286	2	-0.238386	14.9293	-2.74189	0.0181711	0.474483
WDFY3_RWS*DQLS*LDEK___2	WDFY3	Q8IZQ1	WD repeat and FYVE domain-containing protein 3	S3335;S3339	13	-0.167817	15.832	-2.7405	0.0182174	0.474761
EIF4B_SWSS*RDDYSR___1	EIF4B	P23588	Eukaryotic translation initiation factor 4B	S312	29	0.872455	15.3348	2.73986	0.0182387	0.474761
ZFC3H1_TSSSS*PANS*DVEIDGIGR___2	ZFC3H1	O60293	Zinc finger C3H1 domain-containing protein	S805;S809	27	0.175473	16.1131	2.73904	0.0182662	0.474761
SPEN_ES*GVVAVS*PEKSESPQKEDGLSSQLK___2	SPEN	Q96T58	Msx2-interacting protein	S2114;S2120	84	-0.53909	18.5351	-2.73756	0.0183161	0.474761
MAP4_STS*TSSMK___1	MAP4	P27816	Microtubule-associated protein 4	S865	61	-0.263971	15.643	-2.73739	0.0183218	0.474761
SLF2_SSSDS*WEPTSAGSK___1	SLF2	Q8IX21	SMC5-SMC6 complex localization factor protein 2	S319	2	-0.317874	16.424	-2.73711	0.0183312	0.474761
ZDHHC8_LGPATGPPGPSAS*PTR___1	ZDHHC8	Q9ULC8	Palmitoyltransferase ZDHHC8	S743	2	-0.308125	15.745	-2.73676	0.0183429	0.474761
TRAPPC12_SPS*FGGASEASAR___1	TRAPPC12	Q8WVT3	Trafficking protein particle complex subunit 12	S184	19	0.272707	20.5615	2.73639	0.0183554	0.474761
ZBTB2_SILLGS*GDS*EVTEPDHPVLASIK___2	ZBTB2	Q8N680	Zinc finger and BTB domain-containing protein 2	S488;S491	2	-0.202971	16.7295	-2.73599	0.0183688	0.474761
AKAP13_SGSLDS*ELSVSPK___1	AKAP13	Q12802	A-kinase anchor protein 13	S2723	53	0.449332	16.2809	2.7359	0.0183718	0.474761
RIC1_SISLS*QSAENVPASK___1	RIC1	Q4ADV7	Guanine nucleotide exchange factor subunit RIC1	S1019	2	0.272245	16.8665	2.73527	0.0183933	0.474761
TBCEL_GPGMGVHVPAT*PQGSPMK___1	TBCEL	Q5QJ74	Tubulin-specific chaperone cofactor E-like protein	T37	8	-0.648191	17.5587	-2.73519	0.018396	0.474761
UFD1_AFSGS*GNR___1	UFD1	Q92890	Ubiquitin recognition factor in ER-associated degradation protein 1	S231	17	-0.181606	16.5902	-2.73422	0.0184286	0.47514
CUX1_HSSVS*DSQPCEPPSVGTEY*SQGASPQPQHQLK___2	CUX1	P39880	Homeobox protein cut-like 1	Y1232;S1218	40	-0.229928	15.2505	-2.73331	0.0184596	0.475477
ARHGEF40_GSPTDAEGS*PGLSR___1	ARHGEF40	Q8TER5	Rho guanine nucleotide exchange factor 40	S262	20	-0.238591	18.2355	-2.73154	0.0185195	0.476146
GTF2F1_LDTGPQSLSGKS*T*PQPPSGK___2	GTF2F1	P35269	General transcription factor IIF subunit 1	S436;T437	22	0.272794	18.5705	2.73147	0.0185221	0.476146
HECW2_GSPVS*S*PQNSPGTQR___2	HECW2	Q9P2P5	E3 ubiquitin-protein ligase HECW2	S1170;S1171	2	-0.223128	14.9846	-2.73096	0.0185393	0.476146
TLE3_DAPTSPASVAS*S*SSTPSSK___2	TLE3	Q04726	Transducin-like enhancer protein 3	S292;S293	23	-0.21481	17.4186	-2.72995	0.0185738	0.476153
MAP3K5_TLFLGIPDENFEDHS*APPS*PEEK___2	MAP3K5	Q99683	Mitogen-activated protein kinase kinase kinase 5	S1029;S1033	2	-0.234891	17.7378	-2.7299	0.0185754	0.476153
CTNND1_GSLAS*LDS*LR___2	CTNND1	O60716	Catenin delta-1	S349;S352	44	-0.227607	18.7054	-2.72778	0.018648	0.476377
TLK2_GPLNSESS*NQSLCSVGSLSDKEVETPEKK___1	TLK2	Q86UE8	Serine/threonine-protein kinase tousled-like 2	S35	16	-0.438421	17.8945	-2.72759	0.0186544	0.476377
MAP3K3_ASQS*AGDINTIYQPPEPR___1	MAP3K3	Q99759	Mitogen-activated protein kinase kinase kinase 3	S147	2	0.254796	16.9717	2.72755	0.0186558	0.476377
STRN4_S*LELNGAVEPSEGAPR___1	STRN4	Q9NRL3	Striatin-4	S206	13	0.355286	16.3642	2.72755	0.0186558	0.476377
PAN3_IT*PHT*SPAPR___2	PAN3	Q58A45	PAN2-PAN3 deadenylation complex subunit PAN3	T350;T353	5	-0.213264	16.5899	-2.72696	0.018676	0.476436
NFIC_ERDAEQSGS*PR___1	NFIC	P08651	Nuclear factor 1 C-type	S194	5	0.60672	11.6192	2.72667	0.0200695	0.484684
ESS2_GLS*PAMS*PALQR___2	ESS2	Q96DF8	Splicing factor ESS-2 homolog	S391;S395	21	-0.138885	18.2749	-2.72561	0.0187222	0.477157
R3HDM1_AAST*DLGAGETVVGK___1	R3HDM1	Q15032	R3H domain-containing protein 1	T974	12	0.379474	16.0223	2.72487	0.0187478	0.477351
MAP1A_S*PPCEDFSVTGESEKR___1	MAP1A	P78559	Microtubule-associated protein 1A	S909	67	-0.349054	15.8155	-2.72297	0.0188133	0.478319
CLASRP_DGHRY*SRS*PAR___2	CLASRP	Q8N2M8	CLK4-associating serine/arginine rich protein	Y453;S456	7	-0.345483	12.5328	-2.72262	0.0188253	0.478319
ZFYVE16_NEIIQS*PISQVPSVEK___1	ZFYVE16	Q7Z3T8	Zinc finger FYVE domain-containing protein 16	S939	39	0.266726	16.2713	2.72172	0.0188564	0.478319
PPP1R13L_RGS*MEQAPAVALPPTHK___1	PPP1R13L	Q8WUF5	RelA-associated inhibitor	S526	16	0.190016	17.4125	2.72168	0.0188578	0.478319
TP53BP1_SNVSSPAT*PT*ASSSSSTTPTR___2	TP53BP1	Q12888	TP53-binding protein 1	T1638;T1640	64	-0.225328	17.2645	-2.72102	0.0188809	0.478326
LMNB2_ATSSSSGS*LSATGR___1	LMNB2	Q03252	Lamin-B2	S424	35	-0.21789	17.1032	-2.72064	0.0188941	0.478326
NSMCE3_GPGGSQGSQGPS*PQGAR___1	NSMCE3	Q96MG7	Non-structural maintenance of chromosomes element 3 homolog	S64	15	-0.161636	19.4216	-2.71809	0.0189827	0.480092
MCC_S*LSSTSSGSK___1	MCC	P23508	Colorectal mutant cancer protein	S681	16	-0.373659	16.0648	-2.71739	0.0190069	0.480092
ZRANB2_Y*KLDEDEDEDDADLSKYNLDASEEEDSNK___1	ZRANB2	O95218	Zinc finger Ran-binding domain-containing protein 2	Y167	17	-0.910654	15.7374	-2.71693	0.019023	0.480092
PSEN1_VSKNS*KYNAESTER___1	PSEN1	P49768	Presenilin-1	S313	5	0.642274	15.3646	2.7155	0.0190729	0.480092
CARMIL1_RS*WGQQAQEYQEQK___1	CARMIL1	Q5VZK9	F-actin-uncapping protein LRRC16A	S1331	25	-0.237293	16.9508	-2.71547	0.0190742	0.480092
SLC39A6_YESQLS*TNEEKVDTDDRTEGYLR___1	SLC39A6	Q13433	Zinc transporter ZIP6	S478	5	0.420449	17.5315	2.71521	0.0190833	0.480092
IRS1_HSS*ETFSSTPSATR___1	IRS1	P35568	Insulin receptor substrate 1	S1101	2	-0.174738	16.4413	-2.71501	0.0190902	0.480092
MYC_SESGSPS*AGGHSKPPHS*PLVLK___2	MYC	P01106	Myc proto-oncogene protein	S293;S283	3	-0.290753	14.619	-2.71421	0.0191181	0.480112
DOK1_ADS*HEGEVAEGK___1	DOK1	Q99704	Docking protein 1	S269	6	0.566325	16.1098	2.71364	0.0191381	0.480112
ERF_RWS*EDCR___1	ERF	P50548	ETS domain-containing transcription factor ERF	S489	5	0.351456	16.5406	2.71344	0.0191452	0.480112
MRGBP_VLTANSNPS*S*PSAAK___2	MRGBP	Q9NV56	MRG/MORF4L-binding protein	S194;S195	6	0.220786	17.0897	2.71254	0.019177	0.480456
FOXK1_SGGLQT*PECLSR___1	FOXK1	P85037	Forkhead box protein K1	T436	22	0.283359	17.7944	2.71182	0.0192021	0.480632
STK10_ASQSRPNSS*ALETLGGEK___1	STK10	O94804	Serine/threonine-protein kinase 10	S455	20	-0.293639	17.0779	-2.71103	0.0192302	0.48085
MAP7_LSSSSAT*LLNS*PDR___2	MAP7	Q14244	Ensconsin	S209;T205	19	-0.266647	16.2293	-2.71002	0.0192658	0.48085
ZNF318_RNS*CLATANAK___1	ZNF318	Q5VUA4	Zinc finger protein 318	S1558	36	1.05445	16.0362	2.7094	0.0192879	0.48085
L3MBTL2_VKEEHLDVAS*PDKAS*S*PELPVSVENIK___3	L3MBTL2	Q969R5	Lethal(3)malignant brain tumor-like protein 2	S683;S688;S689	12	-0.366259	18.6104	-2.70923	0.0192938	0.48085
PCM1_KDEET*EES*EY*DSEHENSEPVTNIR___3	PCM1	Q15154	Pericentriolar material 1 protein	Y535;T530;S533	47	-1.04155	14.2884	-2.70857	0.0193173	0.48085
MPP2_GIMES*PIVR___1	MPP2	Q14168	MAGUK p55 subfamily member 2	S42	19	0.228144	14.6309	2.70844	0.0193219	0.48085
SRP72_NYDPKVT*PDPER___1	SRP72	O76094	Signal recognition particle subunit SRP72	T571	31	0.271353	16.4149	2.708	0.0193375	0.48085
C6orf132_SSSPALKPKPNPPS*PENTASSAPVDWR___1	C6orf132	Q5T0Z8	Uncharacterized protein C6orf132	S449	2	0.229796	15.6467	2.70747	0.0193561	0.480864
MIER1_RVNS*NGKES*PGSSEFFQEAVSHGK___2	MIER1	Q8N108	Mesoderm induction early response protein 1	S483;S488	17	-0.195914	19.5461	-2.7062	0.0194013	0.481165
CDR2L_SCS*DTALNAIVAK___1	CDR2L	Q86X02	Cerebellar degeneration-related protein 2-like	S318	5	0.396794	17.2835	2.70546	0.0194276	0.481165
BRCA1_S*PS*PFTHTHLAQGYR___2	BRCA1	P38398	Breast cancer type 1 susceptibility protein	S1189;S1191	28	-0.142654	16.759	-2.70498	0.0194448	0.481165
CCDC86_LGGLRPESPESLTS*VS*R___2	CCDC86	Q9H6F5	Coiled-coil domain-containing protein 86	S24;S26	20	-0.198024	15.2975	-2.70375	0.0194888	0.481165
DNM1_SPTSS*PTPQR___1	DNM1	Q05193	Dynamin-1	S778	16	0.318815	15.7422	2.70358	0.0194948	0.481165
PDS5B_GRLDS*SEMDHS*ENEDYTMSSPLPGK___2	PDS5B	Q9NTI5	Sister chromatid cohesion protein PDS5 homolog B	S1182;S1176	41	-0.254985	15.5097	-2.70322	0.0195077	0.481165
NEDD4L_DTLSNPQS*PQPSPYNS*PKPQHK___2	NEDD4L	Q96PU5	E3 ubiquitin-protein ligase NEDD4-like	S487;S479	15	-0.257176	16.4032	-2.70279	0.0195231	0.481165
CEP170_LGEASDSELADADKAS*VAS*EVSTTSSTSKPPTGR___2	CEP170	Q5SW79	Centrosomal protein of 170 kDa	S1123;S1126	61	-0.344767	16.1943	-2.70268	0.019527	0.481165
ATRX_ATSSSNPSS*PAPDWYK___1	ATRX	P46100	Transcriptional regulator ATRX	S1996	47	-0.267493	17.7332	-2.70257	0.0195312	0.481165
PLEKHA7_S*VDISLGDS*PRR___2	PLEKHA7	Q6IQ23	Pleckstrin homology domain-containing family A member 7	S604;S612	19	-0.232049	15.9502	-2.70114	0.0195824	0.48169
ZC3H13_SKLS*PS*PSLR___2	ZC3H13	Q5T200	Zinc finger CCCH domain-containing protein 13	S207;S209	31	-0.201045	21.9485	-2.70096	0.0195887	0.48169
AKAP12_EDEKGDDVDDPENQNSALADTDASGGLTKES*PDTNGPK___1	AKAP12	Q02952	A-kinase anchor protein 12	S1727	81	-0.326312	17.1302	-2.70027	0.0196135	0.481854
SMARCA1_SPT*S*PLNMK___2	SMARCA1	P28370	Probable global transcription activator SNF2L1	S119;T118	26	-0.170818	19.614	-2.69783	0.0197016	0.48242
KAT6A_RLS*SQDVLR___1	KAT6A	Q92794	Histone acetyltransferase KAT6A	S1089	21	0.443231	14.2401	2.69765	0.019708	0.48242
LRRC1_RAT*PHPGELK___1	LRRC1	Q9BTT6	Leucine-rich repeat-containing protein 1	T480	9	0.328411	16.3776	2.69763	0.0197088	0.48242
MCRIP2_RAPSTS*PS*FEGTQETYTVAHEENVR___2	MCRIP2	Q9BUT9	MAPK regulated corepressor interacting protein 2	S80;S82	2	0.320098	16.1785	2.69762	0.0197091	0.48242
ZNF629_IHT*GERPNTCSECGK___1	ZNF629	Q9UEG4	Zinc finger protein 629	T173	16	0.852077	15.3743	2.69677	0.0197401	0.482593
ULK2_VCVGSPPGPGFGS*S*PPGAEAAPSLR___2	ULK2	Q8IYT8	Serine/threonine-protein kinase ULK2	S779;S780	2	-0.158211	15.5023	-2.69642	0.0197525	0.482593
IRS2_LLPNGDYLNVSPSDAVT*T*GTPPDFFSAALHPGGEPLR___2	IRS2	Q9Y4H2	Insulin receptor substrate 2	T776;T777	12	-0.485733	13.1342	-2.69521	0.0197966	0.483227
PI4KA_RS*FNDFR___1	PI4KA	P42356	Phosphatidylinositol 4-kinase alpha	S230	33	-0.27697	14.1105	-2.69444	0.0198247	0.48323
ELOA_AFSS*PQEEEEAGFTGR___1	ELOA	Q14241	Elongin-A	S542	16	0.272107	15.7268	2.6942	0.0198331	0.48323
ZC3H4_TGSGSPFAGNS*PAR___1	ZC3H4	Q9UPT8	Zinc finger CCCH domain-containing protein 4	S1275	30	-0.272912	19.7078	-2.69359	0.0198554	0.483331
NADK_S*LHGPCPVTTFGPK___1	NADK	O95544	NAD kinase	S64	7	0.512915	18.0566	2.69249	0.0198957	0.483869
BLTP3B_DHNVGS*PPKSPT*HASPQHTQTEK___2	BLTP3B	A0JNW5	Bridge-like lipid transfer protein family member 3B	T420;S414	17	-0.634551	13.886	-2.69098	0.0199507	0.484623
HOXB4_CEAVSS*S*PPPPPCAQNPLHPSPSHSACK___2	HOXB4	P17483	Homeobox protein Hox-B4	S115;S116	2	-0.203176	16.2494	-2.69064	0.0199632	0.484623
SPAG1_RAS*AAAAAGGGATGHPGGGQGAENPAGLK___1	SPAG1	Q07617	Sperm-associated antigen 1	S423	11	0.195888	15.5674	2.68897	0.0200245	0.484684
WASHC2A_S*RPT*SFADELAAR___2	WASHC2A	Q641Q2	WASH complex subunit 2A	S284;T287	35	-0.15949	17.4141	-2.68867	0.0200356	0.484684
SERBP1_GGSGSHNWGT*VKDELT*ESPK___2	SERBP1	Q8NC51	Plasminogen activator inhibitor 1 RNA-binding protein	T226;T232	31	-0.201901	16.4825	-2.68776	0.0200688	0.484684
SRSF4_S*NS*KSKPNLPSESR___2	SRSF4	Q08170	Serine/arginine-rich splicing factor 4	S446;S448	15	-0.363388	16.7597	-2.68658	0.0201124	0.484684
SRRM2_SRT*PPSAPSQSR___1	SRRM2	Q9UQ35	Serine/arginine repetitive matrix protein 2	T2409	71	-0.187405	21.1811	-2.68408	0.0202047	0.484684
PUM2_S*ESGGLGVSMVEY*VLSSSPADKLDSR___2	PUM2	Q8TB72	Pumilio homolog 2	Y97;S85	12	-0.43488	15.9201	-2.68392	0.0202109	0.484684
TCOF1_AASAPAKES*PR___1	TCOF1	Q13428	Treacle protein	S446	64	-0.766395	21.2587	-2.6837	0.0202187	0.484684
ABCF1_AVS*EEQQPALK___1	ABCF1	Q8NE71	ATP-binding cassette sub-family F member 1	S166	34	0.759591	16.7687	2.68323	0.0202365	0.484684
SLX4IP_NDGQASS*SPPSESMGQAK___1	SLX4IP	Q5VYV7	Protein SLX4IP	S212	5	-0.969671	12.968	-2.68257	0.020261	0.484684
PXN_TSSVSNPQDSVGS*PCSR___1	PXN	P49023	Paxillin	S106	14	-0.196802	15.5287	-2.68206	0.0202799	0.484684
HAUS6_METFS*PAVGNR___1	HAUS6	Q7Z4H7	HAUS augmin-like complex subunit 6	S715	33	-0.207544	14.6109	-2.68204	0.0202806	0.484684
AMPD2_TDS*DSDLQLYK___1	AMPD2	Q01433	AMP deaminase 2	S190	30	0.394678	18.3312	2.68202	0.0202812	0.484684
FOXK1_EEAPASPLRPLYPQIS*PLK___1	FOXK1	P85037	Forkhead box protein K1	S223	22	0.383363	16.207	2.68184	0.0202879	0.484684
SEC61B_PGPT*PSGTNVGSSGRSPSK___1	SEC61B	P60468	Protein transport protein Sec61 subunit beta	T5	3	-2.25464	13.5646	-2.68173	0.020292	0.484684
BCL2L12_RGEAAGSPVPTPPRS*PAQEEPTDFLSR___1	BCL2L12	Q9HB09	Bcl-2-like protein 12	S121	7	0.187852	15.3448	2.68151	0.0203005	0.484684
FARP1_SLASQPTELNSEVLEQSQQSTSLTFGEGAES*PGGQSCR___1	FARP1	Q9Y4F1	FERM, ARHGEF and pleckstrin domain-containing protein 1	S403	10	0.394199	14.4261	2.68095	0.0203213	0.484684
REEP3_SKPAPSESAGYGIPLKDGDEKT*DEEAEGPYS*DNEMLTHK___2	REEP3	Q6NUK4	Receptor expression-enhancing protein 3	T201;S210	2	-0.538626	17.2111	-2.68088	0.0203239	0.484684
NFATC2_DAGLLVEQPPLAGVAAS*PR___1	NFATC2	Q13469	Nuclear factor of activated T-cells, cytoplasmic 2	S148	3	-0.515406	14.4231	-2.68069	0.020331	0.484684
TTC28_S*QPSPVTVKPKPPAR___1	TTC28	Q96AY4	Tetratricopeptide repeat protein 28	S2224	21	0.358107	14.5728	2.68027	0.0203464	0.484684
LRRC41_SPSAPAAT*SSASSSTSSYK___1	LRRC41	Q15345	Leucine-rich repeat-containing protein 41	T364	15	-0.158894	15.5888	-2.67985	0.0203623	0.484684
DOCK7_SPS*GSAFGSQENLR___1	DOCK7	Q96N67	Dedicator of cytokinesis protein 7	S1432	57	0.275249	19.4681	2.67972	0.0203669	0.484684
GPATCH2L_CS*PAHCSAR___1	GPATCH2L	Q9NWQ4	G patch domain-containing protein 2-like	S391	2	-0.291187	12.4746	-2.67887	0.0203988	0.484706
PRRC2B_QLS*MSSADSADAK___1	PRRC2B	Q5JSZ5	Protein PRRC2B	S416	66	-0.230295	14.8137	-2.67766	0.020444	0.484706
NRBP1_NGIYPLTAFGLPRPQQPQQEEVTSPVVPPS*VKT*PTPEPAEVETR___2	NRBP1	Q9UHY1	Nuclear receptor-binding protein	S428;T431	9	0.314832	13.3213	2.67766	0.0204441	0.484706
EXOC1_LTGSTS*S*LNK___2	EXOC1	Q9NV70	Exocyst complex component 1	S472;S473	25	-0.21385	18.4343	-2.67633	0.0204941	0.484706
MYCBP2_STS*VPAPYISVTPDASPNVFEEPESNMK___1	MYCBP2	O75592	E3 ubiquitin-protein ligase MYCBP2	S3426	103	0.282323	15.4009	2.67624	0.0204972	0.484706
ZNF687_GGPGS*GGHGPLR___1	ZNF687	Q8N1G0	Zinc finger protein 687	S1106	13	0.214338	15.927	2.67537	0.0205302	0.484706
TNIK_SES*FS*ISGVQPARTPPMLRPVDPQIPHLVAVK___2	TNIK	Q9UKE5	TRAF2 and NCK-interacting protein kinase	S570;S572	12	-0.236438	15.3807	-2.67462	0.0205585	0.484706
RBM26_TIGS*GEPGVPTK___1	RBM26	Q5T8P6	RNA-binding protein 26	S496	36	0.261427	16.5101	2.67441	0.0205661	0.484706
CSNK1E_IPAS*QT*SVPFDHLGK___2	CSNK1E	P49674	Casein kinase I isoform epsilon	S405;T407	15	-0.243752	15.9798	-2.67418	0.0205751	0.484706
RRP1B_KPLTTT*PR___1	RRP1B	Q14684	Ribosomal RNA processing protein 1 homolog B	T747	35	0.40566	15.8216	2.67368	0.020594	0.484706
PTK2_YMEDSTY*YK___1	PTK2	Q05397	Focal adhesion kinase 1	Y576	39	0.243392	15.9427	2.67327	0.0206092	0.484706
SLAIN2_NSPRPS*PK___1	SLAIN2	Q9P270	SLAIN motif-containing protein 2	S353	18	0.364112	15.0249	2.6726	0.0206348	0.484706
PTOV1_S*WPASPR___1	PTOV1	Q86YD1	Prostate tumor-overexpressed gene 1 protein	S36	5	-0.232874	17.6379	-2.67224	0.0206481	0.484706
TSC22D2_SGDCIRHS*S*TFDQTAER___2	TSC22D2	O75157	TSC22 domain family protein 2	S205;S206	5	-0.277653	15.2561	-2.6721	0.0206537	0.484706
OCLN_YSS*GGNFETPSK___1	OCLN	Q16625	Occludin	S370	13	-0.173173	18.2342	-2.67199	0.0206576	0.484706
TBC1D9B_QS*FCAQEAPTASQGLLK___1	TBC1D9B	Q66K14	TBC1 domain family member 9B	S442	24	0.288754	15.7299	2.67163	0.0206714	0.484706
USP54_SLS*GTVVSER___1	USP54	Q70EL1	Inactive ubiquitin carboxyl-terminal hydrolase 54	S1420	9	0.29235	14.7535	2.67118	0.0206883	0.484706
KIAA1191_QPASAQSTPSTTPHS*SPK___1	KIAA1191	Q96A73	Putative monooxygenase p33MONOX	S182	6	-0.196889	16.5155	-2.67098	0.020696	0.484706
RIF1_SNES*VDIQDQEEK___1	RIF1	Q5UIP0	Telomere-associated protein RIF1	S1579	91	0.895061	17.0451	2.66874	0.020781	0.485428
BRCA1_HQS*ES*QGVGLSDKELVSDDEER___2	BRCA1	P38398	Breast cancer type 1 susceptibility protein	S1328;S1330	28	-0.541626	14.7076	-2.66869	0.0207832	0.485428
SLC4A2_TSPSS*PAPLPHQEAT*PR___2	SLC4A2	P04920	Anion exchange protein 2	T183;S173	17	-0.155215	14.9413	-2.66819	0.0208022	0.485428
RALGPS2_S*AAS*REDLVGPEVGASPQSGR___2	RALGPS2	Q86X27	Ras-specific guanine nucleotide-releasing factor RalGPS2	S293;S296	13	-0.273664	18.304	-2.66794	0.0208116	0.485428
ZNF609_LVEPHS*PS*PSSK___2	ZNF609	O15014	Zinc finger protein 609	S576;S578	19	-0.160254	19.0849	-2.66766	0.0208225	0.485428
ZNF592_SEPLPTFNQFS*PIS*SPEPEDPIKDNGFGIKPK___2	ZNF592	Q92610	Zinc finger protein 592	S142;S145	19	-0.235435	17.9426	-2.66729	0.0208364	0.485428
SYMPK_SPQT*LAPVGEDAMKT*PS*PAAEDAREPEAK___3	SYMPK	Q92797	Symplekin	T1257;S1259;T1246	43	-0.382798	16.2268	-2.66604	0.0208842	0.486115
UBE2T_KAS*QLVGIEK___1	UBE2T	Q9NPD8	Ubiquitin-conjugating enzyme E2 T	S184	11	0.331399	15.1761	2.66518	0.0209171	0.486387
CLASP1_NSSNTSVGS*PSNTIGR___1	CLASP1	Q7Z460	CLIP-associating protein 1	S1091	40	-0.242554	18.5914	-2.66427	0.020952	0.486387
IWS1_MNS*T*GGQTPR___2	IWS1	Q96ST2	Protein IWS1 homolog	S720;T721	12	-0.526309	14.2484	-2.6639	0.0209663	0.486387
SIN3A_SPPVQPHTPVT*IS*LGTAPSLQNNQPVEFNHAINYVNK___2	SIN3A	Q96ST3	Paired amphipathic helix protein Sin3a	T287;S289	32	-0.179348	14.275	-2.66373	0.0209727	0.486387
OTUD7B_QVHAGNLPPSFS*EGSGGSRTPEK___1	OTUD7B	Q6GQQ9	OTU domain-containing protein 7B	S57	23	0.220398	16.3153	2.66335	0.0209874	0.486387
PRRC2C_QREESETRS*ES*SDFEVVPK___2	PRRC2C	Q9Y520	Protein PRRC2C	S1246;S1248	91	0.194037	16.2894	2.66282	0.0210079	0.486439
JARID2_VCCGYSVSETVHFATTQWT*S*MGFETAK___2	JARID2	Q92833	Protein Jumonji	T1037;S1038	2	-0.493745	16.0334	-2.66034	0.0211034	0.488004
WASHC2A_LAAQES*S*ETEDMSVPR___2	WASHC2A	Q641Q2	WASH complex subunit 2A	S1053;S1054	35	0.224291	18.0007	2.66012	0.0211122	0.488004
SCRIB_ALAAVPS*AGSVQR___1	SCRIB	Q14160	Protein scribble homolog	S1276	63	-0.181783	16.3247	-2.65895	0.0211575	0.488625
PCDH7_SSS*PLPT*VQLHPQSPTAGK___2	PCDH7	O60245	Protocadherin-7	S1000;T1004	16	-0.23466	16.9479	-2.657	0.0212331	0.48946
TAF7_EAENQGLDISS*PGMSGHR___1	TAF7	Q15545	Transcription initiation factor TFIID subunit 7	S201	10	0.152548	16.2984	2.65686	0.0212384	0.48946
ERC2_TITNLEGS*PS*RSPR___2	ERC2	O15083	ERC protein 2	S14;S16	2	-0.213372	16.7039	-2.65573	0.0212825	0.48946
TRIM28_GAAAAATGQPGTAPAGT*PGAPPLAGMAIVK___1	TRIM28	Q13263	Transcription intermediary factor 1-beta	T541	40	0.293206	14.2759	2.65563	0.0212865	0.48946
ZNF185_ATS*FSSAGEVPKPRPPSTR___1	ZNF185	O15231	Zinc finger protein 185	S64	2	0.443715	14.9479	2.6555	0.0212916	0.48946
DOCK11_REDS*RGS*LIPEGATGFPDQGNTGENTR___2	DOCK11	Q5JSL3	Dedicator of cytokinesis protein 11	S1237;S1240	18	0.184354	14.7391	2.65418	0.0213433	0.48946
MYBBP1A_KSEDGT*PAEDGTPAATGGSQPPSMGR___1	MYBBP1A	Q9BQG0	Myb-binding protein 1A	T1190	59	-0.170406	16.3612	-2.65346	0.0213712	0.48946
PRCC_KPS*DGSPDTKPSR___1	PRCC	Q92733	Proline-rich protein PRCC	S209	11	0.797899	16.3251	2.65287	0.0213944	0.48946
WNK2_KRPEQQDVSS*PAK___1	WNK2	Q9Y3S1	Serine/threonine-protein kinase WNK2	S1777	17	-0.217703	16.2135	-2.65283	0.0213958	0.48946
BRSK2_GT*PVHTPK___1	BRSK2	Q8IWQ3	Serine/threonine-protein kinase BRSK2	T447	13	-0.292956	15.5453	-2.65223	0.0214195	0.48946
MAPT_IGS*LDNITHVPGGGNK___1	MAPT	P10636	Microtubule-associated protein tau	S673	15	0.38728	16.8279	2.6521	0.0214246	0.48946
ZFYVE16_SNHSDECTTVQPPQENQTSSIPS*PATLPVSALK___1	ZFYVE16	Q7Z3T8	Zinc finger FYVE domain-containing protein 16	S845	39	0.214376	14.8126	2.6518	0.0214365	0.48946
DNM1_RS*PTSSPTPQR___1	DNM1	Q05193	Dynamin-1	S774	16	0.190021	16.0496	2.6515	0.0214484	0.48946
SLC4A7_HS*DPHLLER___1	SLC4A7	Q9Y6M7	Sodium bicarbonate cotransporter 3	S242	16	0.230716	15.5036	2.65142	0.0214514	0.48946
RPL13_S*TESLQANVQR___1	RPL13	P26373	60S ribosomal protein L13	S106	13	-0.196984	17.4703	-2.65035	0.0214935	0.489951
CTR9_RPS*GSEQSDNESVQSGR___1	CTR9	Q6PD62	RNA polymerase-associated protein CTR9 homolog	S1097	31	-0.496051	13.1078	-2.64994	0.0215098	0.489951
USP6NL_GLAHPPSYSNPPVYHGNS*PK___1	USP6NL	Q92738	USP6 N-terminal-like protein	S642	3	-0.276871	15.634	-2.64946	0.0215286	0.489959
AAK1_VGSLT*PPSS*PK___2	AAK1	Q2M2I8	AP2-associated protein kinase 1	S624;T620	16	-0.345692	15.4787	-2.64788	0.0215911	0.490791
TNK2_Y*ATPQVIQAPGPR___1	TNK2	Q07912	Activated CDC42 kinase 1	Y827	2	0.166902	15.4267	2.64759	0.0216024	0.490791
TGS1_KDTETENPPVENT*LSPK___1	TGS1	Q96RS0	Trimethylguanosine synthase	T187	16	0.158203	16.4698	2.64713	0.0216205	0.490791
CEP170_S*EEPSVSIPFLQTALLR___1	CEP170	Q5SW79	Centrosomal protein of 170 kDa	S446	61	0.772169	15.1099	2.64576	0.0216749	0.491259
ZNF638_AVVTEPAKGEEAFQMS*EVDEESGLK___1	ZNF638	Q14966	Zinc finger protein 638	S1882	56	0.299012	14.8771	2.64515	0.0216992	0.491259
FOXK1_EEAPAS*PLRPLY*PQISPLK___2	FOXK1	P85037	Forkhead box protein K1	S213;Y219	22	-0.20252	16.8575	-2.6445	0.0217249	0.491259
CDC5L_SGT*TPKPVINSTPGR___1	CDC5L	Q99459	Cell division cycle 5-like protein	T429	43	-0.183661	16.082	-2.64445	0.021727	0.491259
LARP4B_FTSSQTQSPT*PPKPPS*PSFELGLSSFPPLPGAAGNLK___2	LARP4B	Q92615	La-related protein 4B	T518;S524	24	-0.284664	14.1532	-2.64396	0.0217464	0.491259
CCT2_VRVDS*TAK___1	CCT2	P78371	T-complex protein 1 subunit beta	S260	44	-0.235504	16.9459	-2.64382	0.021752	0.491259
SLAIN1_KGTCS*DQEYDQYS*LEDEEEFDHLPPPQPR___2	SLAIN1	Q8ND83	SLAIN motif-containing protein 1	S322;S314	9	0.22272	15.8725	2.64274	0.0217951	0.491727
EPB41L2_HS*NLMLEELDK___1	EPB41L2	O43491	Band 4.1-like protein 2	S627	50	-0.227926	14.842	-2.64174	0.0218353	0.491727
ITSN1_STSMDSGSSES*PASLKR___1	ITSN1	Q15811	Intersectin-1	S986	26	-0.340274	17.2877	-2.64166	0.0218382	0.491727
SPIRE1_SMDKS*DEELQFPK___1	SPIRE1	Q08AE8	Protein spire homolog 1	S682	4	0.414636	16.7036	2.64138	0.0218495	0.491727
C1orf52_LLPEGEET*LES*DDEKDEHTSK___2	C1orf52	Q8N6N3	UPF0690 protein C1orf52	S158;T155	9	0.245067	16.8399	2.6406	0.0218806	0.491727
TGFB1I1_RPS*LPSS*PSPGLPK___2	TGFB1I1	O43294	Transforming growth factor beta-1-induced transcript 1 protein	S137;S141	2	-0.191338	16.1618	-2.64053	0.0218837	0.491727
CDK12_S*S*SPFLSK___2	CDK12	Q9NYV4	Cyclin-dependent kinase 12	S332;S333	34	-0.294574	15.5548	-2.63986	0.0219103	0.491908
EXO1_LSQCSSKDS*DSEESDCNIK___1	EXO1	Q9UQ84	Exonuclease 1	S700	7	-0.144504	19.3016	-2.63903	0.021944	0.492248
CRACD_HSS*TGDSADAGPPAAGSAR___1	CRACD	Q6ZU35	Capping protein-inhibiting regulator of actin dynamics	S874	7	-0.193067	15.3437	-2.63803	0.021984	0.49273
JMJD1C_EQDNSESPNGRTS*PLVSQNNEQGSTLR___1	JMJD1C	Q15652	Probable JmjC domain-containing histone demethylation protein 2C	S2053	11	0.180509	14.7555	2.63707	0.0220227	0.493181
ARVCF_AYEDTADDGGELADERPAFPMVT*APLAQPERGS*MGSLDR___2	ARVCF	O00192	Splicing regulator ARVCF	T322;S332	9	-0.355597	14.2541	-2.6363	0.0220538	0.493295
AHNAK_AS*LGS*LEGEAEAEASSPK___2	AHNAK	Q09666	Neuroblast differentiation-associated protein AHNAK	S5749;S5752	223	-0.339948	15.1818	-2.63567	0.0220794	0.493295
RBMX_DS*YGGPPR___1	RBMX	P38159	RNA-binding motif protein, X chromosome	S189	28	-0.219768	20.914	-2.63516	0.0220996	0.493295
NDRG3_SRT*HS*TSSSLGSGESPFSR___2	NDRG3	Q9UGV2	Protein NDRG3	S331;T329	12	-0.417458	16.8103	-2.63511	0.022102	0.493295
PPP3CB_ICS*FEEAK___1	PPP3CB	P16298	Serine/threonine-protein phosphatase 2B catalytic subunit beta isoform	S478	4	0.631059	16.0706	2.63191	0.0222318	0.495617
MAP3K7_GSS*VESLPPTSEGK___1	MAP3K7	O43318	Mitogen-activated protein kinase kinase kinase 7	S375	18	0.764791	17.27	2.63163	0.0222433	0.495617
PHF8_RPS*VGSQSNQAGQGK___1	PHF8	Q9UPP1	Histone lysine demethylase PHF8	S1021	18	-0.320459	17.4863	-2.63062	0.0222844	0.496088
FOXK2_EASGGDSPKDDSKPPY*S*YAQLIVQAITMAPDK___2	FOXK2	Q01167	Forkhead box protein K2	Y261;S262	11	-0.514691	13.7892	-2.63019	0.0223017	0.496088
CLASP1_NFDDEDS*VDGNRPSSASSTSSK___1	CLASP1	Q7Z460	CLIP-associating protein 1	S246	40	-0.261907	16.8189	-2.62852	0.02237	0.497191
JPH1_HSHS*PAS*SPKPLK___2	JPH1	Q9HDC5	Junctophilin-1	S475;S478	8	-0.629615	17.735	-2.62713	0.0224273	0.497474
BAIAP2_SSS*TGNLLDK___1	BAIAP2	Q9UQB8	Brain-specific angiogenesis inhibitor 1-associated protein 2	S454	24	-0.20617	16.1816	-2.62711	0.0224278	0.497474
ANKRD17_SGPSPLS*S*PNGK___2	ANKRD17	O75179	Ankyrin repeat domain-containing protein 17	S1699;S1700	53	-0.196288	17.6779	-2.62616	0.0224671	0.497474
AP3D1_HSSLPT*ESDEDIAPAQQVDIVTEEMPENALPS*DEDDKDPNDPYR___2	AP3D1	O14617	AP-3 complex subunit delta-1	S788;T762	38	-0.669197	17.0072	-2.62612	0.0224688	0.497474
RPRD2_ALLDSSENCDRLS*S*SPGLFGAFSVR___2	RPRD2	Q5VT52	Regulation of nuclear pre-mRNA domain-containing protein 2	S907;S908	37	-0.293161	15.9143	-2.62582	0.0224809	0.497474
IRS1_ASS*DGEGTMSRPASVDGSPVSPSTNR___1	IRS1	P35568	Insulin receptor substrate 1	S330	2	0.275654	15.4139	2.62548	0.022495	0.497474
NDRG2_TASLTSAAS*VDGNR___1	NDRG2	Q9UN36	Protein NDRG2	S338	10	0.344544	17.2516	2.6249	0.022519	0.497498
C2orf49_SPSGPVKSPPLS*PVGT*TPVK___2	C2orf49	Q9BVC5	Ashwin	S193;T197	6	-0.177659	17.7003	-2.62403	0.0225548	0.497498
CAMSAP3_S*GCCDDSALAR___1	CAMSAP3	Q9P1Y5	Calmodulin-regulated spectrin-associated protein 3	S1020	17	-0.497554	17.7973	-2.623	0.0225974	0.497498
WFS1_LNATAS*LEQER___1	WFS1	O76024	Wolframin	S32	15	0.921562	16.9443	2.62287	0.0226026	0.497498
PNN_GFS*DSGGGPPAK___1	PNN	Q9H307	Pinin	S66	38	0.413247	21.652	2.62276	0.0226074	0.497498
G3BP2_QPS*PEPVQENANSGYYEAHPVTNGIEEPLEESSHEPEPEPESETK___1	G3BP2	Q9UN86	Ras GTPase-activating protein-binding protein 2	S163	14	0.159514	17.5905	2.62226	0.0226281	0.497498
CDS2_VAHEPVAPPEDKESES*EAKVDGETASDSESR___1	CDS2	O95674	Phosphatidate cytidylyltransferase 2	S23	5	-0.800637	15.3996	-2.62182	0.022646	0.497498
NIPBL_SPQPVCS*PAGS*EGTPK___2	NIPBL	Q6KC79	Nipped-B-like protein	S280;S284	53	-0.18022	17.2701	-2.62117	0.0226732	0.497498
ANKRD17_EHYPVS*S*PSSPSPPAQPGGVSR___2	ANKRD17	O75179	Ankyrin repeat domain-containing protein 17	S2041;S2042	53	-0.222233	17.7246	-2.62064	0.0226952	0.497498
RTN4_MEDLDQS*PLVS*SSDSPPRPQPAFK___2	RTN4	Q9NQC3	Reticulon-4	S11;S7	13	-0.161345	16.4114	-2.61978	0.022731	0.497498
VCPIP1_ESS*PSHGLLK___1	VCPIP1	Q96JH7	Deubiquitinating protein VCPIP1	S998	38	-0.177318	17.1467	-2.61963	0.0227371	0.497498
PRKRA_EDS*GTFSLGK___1	PRKRA	O75569	Interferon-inducible double-stranded RNA-dependent protein kinase activator A	S18	13	0.567139	19.5888	2.61954	0.0227407	0.497498
MAP2_VAIIRT*PPKS*PATPK___2	MAP2	P11137	Microtubule-associated protein 2	S1653;T1649	2	-0.348291	14.5459	-2.61948	0.0227433	0.497498
BMI1_KSSVNGSSATS*SG___1	BMI1	P35226	Polycomb complex protein BMI-1	S324	8	-0.451263	16.3802	-2.61912	0.0227582	0.497498
SUPT6H_LNIT*PTKK___1	SUPT6H	Q7KZ85	Transcription elongation factor SPT6	T619	67	0.314094	14.9761	2.61801	0.0228048	0.498107
MPND_LHQLHTPATAADES*PAS*EGEEEELLMEEEEEDVLAGVSAEDK___2	MPND	Q8N594	MPN domain-containing protein	S178;S181	2	0.299952	14.912	2.61715	0.0228404	0.498475
LRFN1_YS*FDGDYGALFQSHSYPR___1	LRFN1	Q9P244	Leucine-rich repeat and fibronectin type III domain-containing protein 1	S705	3	0.18655	15.1939	2.61637	0.0228733	0.498784
TJP1_ERS*LS*PR___2	TJP1	Q07157	Tight junction protein ZO-1	S166;S168	53	0.209332	17.7635	2.61418	0.022965	0.500374
FNIP1_VTFLIGDS*MS*PDSDTELR___2	FNIP1	Q8TF40	Folliculin-interacting protein 1	S760;S758	7	-0.253739	15.2219	-2.61357	0.0229908	0.500526
AHCTF1_VSTVTS*PSR___1	AHCTF1	Q8WYP5	Protein ELYS	S1898	39	0.241187	15.9188	2.61223	0.023047	0.501339
PCLO_HRPHGPLLPTIEDS*S*EEEELREEEELLK___2	PCLO	Q9Y6V0	Protein piccolo	S1773;S1774	2	-0.169263	15.2313	-2.61023	0.0231315	0.502179
KSR1_LKPPRT*PPPPSR___1	KSR1	Q8IVT5	Kinase suppressor of Ras 1	T288	7	-0.221957	14.4978	-2.61014	0.0231355	0.502179
DTL_S*PSSQTPNSR___1	DTL	Q9NZJ0	Denticleless protein homolog	S679	17	-0.346038	15.7266	-2.60982	0.0231491	0.502179
ZC3H13_KEDTAFS*DWS*DEDVPDR___2	ZC3H13	Q5T200	Zinc finger CCCH domain-containing protein 13	S1065;S1068	31	-0.247702	18.0655	-2.60941	0.0231664	0.502179
KDM3A_KSS*ENNGTLVSK___1	KDM3A	Q9Y4C1	Lysine-specific demethylase 3A	S265	31	0.880879	16.3072	2.60903	0.0231823	0.502179
ANKRD17_APS*PAPSSVPLGSEKPSNVSQDR___1	ANKRD17	O75179	Ankyrin repeat domain-containing protein 17	S2401	53	-0.219337	16.6213	-2.60864	0.023199	0.502179
RIC8A_GLMAGGRPEGQY*SEDEDTDT*DEYKEAK___2	RIC8A	Q9NPQ8	Synembryn-A	Y435;T443	18	-0.733067	15.9658	-2.60744	0.0232499	0.502871
RB1CC1_S*TELVLSPDMPR___1	RB1CC1	Q8TDY2	RB1-inducible coiled-coil protein 1	S237	36	0.156179	16.5689	2.60603	0.0233102	0.503069
EPRS1_EYIPGQPPLS*QS*SDSSPTR___2	EPRS1	P07814	Bifunctional glutamate/proline--tRNA ligase	S880;S882	81	0.202035	17.7954	2.60596	0.0233129	0.503069
HNRNPUL2_SKSPLPPEEEAKDEEEDQT*LVNLDTYTSDLHFQVSK___1	HNRNPUL2	Q1KMD3	Heterogeneous nuclear ribonucleoprotein U-like protein 2	T244	37	-0.505723	15.9265	-2.60501	0.0233536	0.503069
MID1_ASVSGPNS*PSETR___1	MID1	O15344	E3 ubiquitin-protein ligase Midline-1	S96	23	-0.226042	20.0713	-2.60491	0.0233578	0.503069
MIEF1_AISAPT*S*PTR___2	MIEF1	Q9NQG6	Mitochondrial dynamics protein MID51	S59;T58	10	-0.183635	17.5976	-2.60469	0.023367	0.503069
RBMX_DSYS*S*SRSDLYSSGR___2	RBMX	P38159	RNA-binding motif protein, X chromosome	S328;S329	28	-0.292354	13.7754	-2.60444	0.0233781	0.503069
CCP110_TSSACHILINNPINACELS*PK___1	CCP110	O43303	Centriolar coiled-coil protein of 110 kDa	S400	9	0.271161	16.3165	2.60387	0.0234025	0.503069
NF1_S*FDHLISDTK___1	NF1	P21359	Neurofibromin	S2543	62	0.253235	13.307	2.60339	0.0234227	0.503069
WDHD1_QRS*HILEDDENS*VDISMLK___2	WDHD1	O75717	WD repeat and HMG-box DNA-binding protein 1	S374;S383	41	-0.246319	17.2126	-2.60324	0.0234294	0.503069
TTC3_KQDS*GEAPFSSTK___1	TTC3	P53804	E3 ubiquitin-protein ligase TTC3	S1009	6	0.582985	16.7909	2.60212	0.0234775	0.503695
TNIK_QSS*PAMPHK___1	TNIK	Q9UKE5	TRAF2 and NCK-interacting protein kinase	S548	12	-0.230507	18.1275	-2.60039	0.0235517	0.504559
SERBP1_SKS*EEAHAEDSVMDHHFR___1	SERBP1	Q8NC51	Plasminogen activator inhibitor 1 RNA-binding protein	S330	31	1.05461	19.3988	2.60005	0.0235664	0.504559
KDM2B_T*ENS*LANENQQPIKSEPESEGEEPK___2	KDM2B	Q8NHM5	Lysine-specific demethylase 2B	T961;S964	9	-1.06079	16.0623	-2.59955	0.0235879	0.504559
FAM117B_QQQQQQHGS*PTR___1	FAM117B	Q6P1L5	Protein FAM117B	S53	9	-0.476439	13.6325	-2.59917	0.0236045	0.504559
WASHC2A_HTT*QMS*DEEEDDDGCDLFADSEKEEEDIEDIEENTRPK___2	WASHC2A	Q641Q2	WASH complex subunit 2A	T247;S250	35	-0.631422	15.8029	-2.59898	0.0236126	0.504559
EPB41_TDPSLDLHS*LS*SAETQPAQEELREDPDFEIK___2	EPB41	P11171	Protein 4.1	S149;S151	26	-0.202528	17.5084	-2.59752	0.0236758	0.505218
RSF1_RLSS*S*ESEESYLSK___2	RSF1	Q96T23	Remodeling and spacing factor 1	S1246;S1247	46	-0.22991	15.2274	-2.59733	0.0236839	0.505218
RBM7_SFS*SPENFQR___1	RBM7	Q9Y580	RNA-binding protein 7	S136	8	0.353145	16.7249	2.59663	0.0237144	0.505218
AKAP10_KQPS*HMEAAHFGDLGR___1	AKAP10	O43572	A-kinase anchor protein 10, mitochondrial	S96	14	0.43611	17.2366	2.59651	0.0237195	0.505218
ZC3H13_S*LS*PSHLTEDR___2	ZC3H13	Q5T200	Zinc finger CCCH domain-containing protein 13	S875;S877	31	-0.201677	19.7724	-2.59558	0.0237599	0.505423
SSBP3_NSPNNISGISNPPGT*PR___1	SSBP3	Q9BWW4	Single-stranded DNA-binding protein 3	T360	3	0.224362	14.6053	2.59541	0.0237672	0.505423
PCDH9_SAS*PQPAFHLKPDT*PVSVK___2	PCDH9	Q9HC56	Protocadherin-9	S943;T954	2	-0.192163	19.1765	-2.59327	0.0238605	0.505646
PHF6_KTAHNSEADLEESFNEHELEPS*SPK___1	PHF6	Q8IWS0	PHD finger protein 6	S154	17	0.344431	18.0374	2.59307	0.0238691	0.505646
FNDC3A_MSS*PPS*SPQK___2	FNDC3A	Q9Y2H6	Fibronectin type-III domain-containing protein 3A	S203;S206	26	-0.257149	18.6204	-2.59284	0.0238791	0.505646
SRSF9_GSPHY*FS*PFRPY___2	SRSF9	Q13242	Serine/arginine-rich splicing factor 9	S216;Y214	15	-0.19412	22.5627	-2.59173	0.0239277	0.505646
MAP3K7_GSSVES*LPPTSEGK___1	MAP3K7	O43318	Mitogen-activated protein kinase kinase kinase 7	S378	18	0.69597	15.8745	2.59162	0.0239326	0.505646
F2RL1_KSSSY*S*SSSTTVK___2	F2RL1	P55085	Proteinase-activated receptor 2	Y386;S387	2	0.934691	16.2944	2.5911	0.0239553	0.505646
CLINT1_TIDLGAAAHYTGDKAS*PDQNASTHT*PQSSVK___2	CLINT1	Q14677	Clathrin interactor 1	S299;T308	23	-0.198453	16.2864	-2.59088	0.0239648	0.505646
LRCH2_RLST*TEPS*DDDTVSLHSQVSESNR___2	LRCH2	Q5VUJ6	Leucine-rich repeat and calponin homology domain-containing protein 2	T360;S364	20	0.532471	16.3057	2.59087	0.0239654	0.505646
TNIK_QNS*DPTSENPPLPTR___1	TNIK	Q9UKE5	TRAF2 and NCK-interacting protein kinase	S640	12	0.712391	18.2382	2.59071	0.0239722	0.505646
AXIN1_RSDLDLGYEPEGSAS*PTPPYLK___1	AXIN1	O15169	Axin-1	S77	9	0.239722	16.2967	2.59019	0.0239951	0.505646
NRDC_AKS*T*CSCPDLQPNGQDLGENSR___2	NRDC	O43847	Nardilysin	S58;T59	32	-0.275622	16.7954	-2.58998	0.0240042	0.505646
RB1_SPYKFPSS*PLR___1	RB1	P06400	Retinoblastoma-associated protein	S795	28	-0.196705	17.7747	-2.58977	0.0240136	0.505646
PARVA_S*PS*VPKSPTPK___2	PARVA	Q9NVD7	Alpha-parvin	S8;S10	12	-0.198327	16.2727	-2.58917	0.0240398	0.505646
DDX21_KKAEPSEVDMNS*PK___1	DDX21	Q9NR30	Nucleolar RNA helicase 2	S71	46	0.31601	18.3583	2.58908	0.0240439	0.505646
DMXL1_SFEQPSSEASVEDSNQADVKS*DEETDDGVDDLK___1	DMXL1	Q9Y485	DmX-like protein 1	S436	20	0.175606	15.9591	2.58822	0.0240818	0.505926
POLA1_SIGAS*PNPFSVHTATAVPSGK___1	POLA1	P09884	DNA polymerase alpha catalytic subunit	S190	48	0.322406	16.9384	2.58791	0.0240953	0.505926
NUMB_IVVGSSVAPGNTAPS*PSSPTSPTSDATTSLEMNNPHAIPR___1	NUMB	P49757	Protein numb homolog	S238	16	0.26727	14.2083	2.58663	0.0241516	0.50649
DHCR7_AKS*LDGVTNDR___1	DHCR7	Q9UBM7	7-dehydrocholesterol reductase	S14	8	0.910235	17.1113	2.586	0.0241796	0.50649
MAP1B_SLMS*SPEDLT*KDFEELKAEEVDVTK___2	MAP1B	P46821	Microtubule-associated protein 1B	S831;T837	83	-0.939069	18.1403	-2.58579	0.0241888	0.50649
MCM3AP_EKKPGDGEVSPSTEDAPFQHS*PLGK___1	MCM3AP	O60318	Germinal-center associated nuclear protein	S538	28	0.221893	17.8973	2.58496	0.0242258	0.50649
TP53BP2_RSS*ITEPEGPNGPNIQK___1	TP53BP2	Q13625	Apoptosis-stimulating of p53 protein 2	S737	22	0.435871	16.7102	2.58465	0.0242393	0.50649
KIAA1522_TLSPSSGYSS*QS*GTPTLPPK___2	KIAA1522	Q9P206	Uncharacterized protein KIAA1522	S527;S529	18	-0.280096	16.8791	-2.58431	0.0242543	0.50649
MIA3_WSAEASGKPS*PSDPGSGTATMMNSSSR___1	MIA3	Q5JRA6	Transport and Golgi organization protein 1 homolog	S1725	58	-0.5206	17.1079	-2.58428	0.0242556	0.50649
MYO1E_QQST*S*SDRVSQTPESLDFLK___2	MYO1E	Q12965	Unconventional myosin-Ie	T1003;S1004	22	0.538865	15.3554	2.58347	0.0242917	0.506847
SRRM1_VSVS*PGR___1	SRRM1	Q8IYB3	Serine/arginine repetitive matrix protein 1	S431	15	0.407621	20.4459	2.58239	0.0243397	0.507351
MTFR1_QISLPDLS*QEEPQLK___1	MTFR1	Q15390	Mitochondrial fission regulator 1	S124	5	0.358179	15.8402	2.58207	0.0243541	0.507351
VPS50_KKS*DYSLNK___1	VPS50	Q96JG6	Syndetin	S595	22	0.497268	15.6736	2.58066	0.0244168	0.50826
UBR4_HVT*LPSS*PR___2	UBR4	Q5T4S7	E3 ubiquitin-protein ligase UBR4	S2719;T2715	106	-0.178797	14.9396	-2.57927	0.0244789	0.509153
RCC2_CSSSSGGGSS*GDEDGLELDGAPGGGK___1	RCC2	Q9P258	Protein RCC2	S51	29	-0.224514	16.7767	-2.57553	0.0246468	0.511175
MINDY4_QGS*QPAPVR___1	MINDY4	Q4G0A6	Probable ubiquitin carboxyl-terminal hydrolase MINDY-4	S352	2	0.34869	14.9156	2.57551	0.0246474	0.511175
DOCK6_SKSISSS*NPDLAVAPGSVDDEVSR___1	DOCK6	Q96HP0	Dedicator of cytokinesis protein 6	S884	21	0.242217	16.7332	2.57551	0.0246477	0.511175
FAM120A_NQAAIQGRPPYAAS*AEEVAK___1	FAM120A	Q9NZB2	Constitutive coactivator of PPAR-gamma-like protein 1	S1023	36	0.300278	16.8374	2.57539	0.024653	0.511175
ILF3_FNYSGS*GGR___1	ILF3	Q12906	Interleukin enhancer-binding factor 3	S812	46	-0.148193	18.3259	-2.57414	0.0247095	0.511947
NCOA5_SS*TDSLPGPISR___1	NCOA5	Q9HCD5	Nuclear receptor coactivator 5	S378	20	-0.167419	19.2626	-2.57236	0.0247898	0.51321
PTK2_THAVSVSETDDY*AEIIDEEDTYTMPSTR___1	PTK2	Q05397	Focal adhesion kinase 1	Y397	39	0.19913	15.1701	2.5714	0.0248334	0.513713
PHLDB1_ALS*PLPT*RTTPDPK___2	PHLDB1	Q86UU1	Pleckstrin homology-like domain family B member 1	S470;T474	19	-0.236556	16.1135	-2.56819	0.0249793	0.516329
APC_KLEESASFESLSPS*S*RPASPTR___2	APC	P25054	Adenomatous polyposis coli protein	S2468;S2469	32	-0.253103	19.1009	-2.56763	0.0250049	0.516457
CLSPN_NIDDASQMDLFHRDS*DDDQT*EEQLDESEAR___2	CLSPN	Q9HAW4	Claspin	S1156;T1161	24	-0.22522	17.3905	-2.56665	0.0250496	0.516978
MLLT1_ALEVEESNS*EDEASFK___1	MLLT1	Q03111	Protein ENL	S361	8	-0.403749	15.223	-2.56576	0.0250903	0.517022
ARHGAP21_QLS*HDHESVGPPSLDAQPNSK___1	ARHGAP21	Q5T5U3	Rho GTPase-activating protein 21	S857	22	0.241498	14.7642	2.56571	0.0250927	0.517022
NUP93_GTS*PSSSSRPQR___1	NUP93	Q8N1F7	Nuclear pore complex protein Nup93	S767	47	-0.167261	19.6625	-2.56478	0.0251354	0.517022
CDK12_RS*S*SPFLSK___2	CDK12	Q9NYV4	Cyclin-dependent kinase 12	S332;S333	34	-0.179935	16.3802	-2.56466	0.025141	0.517022
TESK2_LSS*LDDKIPHK___1	TESK2	Q96S53	Dual specificity testis-specific protein kinase 2	S346	2	0.582645	14.3714	2.56449	0.025149	0.517022
FER_VQENDGKEPPPVVNY*EEDAR___1	FER	P16591	Tyrosine-protein kinase Fer	Y402	6	0.241489	15.9912	2.56405	0.025169	0.517034
HNRNPA0_AVS*REDSARPGAHAK___1	HNRNPA0	Q13151	Heterogeneous nuclear ribonucleoprotein A0	S84	12	0.400854	14.6866	2.56373	0.026772	0.529109
GIGYF2_SGSGS*IDDDRDSLPEWCLEDAEEEMGT*FDSSGAFLSLK___2	GIGYF2	Q6Y7W6	GRB10-interacting GYF protein 2	T299;S277	39	-0.447465	13.2126	-2.56299	0.0252175	0.517204
AHNAK_VDVKS*PK___1	AHNAK	Q09666	Neuroblast differentiation-associated protein AHNAK	S5077	223	0.238598	15.5339	2.5627	0.0252311	0.517204
NOL12_TESVQYDHPNHTVTVTTISDLDLS*GAR___1	NOL12	Q9UGY1	Nucleolar protein 12	S116	8	-0.203754	14.4944	-2.5624	0.0252449	0.517204
RBM5_S*EDGY*HSDGDYGEHDYR___2	RBM5	P52756	RNA-binding protein 5	S72;Y76	19	-0.422753	15.8205	-2.5621	0.0252586	0.517204
CTDP1_ELNGSEAATPRDS*PRPGKPDER___1	CTDP1	Q9Y5B0	RNA polymerase II subunit A C-terminal domain phosphatase	S395	23	0.214859	16.1991	2.56176	0.0252745	0.517204
FRS2_KLS*RDEDDNLGPK___1	FRS2	Q8WU20	Fibroblast growth factor receptor substrate 2	S365	2	0.372812	15.0276	2.56061	0.0253274	0.51746
NIPBL_NAASFPLRS*PQPVCSPAGSEGTPK___1	NIPBL	Q6KC79	Nipped-B-like protein	S274	53	0.360084	18.3022	2.56005	0.0253536	0.51746
ABCF1_GGNVFAALIQDQS*EEEEEEEKHPPKPAKPEK___1	ABCF1	Q8NE71	ATP-binding cassette sub-family F member 1	S140	34	0.29813	17.4089	2.55969	0.0253703	0.51746
ABLIM1_ST*S*QGSINSPVYSR___2	ABLIM1	O14639	Actin-binding LIM protein 1	S452;T451	20	-0.204737	17.5341	-2.55956	0.025376	0.51746
ZNF516_SAT*PTPTVIAR___1	ZNF516	Q92618	Zinc finger protein 516	T930	11	0.215581	15.3528	2.55938	0.0253844	0.51746
MAP3K1_SPS*PGNSPSGR___1	MAP3K1	Q13233	Mitogen-activated protein kinase kinase kinase 1	S252	2	-0.215129	15.0723	-2.55868	0.0254171	0.517731
NSMCE3_GPGGS*QGSQGPSPQGAR___1	NSMCE3	Q96MG7	Non-structural maintenance of chromosomes element 3 homolog	S57	15	-0.219233	15.4407	-2.55788	0.0254539	0.518083
ALMS1_LSSDAVTQITT*ESPEK___1	ALMS1	Q8TCU4	Centrosome-associated protein ALMS1	T3206	36	0.145714	16.2412	2.55636	0.0255246	0.519125
DPYSL3_GS*PTRPNPPVR___1	DPYSL3	Q14195	Dihydropyrimidinase-related protein 3	S522	18	-0.152386	22.1218	-2.55582	0.0255501	0.51921
RAD23B_QEKPAEKPAET*PVATSPTATDSTSGDSSR___1	RAD23B	P54727	UV excision repair protein RAD23 homolog B	T155	12	0.301213	16.5189	2.55517	0.0255806	0.51921
PPP1R35_APVPEPGLDLS*LS*PRPDSPQPR___2	PPP1R35	Q8TAP8	Protein phosphatase 1 regulatory subunit 35	S45;S47	5	-0.23529	16.4741	-2.55502	0.0255874	0.51921
NR2C1_SPLT*ATPTFVTDSESTR___1	NR2C1	P13056	Nuclear receptor subfamily 2 group C member 1	T218	5	0.14951	15.8362	2.55433	0.0256196	0.519304
MCC_LTSTNRPINPSTGELSTSSS*SNDIPIAK___1	MCC	P23508	Colorectal mutant cancer protein	S317	16	0.250135	16.117	2.55408	0.0256311	0.519304
TSC2_GQPEGPLPSS*SPR___1	TSC2	P49815	Tuberin	S1448	28	-0.227235	16.8999	-2.55353	0.0256572	0.519437
NDRG1_TASGSSVT*S*LDGTR___2	NDRG1	Q92597	Protein NDRG1	S336;T335	10	-0.501218	20.3984	-2.55293	0.0256853	0.519609
RIF1_WRS*PSHENSI___1	RIF1	Q5UIP0	Telomere-associated protein RIF1	S2465	91	0.22502	14.0545	2.55215	0.0257216	0.519947
KLRG2_VKPVGAAGGSS*T*PSPRPSTR___2	KLRG2	A4D1S0	Killer cell lectin-like receptor subfamily G member 2	S140;T141	5	-0.425118	15.6407	-2.55131	0.0257611	0.520351
GTF2F1_KPS*GGSSR___1	GTF2F1	P35269	General transcription factor IIF subunit 1	S377	22	-0.625542	18.7149	-2.54965	0.0258396	0.521176
PGRMC1_IVRGDQPAASGDS*DDDEPPPLPR___1	PGRMC1	O00264	Membrane-associated progesterone receptor component 1	S57	8	0.972359	18.7088	2.54961	0.0258412	0.521176
ZC3H13_VLHS*GS*RDR___2	ZC3H13	Q5T200	Zinc finger CCCH domain-containing protein 13	S1230;S1232	31	-0.376134	15.8549	-2.54839	0.0258988	0.521943
NELFE_S*DSFPERR___1	NELFE	P18615	Negative elongation factor E	S249	22	-0.593155	16.4958	-2.54715	0.0259574	0.522444
ASPM_RKS*DGSMEDANVR___1	ASPM	Q8IZT6	Abnormal spindle-like microcephaly-associated protein	S577	14	0.380192	15.2532	2.54703	0.025963	0.522444
CEP131_SNS*TTQVSQPR___1	CEP131	Q9UPN4	Centrosomal protein of 131 kDa	S78	35	0.18572	19.4939	2.54545	0.026038	0.523092
MAST2_KHS*LDLPHSELK___1	MAST2	Q6P0Q8	Microtubule-associated serine/threonine-protein kinase 2	S1429	2	0.494086	15.3534	2.54492	0.0260635	0.523092
ZSWIM8_GWGS*PGRPK___1	ZSWIM8	A7E2V4	Zinc finger SWIM domain-containing protein 8	S1130	8	-0.312994	17.7734	-2.54489	0.0260646	0.523092
CLASP1_SVSTTGS*LQR___1	CLASP1	Q7Z460	CLIP-associating protein 1	S594	40	-0.243451	15.6738	-2.5447	0.0260739	0.523092
EIF3G_PT*GDFDSKPSWADQVEEEGEDDKCVTSELLK___1	EIF3G	O75821	Eukaryotic translation initiation factor 3 subunit G	T3	22	-0.400064	14.9532	-2.54406	0.0261041	0.523303
CDC6_LEPTNVQTVT*CSPR___1	CDC6	Q99741	Cell division control protein 6 homolog	T43	17	-0.313407	15.1562	-2.54337	0.026137	0.52356
IGF2R_LVS*FHDDS*DEDLLHI___2	IGF2R	P11717	Cation-independent mannose-6-phosphate receptor	S2479;S2484	67	0.625143	17.0766	2.54297	0.0261563	0.52356
SRRM2_AKS*RLS*LR___2	SRRM2	Q9UQ35	Serine/arginine repetitive matrix protein 2	S771;S774	71	-0.277179	15.2943	-2.54233	0.0261867	0.523772
EIF4E2_FDALKDDDS*GDHDQNEENSTQK___1	EIF4E2	O60573	Eukaryotic translation initiation factor 4E type 2	S13	8	0.218316	18.8571	2.54183	0.026211	0.523865
TICRR_HS*GKT*TPDIIKDWPR___2	TICRR	Q7Z2Z1	Treslin	S1674;T1677	10	0.229219	16.8102	2.5406	0.0262697	0.524643
ZC3H8_DYDVYS*DNDICSQESEDNFAK___1	ZC3H8	Q8N5P1	Zinc finger CCCH domain-containing protein 8	S77	10	0.275566	14.649	2.5396	0.0263176	0.525081
SP3_IKEEEPDPEEWQLS*GDS*TLNTNDLTHLR___2	SP3	Q02447	Transcription factor Sp3	S563;S566	4	-0.207173	15.8727	-2.53932	0.0263311	0.525081
SIPA1L1_SKS*ETGDSSIFR___1	SIPA1L1	O43166	Signal-induced proliferation-associated 1-like protein 1	S288	14	0.270959	17.7553	2.53619	0.0264819	0.527693
MYCBP2_NSVQS*GES*DSDEEEESKEPPIKLPK___2	MYCBP2	O75592	E3 ubiquitin-protein ligase MYCBP2	S178;S181	103	-0.783968	14.9432	-2.53552	0.026514	0.527937
SRPRA_GTGSGGQLQDLDCS*S*SDDEGAAQNSTKPSATK___2	SRPRA	P08240	Signal recognition particle receptor subunit alpha	S296;S297	21	-0.22935	17.8812	-2.53502	0.0265381	0.527974
RANBP2_SISS*PSVSSETMDKPVDLSTR___1	RANBP2	P49792	E3 SUMO-protein ligase RanBP2	S2805	148	0.332437	18.1573	2.53466	0.0265556	0.527974
TANC2_EYPS*PPPS*PLRR___2	TANC2	Q9HCD6	Protein TANC2	S1530;S1534	2	-0.19323	17.1556	-2.53323	0.0266251	0.528173
NSRP1_TQQLHPVLQKPS*VFGNDSDDDDETSVSESLQR___1	NSRP1	Q9H0G5	Nuclear speckle splicing regulatory protein 1	S27	22	0.570636	15.8076	2.53303	0.0266348	0.528173
MTFR1_YRSDS*QDEVEK___1	MTFR1	Q15390	Mitochondrial fission regulator 1	S290	5	0.408864	15.6665	2.53268	0.0266517	0.528173
SRRM1_AASPS*PQS*VR___2	SRRM1	Q8IYB3	Serine/arginine repetitive matrix protein 1	S740;S743	15	-0.35334	15.4443	-2.53261	0.0266554	0.528173
DMXL1_ASSFLDTS*KDCS*PSSPLK___2	DMXL1	Q9Y485	DmX-like protein 1	S1905;S1901	20	-0.145426	16.4898	-2.53241	0.026665	0.528173
MCM9_NTVVVS*PHPK___1	MCM9	Q9NXL9	DNA helicase MCM9	S762	16	0.282746	16.4633	2.5311	0.0267288	0.528978
SLC6A15_KQS*GS*PTLDTAPNGR___2	SLC6A15	Q9H2J7	Sodium-dependent neutral amino acid transporter B(0)AT2	S699;S701	13	0.153679	18.3014	2.53076	0.0267454	0.528978
PHF6_KTAHNSEADLEESFNEHELEPS*S*PK___2	PHF6	Q8IWS0	PHD finger protein 6	S154;S155	17	-0.512192	17.0597	-2.52912	0.0268253	0.529232
SNX29_YSVEASS*PGHGSPLS*SLLPSASVPESMTISELR___2	SNX29	Q8TEQ0	Sorting nexin-29	S453;S445	7	-0.37539	14.7574	-2.52907	0.0268278	0.529232
LATS2_QIQT*SPVPVR___1	LATS2	Q9NRM7	Serine/threonine-protein kinase LATS2	T575	2	0.217676	14.9124	2.52887	0.0268379	0.529232
SLC9A1_CLS*DPGPHPEPGEGEPFFPK___1	SLC9A1	P19634	Sodium/hydrogen exchanger 1	S796	2	0.250344	18.1433	2.52825	0.0268681	0.529434
SHROOM2_APSS*PPPPPPPLR___1	SHROOM2	Q13796	Protein Shroom2	S313	12	0.529151	16.7593	2.5277	0.0268949	0.529571
UBXN2B_AFS*GEGQK___1	UBXN2B	Q14CS0	UBX domain-containing protein 2B	S216	4	0.431185	17.0025	2.52654	0.0269519	0.530299
NFXL1_CENPCHAGS*CQPCPR___1	NFXL1	Q6ZNB6	NF-X1-type zinc finger protein NFXL1	S331	30	-0.219309	16.8919	-2.52575	0.0269907	0.530399
NHSL1_SRSEPS*PDAPES*PSSCSPSK___2	NHSL1	Q5SYE7	NHS-like protein 1	S1467;S1461	2	0.498228	14.1496	2.52535	0.0270106	0.530399
RBM12B_SRS*PLGFYVHLK___1	RBM12B	Q8IXT5	RNA-binding protein 12B	S280	42	-0.19963	17.6392	-2.52515	0.0270201	0.530399
SPAST_TNKPST*PTTATR___1	SPAST	Q9UBP0	Spastin	T303	16	-0.178194	16.9292	-2.52482	0.0270367	0.530399
MED1_LAS*PMKPVPGTPPSSK___1	MED1	Q15648	Mediator of RNA polymerase II transcription subunit 1	S1207	41	0.324782	16.9048	2.52285	0.0271339	0.531568
RALGAPA1_QKT*VDIDDAQILPR___1	RALGAPA1	Q6GYQ0	Ral GTPase-activating protein subunit alpha-1	T754	22	0.366044	17.8704	2.52147	0.027202	0.531568
PSMG1_AGT*EDEEEEEEGRR___1	PSMG1	O95456	Proteasome assembly chaperone 1	T18	10	0.64118	17.1171	2.52131	0.0272099	0.531568
EHBP1_ATDEDMQS*LAS*LMSMK___2	EHBP1	Q8NDI1	EH domain-binding protein 1	S171;S174	29	-0.194658	17.1782	-2.52123	0.0272138	0.531568
SIN3A_VSKPSQLQAHTPASQQT*PPLPPYAS*PR___2	SIN3A	Q96ST3	Paired amphipathic helix protein Sin3a	T266;S274	32	-0.180516	16.6231	-2.52106	0.0272225	0.531568
GIT1_HGSGADS*DYENTQSGDPLLGLEGK___1	GIT1	Q9Y2X7	ARF GTPase-activating protein GIT1	S596	24	0.194711	17.677	2.52105	0.027223	0.531568
UBR5_IS*QSQPVR___1	UBR5	O95071	E3 ubiquitin-protein ligase UBR5	S1549	67	-0.183387	19.1008	-2.52078	0.0272363	0.531568
BCR_HQDGLPYIDDS*PSSS*PHLSSK___2	BCR	P11274	Breakpoint cluster region protein	S459;S463	24	-0.274522	14.898	-2.51861	0.0273442	0.532757
PRKCE_ALS*FDNR___1	PRKCE	Q02156	Protein kinase C epsilon type	S368	4	0.267841	14.1314	2.51832	0.0273587	0.532757
APC_QST*FPQSSK___1	APC	P25054	Adenomatous polyposis coli protein	T1932	32	0.325443	17.1436	2.51776	0.0273865	0.532757
IRS4_VS*PPPAPS*PPKAPDT*NKEDDSKDNDSESDYMFMAPGAGAIPK___3	IRS4	O14654	Insulin receptor substrate 4	S751;S757;T764	51	-0.606121	15.965	-2.51759	0.027395	0.532757
PLEKHM1_HFS*QEPR___1	PLEKHM1	Q9Y4G2	Pleckstrin homology domain-containing family M member 1	S482	2	0.188284	14.9382	2.517	0.0274246	0.532757
PTPN14_YVSGS*S*PDLVTR___2	PTPN14	Q15678	Tyrosine-protein phosphatase non-receptor type 14	S593;S594	8	-0.145388	19.4717	-2.51666	0.0274419	0.532757
RALGAPA2_SSSTS*DIPEPLCSDSSQGQK___1	RALGAPA2	Q2PPJ7	Ral GTPase-activating protein subunit alpha-2	S768	2	-0.187686	15.6377	-2.51618	0.0274656	0.532757
UCK1_TFS*EPGDHPGMLTSGK___1	UCK1	Q9HA47	Uridine-cytidine kinase 1	S253	5	0.425164	17.4025	2.51592	0.0274789	0.532757
CREB5_TDNMLSDQTPT*PTR___1	CREB5	Q02930	Cyclic AMP-responsive element-binding protein 5	T61	4	0.261093	15.7095	2.51582	0.0274838	0.532757
RBM15_TTAPTEGKS*PLKKEDR___1	RBM15	Q96T37	RNA-binding protein 15	S741	37	0.264635	14.8071	2.5155	0.0274998	0.532757
PHACTR2_ASAS*PSTSSTSSRPK___1	PHACTR2	O75167	Phosphatase and actin regulator 2	S237	5	-0.140914	16.1267	-2.51514	0.0275177	0.532757
H1-3_KVAGAAT*PK___1	H1-3	P16402	Histone H1.3	T147	4	0.298318	15.196	2.51301	0.0276249	0.534117
MTCL1_S*AEPRPELGPGQETGTNSR___1	MTCL1	Q9Y4B5	Microtubule cross-linking factor 1	S1791	2	0.199865	17.2766	2.51268	0.0276412	0.534117
BRD4_SEPFS*PSLRPEPPKHPESIK___1	BRD4	O60885	Bromodomain-containing protein 4	S1126	32	0.332492	17.5245	2.51254	0.0276482	0.534117
SPEN_LYSRS*S*DR___2	SPEN	Q96T58	Msx2-interacting protein	S759;S760	84	-0.216447	12.8074	-2.50921	0.0278165	0.536978
CTNNA1_SRT*SVQTEDDQLIAGQSAR___1	CTNNA1	P35221	Catenin alpha-1	T654	48	0.238191	18.792	2.5075	0.0279036	0.537337
TCEAL3_MEKPYNKNEGNLENEGKPEDEVEPDDEGKS*DEEEKPDVEGK___1	TCEAL3	Q969E4	Transcription elongation factor A protein-like 3	S30	2	0.196632	18.993	2.50648	0.0374774	0.5687
ZZEF1_TSS*VVEEHFQASVSPTEAAPPATGDQSPGLGTQPK___1	ZZEF1	O43149	Zinc finger ZZ-type and EF-hand domain-containing protein 1	S1464	40	-0.210875	16.9895	-2.50644	0.0279572	0.537337
MATR3_RRT*EEGPTLSYGR___1	MATR3	P43243	Matrin-3	T150	52	0.218653	14.8594	2.50602	0.0279788	0.537337
JPH1_HSHS*PASS*PKPLK___2	JPH1	Q9HDC5	Junctophilin-1	S475;S479	8	-0.569765	14.6688	-2.50588	0.0279862	0.537337
SEC16A_AS*HSSERPPPR___1	SEC16A	O15027	Protein transport protein Sec16A	S1226	51	-0.254936	17.6608	-2.50555	0.0280025	0.537337
NOC3L_YSSEVATES*PLDFTK___1	NOC3L	Q8WTT2	Nucleolar complex protein 3 homolog	S787	27	0.278361	16.1712	2.5049	0.0280359	0.537337
BCLAF1_NTPS*QHSHSIQHS*PER___2	BCLAF1	Q9NYF8	Bcl-2-associated transcription factor 1	S259;S268	44	-0.364594	13.8591	-2.50486	0.0280381	0.537337
MYH10_QLHLEGAS*LELS*DDDTESK___2	MYH10	P35580	Myosin-10	S1952;S1956	104	0.549519	18.2707	2.50473	0.0280448	0.537337
C2CD5_EIPFNEDPNPNTHSS*GPS*TPLK___2	C2CD5	Q86YS7	C2 domain-containing protein 5	S281;S284	19	-0.219458	16.8738	-2.50439	0.0280621	0.537337
PALM_TEVVMNS*QQT*PVGTPK___2	PALM	O75781	Paralemmin-1	T141;S138	6	-0.303521	13.5142	-2.50349	0.0281082	0.537337
ABLIM1_STSQGSINS*PVYSR___1	ABLIM1	O14639	Actin-binding LIM protein 1	S458	20	-0.202451	16.6738	-2.50312	0.0281271	0.537337
POGZ_TS*GPESSMK___1	POGZ	Q7Z3K3	Pogo transposable element with ZNF domain	S352	38	-0.228368	16.2004	-2.50311	0.0281273	0.537337
EI24_FPS*PHPS*PAK___2	EI24	O14681	Etoposide-induced protein 2.4 homolog	S326;S330	4	-0.144819	20.8716	-2.50302	0.028132	0.537337
E2F7_KFT*PERNPIT*PVK___2	E2F7	Q96AV8	Transcription factor E2F7	T68;T61	2	-0.195731	14.8223	-2.50282	0.0281426	0.537337
R3HDM2_ASS*FSGISILTR___1	R3HDM2	Q9Y2K5	R3H domain-containing protein 2	S349	2	0.456889	16.8097	2.5028	0.0281432	0.537337
PCM1_SDGS*ENLCTPQQSR___1	PCM1	Q15154	Pericentriolar material 1 protein	S872	47	-0.132973	17.5462	-2.5022	0.0281741	0.537337
KLF16_GGPGAAPGGAS*PAS*SSSAASSPSSGR___2	KLF16	Q9BXK1	Krueppel-like factor 16	S99;S102	5	-0.272298	14.7834	-2.50211	0.0281787	0.537337
RSRC2_LMGIKS*EDEAGCSSVDEESYK___1	RSRC2	Q7L4I2	Arginine/serine-rich coiled-coil protein 2	S376	8	0.269197	16.4437	2.50124	0.0282233	0.537774
SPEN_ES*GVVAVS*PEKS*ESPQKEDGLSSQLK___3	SPEN	Q96T58	Msx2-interacting protein	S2124;S2114;S2120	84	-0.256518	16.1017	-2.50088	0.0282421	0.537774
NCOA2_MGS*LDSK___1	NCOA2	Q15596	Nuclear receptor coactivator 2	S579	17	0.747249	16.4254	2.50048	0.0282627	0.53778
ZNF408_AKT*PEPGAQQSGFPTLSR___1	ZNF408	Q9H9D4	Zinc finger protein 408	T322	2	0.197626	16.3729	2.499	0.0283388	0.537942
DDX50_HHYDSDEKSET*RENGVT*DDLDAPK___2	DDX50	Q9BQ39	ATP-dependent RNA helicase DDX50	T47;T53	23	0.223823	14.7186	2.49897	0.0283403	0.537942
PLIN3_VS*GAQEMVSSAK___1	PLIN3	O60664	Perilipin-3	S130	22	0.334669	16.4721	2.49887	0.0283454	0.537942
LMNA_S*GAQASSTPLSPTR___1	LMNA	P02545	Prelamin-A/C	S12	40	-0.15821	17.101	-2.49834	0.0283728	0.537942
UIMC1_CTGHS*AEHTQCGKPQESTGR___1	UIMC1	Q96RL1	BRCA1-A complex subunit RAP80	S224	18	0.408274	12.9789	2.49831	0.0283743	0.537942
SAFB_ILDILGETCKS*EPVKEES*SELEQPFAQDTSSVGPDR___2	SAFB	Q15424	Scaffold attachment factor B1	S227;S234	49	-0.238029	15.6964	-2.49796	0.0283926	0.537942
GCH1_GERPRS*EEDNELNLPNLAAAYSSILSSLGENPQR___1	GCH1	P30793	GTP cyclohydrolase 1	S60	2	0.344921	12.7243	2.49553	0.0285185	0.539905
SYVN1_LES*PVAH___1	SYVN1	Q86TM6	E3 ubiquitin-protein ligase synoviolin	S613	4	-0.211313	15.0457	-2.49424	0.0285852	0.539905
SAMD4A_SDS*VDYGQTHYYHQR___1	SAMD4A	Q9UPU9	Protein Smaug homolog 1	S168	2	0.167601	14.1733	2.49411	0.0285922	0.539905
HAUS6_VIS*DCECVPQK___1	HAUS6	Q7Z4H7	HAUS augmin-like complex subunit 6	S660	33	0.260318	16.9099	2.49383	0.0286069	0.539905
FHOD3_GSIS*PDAEPNDKVPETAPVQPK___1	FHOD3	Q2V2M9	FH1/FH2 domain-containing protein 3	S763	2	0.199227	15.8798	2.49354	0.0286216	0.539905
CHD3_TSPTTPEASATNS*PCTSKPAT*PAPSEK___2	CHD3	Q12873	Chromodomain-helicase-DNA-binding protein 3	S1549;T1557	23	0.303941	14.8888	2.49306	0.0286469	0.539905
SPAG1_MVIQEIENS*EDEEGK___1	SPAG1	Q07617	Sperm-associated antigen 1	S347	11	0.209025	15.5115	2.49293	0.0286536	0.539905
JUN_AKNSDLLT*S*PDVGLLK___2	JUN	P05412	Transcription factor Jun	S63;T62	5	0.75053	17.0006	2.49275	0.0286631	0.539905
NF1_GNSS*MDSAAGCSGTPPICR___1	NF1	P21359	Neurofibromin	S666	62	0.743959	15.2888	2.49237	0.0286826	0.539905
MIER1_APSPPPT*ASNSSNSQSEKEDGTVSTANQNGVSSNGPGEILNKEEVK___1	MIER1	Q8N108	Mesoderm induction early response protein 1	T381	17	-0.42666	14.7674	-2.49205	0.0286993	0.539905
RBM12B_RPPEEDFRHS*PEEDFR___1	RBM12B	Q8IXT5	RNA-binding protein 12B	S710	42	0.267602	17.2396	2.49116	0.0287462	0.540404
ZEB1_TSQCSSPSLSAS*PGSPTRPQIR___1	ZEB1	P37275	Zinc finger E-box-binding homeobox 1	S319	10	-0.279805	13.1455	-2.4907	0.0287701	0.540472
NOL8_NDREYDSGDT*DEIIAMK___1	NOL8	Q76FK4	Nucleolar protein 8	T381	39	0.286908	14.7866	2.4903	0.0287912	0.540485
CEP131_SGS*PRPTEPTDFLMLFEGS*PSGK___2	CEP131	Q9UPN4	Centrosomal protein of 131 kDa	S105;S89	35	-0.210391	16.9451	-2.48982	0.0288164	0.540576
NFIC_KTEMDKS*PFNS*PSPQDSPR___2	NFIC	P08651	Nuclear factor 1 C-type	S333;S337	5	-0.182634	16.8061	-2.48852	0.0288843	0.540849
PCF11_SPIIHS*PK___1	PCF11	O94913	Pre-mRNA cleavage complex 2 protein Pcf11	S494	27	0.214463	17.0371	2.48842	0.0288898	0.540849
CDC5L_LVLPAPQIS*DAELQEVVK___1	CDC5L	Q99459	Cell division cycle 5-like protein	S303	43	0.42639	14.6564	2.48838	0.028892	0.540849
CCP110_LPS*PEPS*MSPK___2	CCP110	O43303	Centriolar coiled-coil protein of 110 kDa	S366;S370	9	-0.133793	18.5308	-2.48693	0.0289683	0.540935
PNN_DTS*GLER___1	PNN	Q9H307	Pinin	S658	38	0.564756	15.8147	2.48624	0.0290048	0.540935
MICALL2_KPPLS*PAQTNPVVQR___1	MICALL2	Q8IY33	MICAL-like protein 2	S153	2	-0.283424	16.3169	-2.48602	0.0290161	0.540935
MAP4_KVSY*SHIQSK___1	MAP4	P27816	Microtubule-associated protein 4	Y1001	61	0.432996	16.6969	2.48475	0.0290831	0.540935
ZFC3H1_SEKENDPLRT*PEALPEEK___1	ZFC3H1	O60293	Zinc finger C3H1 domain-containing protein	T766	27	0.190961	15.4024	2.48465	0.0290886	0.540935
INPP5J_EALAPNSLS*PS*PQGHR___2	INPP5J	Q15735	Phosphatidylinositol 4,5-bisphosphate 5-phosphatase A	S992;S990	3	-0.212331	15.3544	-2.48438	0.0291029	0.540935
TPD52L2_S*WHDVQVSSAYVK___1	TPD52L2	O43399	Tumor protein D54	S96	15	0.203565	17.0066	2.48421	0.0291122	0.540935
EPS8_QNSSS*SDSGGSIVR___1	EPS8	Q12929	Epidermal growth factor receptor kinase substrate 8	S661	24	-0.143857	16.7274	-2.48378	0.0291346	0.540935
MDC1_GPGAPGLAHLQES*QAGS*DTDVEEGKAPQAVPLEK___2	MDC1	Q14676	Mediator of DNA damage checkpoint protein 1	S372;S376	64	-0.940865	17.5657	-2.48333	0.0291588	0.540935
SSR3_QQS*EEDLLLQDFSR___1	SSR3	Q9UNL2	Translocon-associated protein subunit gamma	S11	4	0.242077	16.6465	2.48262	0.0291962	0.540935
IRF2BP2_RKPS*PEPEGEVGPPK___1	IRF2BP2	Q7Z5L9	Interferon regulatory factor 2-binding protein 2	S360	22	0.22914	17.7081	2.48261	0.0291967	0.540935
ESYT2_SHMSGSPGPGGSNTAPS*T*PVIGGSDKPGMEEK___2	ESYT2	A0FGR8	Extended synaptotagmin-2	S704;T705	25	-0.273369	16.1364	-2.48247	0.0292041	0.540935
CRACR2A_S*GSVIGK___1	CRACR2A	Q9BSW2	EF-hand calcium-binding domain-containing protein 4B	S408	6	0.27722	16.1067	2.48208	0.029225	0.540935
NKTR_NYAGSKWDS*ES*NSER___2	NKTR	P30414	NK-tumor recognition protein	S889;S887	29	0.785085	17.648	2.48207	0.0292258	0.540935
ATG2B_IAAEEEEENDGHYQEEEEGGAHS*LK___1	ATG2B	Q96BY7	Autophagy-related protein 2 homolog B	S886	31	-0.494785	17.1153	-2.48203	0.0292279	0.540935
TCERG1_IKEPIKEPS*EEPLPMETEEEDPKEEPIK___1	TCERG1	O14776	Transcription elongation regulator 1	S481	40	0.223602	15.3916	2.4812	0.0292717	0.540935
PRRC2C_STT*PT*SSPFR___2	PRRC2C	Q9Y520	Protein PRRC2C	T2682;T2684	91	-0.221799	18.651	-2.48097	0.0292838	0.540935
AKAP1_VVST*PPSVTEPPEK___1	AKAP1	Q92667	A-kinase anchor protein 1, mitochondrial	T70	38	0.200312	15.5155	2.48075	0.029296	0.540935
KNL1_SLS*NPTPDYCHDK___1	KNL1	Q8NG31	Kinetochore scaffold 1	S767	57	0.218851	16.0253	2.48067	0.0292999	0.540935
CD2BP2_HSLDS*DEEEDDDDGGS*SKYDILASEDVEGQEAATLPSEGGVR___2	CD2BP2	O95400	CD2 antigen cytoplasmic tail-binding protein 2	S60;S49	13	0.214319	15.4569	2.47968	0.0293527	0.540935
TLE1_KVDDKDS*SHYDSDGDKS*DDNLVVDVSNEDPS*SPR___3	TLE1	Q04724	Transducin-like enhancer protein 1	S244;S258;S234	8	-0.368511	15.0553	-2.47951	0.0293621	0.540935
TOPORS_CS*SPHS*VLGKDEQINK___2	TOPORS	Q9NS56	E3 ubiquitin-protein ligase Topors	S533;S537	8	-0.209885	15.5094	-2.47929	0.0293739	0.540935
ZSWIM8_KQS*AGPNS*PTGGGGGGGSGGTR___2	ZSWIM8	A7E2V4	Zinc finger SWIM domain-containing protein 8	S48;S53	8	0.226353	16.4552	2.47922	0.0293775	0.540935
LCORL_SGT*LKTPPK___1	LCORL	Q8N3X6	Ligand-dependent nuclear receptor corepressor-like protein	T568	2	-0.152089	14.7475	-2.47908	0.0293849	0.540935
TLK2_GPLNSESSNQSLCSVGSLS*DKEVETPEK___1	TLK2	Q86UE8	Serine/threonine-protein kinase tousled-like 2	S46	16	0.218386	16.3612	2.47644	0.0295264	0.542958
GEMIN5_TPVKLESIDGNEEES*MKENS*GPVENGVSDQEGEEQAR___2	GEMIN5	Q8TEQ6	Gem-associated protein 5	S765;S770	57	1.05966	18.2935	2.47615	0.0295422	0.542958
JADE1_VPTTPAS*PVK___1	JADE1	Q6IE81	Protein Jade-1	S743	12	-0.309894	16.3886	-2.47559	0.0295718	0.542958
EAF1_T*SPLKDNPS*PEPQLDDIKR___2	EAF1	Q96JC9	ELL-associated factor 1	S165;T157	3	-0.479022	17.8419	-2.47531	0.0295873	0.542958
MARK2_GRNS*ATSADEQPHIGNYR___1	MARK2	Q7KZI7	Serine/threonine-protein kinase MARK2	S40	20	0.171004	16.9043	2.47513	0.029597	0.542958
PHAX_ETFASDTNEALASLDES*QEGHAEAK___1	PHAX	Q9H814	Phosphorylated adapter RNA export protein	S368	16	-0.194675	16.6418	-2.4735	0.0296848	0.543761
SAP30L_KTSDDGGDS*PEHDT*DIPEVDLFQLQVNTLR___2	SAP30L	Q9HAJ7	Histone deacetylase complex subunit SAP30L	T104;S99	2	-0.223532	15.8906	-2.4731	0.0297063	0.543761
KMT2C_SSSLLNQKPEGSICS*EDDCTK___1	KMT2C	Q8NEZ4	Histone-lysine N-methyltransferase 2C	S3800	13	0.264888	17.0293	2.47293	0.0297153	0.543761
NRBP1_NGIYPLTAFGLPRPQQPQQEEVTSPVVPPSVKT*PT*PEPAEVETR___2	NRBP1	Q9UHY1	Nuclear receptor-binding protein	T431;T433	9	0.332615	14.9216	2.4728	0.0297225	0.543761
DSP_SSSFS*DTLEESSPIAAIFDTENLEK___1	DSP	P15924	Desmoplakin	S2610	146	0.486486	15.7171	2.47124	0.029807	0.544044
UBE4B_SQSSEGVSSLS*SSPSNSLETQSQSLSR___1	UBE4B	O95155	Ubiquitin conjugation factor E4 B	S86	34	0.420599	13.1482	2.47122	0.0298078	0.544044
MTDH_LSSQIS*AGEEK___1	MTDH	Q86UE4	Protein LYRIC	S298	25	0.395719	18.9731	2.47117	0.0298108	0.544044
WRNIP1_AKGPS*PPGAK___1	WRNIP1	Q96S55	ATPase WRNIP1	S65	19	0.141194	17.3533	2.471	0.0298199	0.544044
PKP2_SS*VGNGNLHR___1	PKP2	Q99959	Plakophilin-2	S71	24	-0.7932	14.9781	-2.4705	0.0298469	0.544164
PHRF1_ALPSGS*PAQGPSGNRPQSTGLSCQGR___1	PHRF1	Q9P1Y6	PHD and RING finger domain-containing protein 1	S568	8	-0.205742	15.2863	-2.46998	0.0298754	0.544229
ENAH_TNTMNGSKS*PVISR___1	ENAH	Q8N8S7	Protein enabled homolog	S508	27	0.274376	16.8336	2.46968	0.0298915	0.544229
CEP43_EKGPTTGEGALDLS*DVHSPPKS*PEGK___2	CEP43	O95684	Centrosomal protein 43	S152;S160	15	-0.565549	20.2624	-2.46929	0.0299127	0.544244
EIF4B_RESEKS*LENET*LNKEEDCHS*PTSKPPKPDQPLK___3	EIF4B	P23588	Eukaryotic translation initiation factor 4B	T450;S459;S445	29	-0.418775	16.0685	-2.46881	0.0299387	0.544344
C18orf25_RDSS*ESQLASTESDKPTTGR___1	C18orf25	Q96B23	Protein C18orf25	S67	9	0.206972	15.3257	2.46793	0.029987	0.544749
SLC4A7_GNGSGGSRENS*T*VDFSK___2	SLC4A7	Q9Y6M7	Sodium bicarbonate cotransporter 3	S407;T408	16	0.296826	16.2223	2.46765	0.030002	0.544749
BCAM_GAPPPGEPGLSHSGS*EQPEQTGLLMGGASGGAR___1	BCAM	P50895	Basal cell adhesion molecule	S600	8	0.244338	14.9805	2.4672	0.0300265	0.544822
SAP130_VVPQQITHTS*PR___1	SAP130	Q9H0E3	Histone deacetylase complex subunit SAP130	S442	11	-0.266566	15.9262	-2.46587	0.0300994	0.54558
TUBA8_RAFVHWY*VGEGMEEGEFSEAREDLAALEK___1	TUBA8	Q9NY65	Tubulin alpha-8 chain	Y408	2	-0.376991	14.1822	-2.46546	0.0301214	0.54558
TOP1_ENGFSS*PPQIKDEPEDDGYFVPPK___1	TOP1	P11387	DNA topoisomerase 1	S112	36	0.173712	15.4964	2.46531	0.0301298	0.54558
MIER1_VNS*NGKESPGS*SEFFQEAVSHGKFEELENTDD___2	MIER1	Q8N108	Mesoderm induction early response protein 1	S491;S483	17	-0.282439	17.7216	-2.46434	0.0301829	0.545811
RANBP2_ANTSGDFEKDDDAY*KTEDSDDIHFEPVVQMPEKVELVTGEEDEK___1	RANBP2	P49792	E3 SUMO-protein ligase RanBP2	Y2003	148	-0.596105	15.1718	-2.46433	0.0301837	0.545811
PCDH9_SASPQPAFHLKPDT*PVS*VKK___2	PCDH9	Q9HC56	Protocadherin-9	T954;S957	2	-0.194314	16.4584	-2.46363	0.0302218	0.546128
LSR_GPALT*PIRDEEWGGHS*PR___2	LSR	Q86X29	Lipolysis-stimulated lipoprotein receptor	S464;T453	14	-0.247315	17.7225	-2.4632	0.0302457	0.54619
BUD13_HKQS*PGHQDS*DSDLSPPR___2	BUD13	Q9BRD0	BUD13 homolog	S370;S364	6	-0.36043	13.2849	-2.46242	0.0302888	0.546283
ARHGEF12_SETIQDTDTQS*LVGS*PSTR___2	ARHGEF12	Q9NZN5	Rho guanine nucleotide exchange factor 12	S337;S341	33	-0.280819	17.3332	-2.46236	0.030292	0.546283
GIGYF2_SGS*GS*IDDDRDSLPEWCLEDAEEEMGTFDSSGAFLSLK___2	GIGYF2	Q6Y7W6	GRB10-interacting GYF protein 2	S275;S277	39	-0.435375	12.8962	-2.4619	0.0303174	0.546371
CHMP4B_KEEEDDDMKELENWAGS*M___1	CHMP4B	Q9H444	Charged multivesicular body protein 4b	S223	13	-0.206876	16.4458	-2.46146	0.0303417	0.546438
ZNF444_DTHPGS*PGS*PGPALRPLPAR___2	ZNF444	Q8N0Y2	Zinc finger protein 444	S232;S235	8	-0.181445	16.9894	-2.46068	0.0303844	0.546837
ENAH_TNT*MNGS*KSPVISR___2	ENAH	Q8N8S7	Protein enabled homolog	T502;S506	27	0.473598	14.0414	2.45942	0.030454	0.547287
SPEN_S*VQSAAVPAPTSQLLSSLEKDEPR___1	SPEN	Q96T58	Msx2-interacting protein	S309	84	-0.234707	18.8476	-2.45914	0.0304699	0.547287
DENND4C_VPS*GIFDVNSR___1	DENND4C	Q5VZ89	DENN domain-containing protein 4C	S989	25	0.423572	15.764	2.45908	0.0304732	0.547287
PIP5K1A_SGSS*FSR___1	PIP5K1A	Q99755	Phosphatidylinositol 4-phosphate 5-kinase type-1 alpha	S468	13	0.244255	19.2434	2.45854	0.0305029	0.547287
SHROOM2_LQTATMETSRS*PS*PQFAPQK___2	SHROOM2	Q13796	Protein Shroom2	S1171;S1173	12	-0.224653	17.5566	-2.45826	0.0305185	0.547287
IRS4_VS*PPPAPSPPKAPDT*NKEDDSKDNDSESDYMFMAPGAGAIPK___2	IRS4	O14654	Insulin receptor substrate 4	T764;S751	51	-0.659338	16.9267	-2.458	0.0305329	0.547287
NOMO3_LQGVGALGQAASDNS*GPEDAK___1	NOMO3	P69849	Nodal modulator 3	S1205	2	0.19472	15.9105	2.45713	0.0305812	0.547783
FAM53C_SS*PAS*SPELPWRPR___2	FAM53C	Q9NYF3	Protein FAM53C	S251;S254	2	-0.155935	17.0204	-2.45542	0.0306759	0.549109
UBE2O_GSSGCS*EAGGAGHEEGRAS*PLR___2	UBE2O	Q9C0C9	(E3-independent) E2 ubiquitin-conjugating enzyme	S115;S102	51	-0.499102	13.9914	-2.45468	0.0307172	0.549276
SF3B1_KLTAT*PT*PLGGMTGFHMQTEDR___2	SF3B1	O75533	Splicing factor 3B subunit 1	T434;T436	63	-0.261138	16.8872	-2.45445	0.0307304	0.549276
NEK4_QIHCLS*EDELSSSTSSTDKSDGDYGEGK___1	NEK4	P51957	Serine/threonine-protein kinase Nek4	S677	7	0.221997	18.429	2.45402	0.0307543	0.549276
MBD3_YDS*SNQVK___1	MBD3	O95983	Methyl-CpG-binding domain protein 3	S85	12	-0.272516	16.7317	-2.45377	0.0307683	0.549276
EPN1_GS*LAEAVGSPPPAATPTPTPPTR___1	EPN1	Q9Y6I3	Epsin-1	S447	10	-0.205181	14.056	-2.45341	0.0307885	0.549276
TICRR_SRNTLDS*EVPAAYQT*PK___2	TICRR	Q7Z2Z1	Treslin	T1105;S1097	10	-0.155039	15.5154	-2.45254	0.0308371	0.549773
RREB1_S*PSKPPGPNR___1	RREB1	Q92766	Ras-responsive element-binding protein 1	S42	23	-0.227848	19.3268	-2.45172	0.0308831	0.55011
PABPC1_NPQQHLNAQPQVTMQQPAVHVQGQEPLT*ASMLASAPPQEQK___1	PABPC1	P11940	Polyadenylate-binding protein 1	T546	37	0.166438	14.2424	2.45146	0.0308974	0.55011
NAP1L4_EFITGDVEPTDAES*EWHS*ENEEEEK___2	NAP1L4	Q99733	Nucleosome assembly protein 1-like 4	S121;S125	15	-0.298974	16.6536	-2.45071	0.03094	0.550501
THRAP3_MDS*FDEDLARPSGLLAQER___1	THRAP3	Q9Y2W1	Thyroid hormone receptor-associated protein 3	S575	44	0.780066	15.5793	2.44918	0.031026	0.551595
ANKRD17_NSPLDCGS*ASPNK___1	ANKRD17	O75179	Ankyrin repeat domain-containing protein 17	S2065	53	-0.800113	17.6026	-2.44861	0.031058	0.551595
EIF2AK4_TAAILHGGS*PDFVGNGK___1	EIF2AK4	Q9P2K8	eIF-2-alpha kinase GCN2	S230	17	0.16991	18.3303	2.44851	0.0310638	0.551595
FSD1_TAS*PINSPAR___1	FSD1	Q9BTV5	Fibronectin type III and SPRY domain-containing protein 1	S313	16	-0.286456	17.2391	-2.44811	0.0310863	0.551626
ABL1_SCS*ASCVPHGAK___1	ABL1	P00519	Tyrosine-protein kinase ABL1	S718	14	0.366195	15.4485	2.4472	0.0311378	0.551632
NPAT_VIISDDPFVSSDTELTSAVSSINGENLPT*IILSSPTKS*PTK___2	NPAT	Q14207	Protein NPAT	T770;S779	18	-0.244459	14.4258	-2.44676	0.0311622	0.551632
SIPA1L1_SLHGEFSAS*DS*SLTDIQETR___2	SIPA1L1	O43166	Signal-induced proliferation-associated 1-like protein 1	S1649;S1647	14	-0.176433	15.5657	-2.4462	0.0311943	0.551632
TBC1D15_KDSSS*VVEWTQAPK___1	TBC1D15	Q8TC07	TBC1 domain family member 15	S72	25	0.523952	16.0328	2.44604	0.031203	0.551632
MAP1B_VQSLEGEKLS*PKS*DIS*PLTPR___3	MAP1B	P46821	Microtubule-associated protein 1B	S1779;S1782;S1785	83	-0.297965	16.4875	-2.44598	0.0312066	0.551632
AHNAK_GGVTGSPEAS*IS*GSKGDLK___2	AHNAK	Q09666	Neuroblast differentiation-associated protein AHNAK	S5735;S5737	223	-0.215443	15.8106	-2.4459	0.0312111	0.551632
NMT1_ADESET*AVKPPAPPLPQMMEGNGNGHEHCSDCENEEDNSYNR___1	NMT1	P30419	Glycylpeptide N-tetradecanoyltransferase 1	T7	19	0.172084	13.9399	2.44453	0.0312888	0.552152
NAV1_VNSNS*LDLPSSSDTTHASK___1	NAV1	Q8NEY1	Neuron navigator 1	S808	20	0.373433	16.3305	2.44395	0.0313216	0.552152
NCKAP5L_NSGSDGS*PS*PLLAR___2	NCKAP5L	Q9HCH0	Nck-associated protein 5-like	S496;S498	7	-0.173355	16.1058	-2.44361	0.031341	0.552152
PPP1R12A_SGS*YSYLEER___1	PPP1R12A	O14974	Protein phosphatase 1 regulatory subunit 12A	S910	39	0.319465	18.2238	2.44297	0.0313775	0.552152
SLAIN1_NSQS*FDSSLHGAGNGISR___1	SLAIN1	Q8ND83	SLAIN motif-containing protein 1	S431	9	0.298505	16.271	2.44274	0.0313907	0.552152
GLI3_S*PGRPTQGALGEQQDLSNTTSK___1	GLI3	P10071	Transcriptional activator GLI3	S664	10	-0.186443	14.6248	-2.44271	0.0313926	0.552152
LEMD3_NLEEAAAAEQGGGCDQVDSS*PVPR___1	LEMD3	Q9Y2U8	Inner nuclear membrane protein Man1	S352	28	0.231008	15.6143	2.442	0.031433	0.552152
PNN_RGFS*DSGGGPPAK___1	PNN	Q9H307	Pinin	S66	38	0.407036	18.0981	2.44132	0.0314717	0.552152
DSG2_GSS*SASIVK___1	DSG2	Q14126	Desmoglein-2	S700	40	0.190886	17.3065	2.44129	0.0314733	0.552152
EML4_ASPS*PQPSSQPLQIHRQT*PESK___2	EML4	Q9HC35	Echinoderm microtubule-associated protein-like 4	S146;T160	35	-0.169433	17.68	-2.44124	0.0314764	0.552152
LRRK1_LFEEENAT*NWIGLRKLQELDISDNK___1	LRRK1	Q38SD2	Leucine-rich repeat serine/threonine-protein kinase 1	T374	2	-0.374839	15.9838	-2.44107	0.0314863	0.552152
EAPP_ECLTGESESS*S*EDEFEKEMEAELNSTMK___2	EAPP	Q56P03	E2F-associated phosphoprotein	S56;S57	7	-0.230036	15.721	-2.441	0.0314898	0.552152
TMEM245_GESAPTLSTSPSPS*SPSPTSPSPTLGR___1	TMEM245	Q9H330	Transmembrane protein 245	S324	7	0.179655	15.2244	2.43992	0.0315516	0.552771
C17orf75_MLPSLQES*MDGDEKELES*SEEGGSAEER___2	C17orf75	Q9HAS0	Protein Njmu-R1	S18;S8	18	0.414867	14.6477	2.43966	0.0315667	0.552771
PCF11_HRES*WSSTK___1	PCF11	O94913	Pre-mRNA cleavage complex 2 protein Pcf11	S624	27	0.323171	15.5001	2.43897	0.0316064	0.552981
AMOTL1_GRLS*T*TPAHSPVLK___2	AMOTL1	Q8IY63	Angiomotin-like protein 1	S900;T901	15	-0.333912	16.5769	-2.43872	0.0316203	0.552981
TPD52_NSPTFKS*FEEK___1	TPD52	P55327	Tumor protein D52	S176	9	0.544987	15.5579	2.43797	0.0316635	0.553371
RASAL2_QNS*TGQAQIR___1	RASAL2	Q9UJF2	Ras GTPase-activating protein nGAP	S864	12	0.284568	18.2943	2.43751	0.0316903	0.553477
ZNF687_QESCSPHHPQVLAQQGS*GSSPK___1	ZNF687	Q8N1G0	Zinc finger protein 687	S239	13	0.164068	15.7613	2.43709	0.0317142	0.553531
MAP9_RHS*FLESEALPPWS*PPSR___2	MAP9	Q49MG5	Microtubule-associated protein 9	S636;S625	18	-0.216334	14.7287	-2.43588	0.0317841	0.554175
UBE4B_SQSSEGVSSLSSS*PSNSLETQSQSLSR___1	UBE4B	O95155	Ubiquitin conjugation factor E4 B	S88	34	-0.22638	16.8578	-2.43573	0.0317928	0.554175
PLIN3_ELVSSKVS*GAQEMVSSAK___1	PLIN3	O60664	Perilipin-3	S130	22	0.413182	17.7975	2.43495	0.0318379	0.554597
SAMD4A_QNS*DDKLNGWQNSR___1	SAMD4A	Q9UPU9	Protein Smaug homolog 1	S183	2	0.167255	16.0358	2.43314	0.0319425	0.555828
ATF7_TQGYLES*PK___1	ATF7	P17544	Cyclic AMP-dependent transcription factor ATF-7	S413	10	0.218018	16.378	2.433	0.0319504	0.555828
PYM1_SKPELPPGLS*PEATAPVTPSRPEGGEPGLSK___1	PYM1	Q9BRP8	Partner of Y14 and mago	S64	11	-0.236908	16.0119	-2.43249	0.0319803	0.555985
ZMYM4_CGGVEQASSSPRSDPLGS*T*QDHALSQESSEPGCR___2	ZMYM4	Q5VZL5	Zinc finger MYM-type protein 4	S1249;T1250	31	0.270929	13.9864	2.43207	0.0320046	0.556044
ENAH_QNS*QLPAQVQNGPSQEELEIQR___1	ENAH	Q8N8S7	Protein enabled homolog	S125	27	0.32127	18.4585	2.43124	0.0320524	0.556197
EPB41L3_GISQT*NLIT*TVTPEKK___2	EPB41L3	Q9Y2J2	Band 4.1-like protein 3	T462;T466	25	-0.149914	18.006	-2.43119	0.0320553	0.556197
UBXN7_SES*LIDASEDSQLEAAIR___1	UBXN7	O94888	UBX domain-containing protein 7	S280	17	0.207751	17.7114	2.42918	0.0321729	0.557023
GOLGB1_APLDPELHQES*DMEFNNTTQEDVQER___1	GOLGB1	Q14789	Golgin subfamily B member 1	S38	137	0.13664	15.9553	2.42909	0.0321779	0.557023
ATRX_LHDFLAHS*S*EESEETSSPPR___2	ATRX	P46100	Transcriptional regulator ATRX	S25;S26	47	0.2336	15.3467	2.42875	0.0321978	0.557023
MRTFB_NAPLPSLQNGPNTPNKPSSPPPPQQFVVQHS*LFGS*PVAK___2	MRTFB	Q9ULH7	Myocardin-related transcription factor B	S859;S863	13	-0.537863	14.4435	-2.42799	0.032242	0.557023
MAP1B_DS*IS*AVSSEKVSPSKSPSLSPSPPS*PLEK___3	MAP1B	P46821	Microtubule-associated protein 1B	S1265;S1242;S1244	83	-0.478139	15.6785	-2.42786	0.0322497	0.557023
HERC1_RQS*LT*SPDSQSARPANR___2	HERC1	Q15751	Probable E3 ubiquitin-protein ligase HERC1	S2720;T2722	21	-0.183343	13.752	-2.42769	0.0322594	0.557023
LARP6_QAEMGTQEKS*PGT*SPLLSR___2	LARP6	Q9BRS8	La-related protein 6	S447;T450	3	-0.211195	18.9344	-2.42758	0.0322663	0.557023
SRSF9_GSPHYFS*PFRPY___1	SRSF9	Q13242	Serine/arginine-rich splicing factor 9	S216	15	-0.167511	19.2463	-2.42751	0.0322705	0.557023
AHCTF1_IS*FVEEDVHPK___1	AHCTF1	Q8WYP5	Protein ELYS	S1232	39	0.495228	16.1089	2.42693	0.032304	0.557238
HNRNPM_MGS*GIER___1	HNRNPM	P52272	Heterogeneous nuclear ribonucleoprotein M	S452	55	0.448187	15.2423	2.42628	0.0323424	0.557539
NUFIP2_NLS*SDEATNPISR___1	NUFIP2	Q7Z417	FMR1-interacting protein NUFIP2	S112	28	0.27555	19.959	2.42411	0.03247	0.558682
EPRS1_ERPTPSLNNNCTT*SEDSLVLYNR___1	EPRS1	P07814	Bifunctional glutamate/proline--tRNA ligase	T746	81	0.536426	14.8846	2.42375	0.0324913	0.558682
SRRM2_YSHSGSSS*PDTK___1	SRRM2	Q9UQ35	Serine/arginine repetitive matrix protein 2	S974	71	-0.178379	18.3706	-2.42364	0.0324973	0.558682
ULK2_SNTSPMGFLRPGS*CS*PVPADTAQTVGR___2	ULK2	Q8IYT8	Serine/threonine-protein kinase ULK2	S451;S453	2	-0.228464	15.7402	-2.42339	0.032512	0.558682
CEP43_GPTTGEGALDLS*DVHSPPKS*PEGK___2	CEP43	O95684	Centrosomal protein 43	S152;S160	15	-0.445099	16.6556	-2.42318	0.0325244	0.558682
SLC6A15_KQS*GSPTLDTAPNGR___1	SLC6A15	Q9H2J7	Sodium-dependent neutral amino acid transporter B(0)AT2	S699	13	0.36383	17.6802	2.42301	0.0325348	0.558682
LEMD3_NLEEAAAAEQGGGCDQVDS*SPVPR___1	LEMD3	Q9Y2U8	Inner nuclear membrane protein Man1	S351	28	0.197822	16.7489	2.42135	0.0326325	0.559254
POU3F3_WLEEADSSTGS*PTSIDK___1	POU3F3	P20264	POU domain, class 3, transcription factor 3	S393	2	0.203029	15.8286	2.42131	0.0326351	0.559254
PI4KB_RLS*EQLAHTPTAFK___1	PI4KB	Q9UBF8	Phosphatidylinositol 4-kinase beta	S511	19	0.361939	17.3189	2.42111	0.0326471	0.559254
INVS_RS*PDSCRPQALPCLPSTQDVPSR___1	INVS	Q9Y283	Inversin	S614	2	-0.704343	16.3641	-2.41999	0.0327132	0.559254
CAD_AS*DPGLPAEEPK___1	CAD	P27708	CAD protein	S1859	80	-0.456891	20.9921	-2.41988	0.0327198	0.559254
BORCS6_S*LDGLSEACGGAGSSGSAESGAGGGR___1	BORCS6	Q96GS4	BLOC-1-related complex subunit 6	S168	9	0.26652	16.9735	2.41979	0.0327249	0.559254
TANC2_EYPS*PPPS*PLR___2	TANC2	Q9HCD6	Protein TANC2	S1530;S1534	2	-0.171873	20.0346	-2.4197	0.0327305	0.559254
NAP1L4_LDNVPHTPS*S*YIETLPK___2	NAP1L4	Q99733	Nucleosome assembly protein 1-like 4	S54;S53	15	-0.2135	13.3808	-2.4196	0.0327364	0.559254
CCDC120_AAGGGAGS*PPAPLAPSASGPPVCK___1	CCDC120	Q96HB5	Coiled-coil domain-containing protein 120	S376	2	0.161032	15.5549	2.41912	0.0327647	0.559377
ANKS1A_SLSKSDS*DLLT*CSPTEDATMGSR___2	ANKS1A	Q92625	Ankyrin repeat and SAM domain-containing protein 1A	T632;S628	28	-0.240761	16.1789	-2.41713	0.0328831	0.560384
RRAGC_SLQYGAEET*PLAGS*YGAADSFPK___2	RRAGC	Q9HB90	Ras-related GTP-binding protein C	S15;T10	6	-0.262885	14.4261	-2.41649	0.0329213	0.560384
TNKS1BP1_DS*LGTYSSR___1	TNKS1BP1	Q9C0C2	182 kDa tankyrase-1-binding protein	S872	46	-0.170111	17.4973	-2.41626	0.0329351	0.560384
KIF13A_TGS*CSELDACPSK___1	KIF13A	Q9H1H9	Kinesin-like protein KIF13A	S1698	3	-0.579595	15.7305	-2.4162	0.0329391	0.560384
TCOF1_SSSEESDS*DREALAAMNAAQVKPLGK___1	TCOF1	Q13428	Treacle protein	S484	64	-0.174671	16.196	-2.41616	0.0329411	0.560384
SAFB_SEPVKEESSELEQPFAQDT*S*SVGPDR___2	SAFB	Q15424	Scaffold attachment factor B1	S246;T245	49	-0.145815	17.7547	-2.41591	0.0329563	0.560384
SMCR8_SDS*QASLTVPLSPQVVR___1	SMCR8	Q8TEV9	Guanine nucleotide exchange protein SMCR8	S489	10	0.209472	17.6263	2.41524	0.0329964	0.560384
CHD8_TASPLPLRPDAPVEKS*PEET*ATQVPSLESLTLK___2	CHD8	Q9HCK8	Chromodomain-helicase-DNA-binding protein 8	S2008;T2012	55	-0.688093	15.021	-2.4151	0.0330048	0.560384
ARFGEF2_GQS*QLS*NPTDDSWK___2	ARFGEF2	Q9Y6D5	Brefeldin A-inhibited guanine nucleotide-exchange protein 2	S1525;S1528	19	-0.172829	18.4552	-2.4149	0.0330167	0.560384
PPP1R12A_S*YLTPVRDEESESQR___1	PPP1R12A	O14974	Protein phosphatase 1 regulatory subunit 12A	S668	39	-0.185817	17	-2.41443	0.0330446	0.560384
CBX8_HGS*GPPSSGGGLYR___1	CBX8	Q9HC52	Chromobox protein homolog 8	S311	14	-0.18346	16.8597	-2.41425	0.0330556	0.560384
MKI67_AFMES*PK___1	MKI67	P46013	Proliferation marker protein Ki-67	S1679	81	0.218278	17.7158	2.41347	0.0331023	0.560509
CDV3_VQAMQIS*SEKEEDDNEK___1	CDV3	Q9UKY7	Protein CDV3 homolog	S106	14	0.20186	17.5443	2.41276	0.0331449	0.560509
H1-3_SETAPLAPT*IPAPAEKTPVKK___1	H1-3	P16402	Histone H1.3	T10	4	0.225443	18.4687	2.41261	0.0331537	0.560509
FAM171A1_EGPAST*GSKLTIQEHLY*PAPSSPEKEQLLDR___2	FAM171A1	Q5VUB5	Protein FAM171A1	Y520;T509	2	-0.280906	15.137	-2.41132	0.0332316	0.560509
DAB2_SS*PNPFVGS*PPK___2	DAB2	P98082	Disabled homolog 2	S394;S401	9	-0.174863	16.97	-2.41119	0.0332393	0.560509
TSC2_GQPEGPLPSSS*PR___1	TSC2	P49815	Tuberin	S1449	28	-0.21507	19.4352	-2.41067	0.0332707	0.560509
KIDINS220_LPS*DEDES*GTEESDNTPLLK___2	KIDINS220	Q9ULH0	Kinase D-interacting substrate of 220 kDa	S1521;S1526	31	0.213478	14.6767	2.41042	0.0332855	0.560509
ITPRID2_NIMTQQKDS*FEMEEVQS*TEGEAPHVPATYQLGLTK___2	ITPRID2	P28290	Protein ITPRID2	S474;S466	17	0.46248	15.9192	2.41034	0.0332901	0.560509
RANBP2_STS*GEGFQFGK___1	RANBP2	P49792	E3 SUMO-protein ligase RanBP2	S1955	148	0.379357	18.3001	2.40934	0.033351	0.560509
SLC4A4_ERS*PTFLER___1	SLC4A4	Q9Y6R1	Electrogenic sodium bicarbonate cotransporter 1	S1069	2	0.308767	14.2905	2.40922	0.033358	0.560509
DENND4C_KSSLDS*NSSEMAIMMGADAK___1	DENND4C	Q5VZ89	DENN domain-containing protein 4C	S1064	25	0.282658	16.1467	2.40917	0.0333609	0.560509
PKP4_SPS*IDS*IQKDPR___2	PKP4	Q99569	Plakophilin-4	S512;S515	20	0.184536	14.0387	2.40911	0.0333648	0.560509
YTHDC2_STDSSSYPS*PCASPSPPSSGK___1	YTHDC2	Q9H6S0	3'-5' RNA helicase YTHDC2	S1263	36	-0.351601	15.5361	-2.4078	0.0334437	0.560509
KMT2C_TLVLSDKHS*PQKK___1	KMT2C	Q8NEZ4	Histone-lysine N-methyltransferase 2C	S2811	13	-0.176527	14.5062	-2.40743	0.0334664	0.560509
ARFGEF2_HLDVDLDRQS*LS*SIDKNPSER___2	ARFGEF2	Q9Y6D5	Brefeldin A-inhibited guanine nucleotide-exchange protein 2	S1511;S1513	19	-0.160074	15.6959	-2.40729	0.0334751	0.560509
KLRG2_VKPVGAAGGS*STPS*PRPSTR___2	KLRG2	A4D1S0	Killer cell lectin-like receptor subfamily G member 2	S139;S143	5	-0.277737	14.7743	-2.407	0.0334924	0.560509
MPZL1_DYTGCSTS*ESLSPVK___1	MPZL1	O95297	Myelin protein zero-like protein 1	S206	4	0.13868	16.1821	2.40692	0.0334973	0.560509
MICALL1_S*SLQQENLVEQAGSSSLVNGR___1	MICALL1	Q8N3F8	MICAL-like protein 1	S323	25	-0.269014	14.046	-2.40677	0.0335066	0.560509
JADE3_APYQENDGYCPDLELS*DSEAESDGNK___1	JADE3	Q92613	Protein Jade-3	S774	13	-0.185037	15.0066	-2.40675	0.0335078	0.560509
PARG_SCDPGEDCAS*CQQDEIDVVPESPLSDVGSEDVGTGPK___1	PARG	Q86W56	Poly(ADP-ribose) glycohydrolase	S249	28	-0.200236	13.554	-2.40633	0.0335333	0.560509
NCOA5_SS*T*DSLPGPISR___2	NCOA5	Q9HCD5	Nuclear receptor coactivator 5	S378;T379	20	-0.186687	18.5806	-2.40455	0.0336412	0.560509
YTHDC2_S*PSPALHPPQK___1	YTHDC2	Q9H6S0	3'-5' RNA helicase YTHDC2	S1221	36	-0.210142	16.6588	-2.40408	0.0336701	0.560509
FLCN_LADLEEES*ES*WDNSEAEEEEKAPVLPESTEGR___2	FLCN	Q8NFG4	Folliculin	S296;S298	13	0.249906	15.382	2.40364	0.033697	0.560509
DNAJC2_NASAS*FQELEDK___1	DNAJC2	Q99543	DnaJ homolog subfamily C member 2	S49	28	0.300572	17.7439	2.40349	0.0337061	0.560509
CRACR2A_IIS*VEEDPLPQLLDGGFEQPLSK___1	CRACR2A	Q9BSW2	EF-hand calcium-binding domain-containing protein 4B	S473	6	0.342785	14.7121	2.4034	0.0337116	0.560509
OSBPL11_RPS*QNAISFFNVGHSK___1	OSBPL11	Q9BXB4	Oxysterol-binding protein-related protein 11	S189	20	0.275397	17.1381	2.40309	0.0337303	0.560509
GPATCH8_S*QS*PHYFR___2	GPATCH8	Q9UKJ3	G patch domain-containing protein 8	S1033;S1035	37	-0.166551	19.1938	-2.403	0.0337361	0.560509
GOLPH3_SS*GLVQR___1	GOLPH3	Q9H4A6	Golgi phosphoprotein 3	S9	9	0.202644	15.5594	2.40297	0.0337376	0.560509
TP53BP1_SKLPDGPT*GS*SEEEEEFLEIPPFNK___2	TP53BP1	Q12888	TP53-binding protein 1	S1758;T1756	64	-0.233371	15.4749	-2.40267	0.0337563	0.560509
CAD_IHRAS*DPGLPAEEPKEK___1	CAD	P27708	CAD protein	S1859	80	-0.33201	16.2657	-2.40232	0.0337775	0.560509
TBC1D9B_QFST*AS*DHEQPGVSG___2	TBC1D9B	Q66K14	TBC1 domain family member 9B	S1241;T1239	24	0.367942	16.361	2.40126	0.0338425	0.560509
RBM12B_S*RS*PLGFYVHLK___2	RBM12B	Q8IXT5	RNA-binding protein 12B	S278;S280	42	-0.271779	18.891	-2.40125	0.0338431	0.560509
PTPN11_KGHEY*TNIK___1	PTPN11	Q06124	Tyrosine-protein phosphatase non-receptor type 11	Y542	33	0.273427	15.3073	2.40119	0.0338467	0.560509
RIF1_RDS*FDNCSLGESSK___1	RIF1	Q5UIP0	Telomere-associated protein RIF1	S1688	91	0.416094	17.6758	2.40096	0.033861	0.560509
SLC39A6_QLSKYES*QLSTNEEK___1	SLC39A6	Q13433	Zinc transporter ZIP6	S475	5	0.221291	16.1484	2.40044	0.0338929	0.560509
CBL_IKPSSS*ANAIYSLAARPLPVPK___1	CBL	P22681	E3 ubiquitin-protein ligase CBL	S669	26	0.249275	15.4266	2.40026	0.0339038	0.560509
SPEN_ES*GVVAVSPEKS*ESPQKEDGLSSQLK___2	SPEN	Q96T58	Msx2-interacting protein	S2124;S2114	84	-0.486921	16.6602	-2.39992	0.0339247	0.560509
CENPU_CKPIDVFDFPDNSDVS*S*IGR___2	CENPU	Q71F23	Centromere protein U	S53;S54	15	-0.175863	18.1447	-2.39988	0.0339269	0.560509
ARFIP1_KWS*LNTYK___1	ARFIP1	P53367	Arfaptin-1	S132	19	0.334676	18.1908	2.39981	0.0339312	0.560509
APEX1_TS*PSGKPATLK___1	APEX1	P27695	DNA-(apurinic or apyrimidinic site) endonuclease	S54	24	0.124341	15.535	2.39921	0.0339682	0.560509
PPP1R18_WRLS*PGETPER___1	PPP1R18	Q6NYC8	Phostensin	S195	14	0.217702	14.0176	2.39902	0.0339798	0.560509
AKT3_RPHFPQFSYS*AS*GR___2	AKT3	Q9Y243	RAC-gamma serine/threonine-protein kinase	S474;S476	7	-0.211965	15.0661	-2.39893	0.0339853	0.560509
OSBP_TGS*NIS*GASSDISLDEQYKHQLEETKK___2	OSBP	P22059	Oxysterol-binding protein 1	S379;S382	27	-0.418329	15.253	-2.39862	0.0340044	0.560509
WEE1_LFDT*PHT*PK___2	WEE1	P30291	Wee1-like protein kinase	T187;T190	5	-0.148319	17.2355	-2.39855	0.0340088	0.560509
FKBP15_SNSLS*EQLAINTSPDAVK___1	FKBP15	Q5T1M5	FK506-binding protein 15	S348	27	-0.208124	16.8197	-2.39797	0.0340447	0.560509
COBLL1_SMS*VDETDKSPCEAGR___1	COBLL1	Q53SF7	Cordon-bleu protein-like 1	S326	10	0.463439	17.5483	2.39784	0.0340529	0.560509
ARHGAP12_GDFQNPGDQELLSSEENYYSTSYSQSDSQCGS*PPR___1	ARHGAP12	Q8IWW6	Rho GTPase-activating protein 12	S338	10	-0.238285	13.8559	-2.39777	0.0340572	0.560509
LRRC41_RS*PSAPAATSSASSSTSSYK___1	LRRC41	Q15345	Leucine-rich repeat-containing protein 41	S357	15	-0.195301	16.496	-2.39733	0.0340843	0.560509
PRKD1_KSS*TVMK___1	PRKD1	Q15139	Serine/threonine-protein kinase D1	S421	6	0.182965	18.0548	2.39667	0.0341246	0.560509
WDHD1_T*GS*SLLKEEEEDGQEGS*IHNLPLVTSQRPFYDGPMPTPR___3	WDHD1	O75717	WD repeat and HMG-box DNA-binding protein 1	S407;T391;S393	41	-0.333474	14.155	-2.39646	0.0341379	0.560509
LRWD1_RPDDVPLS*LS*PSKR___2	LRWD1	Q9UFC0	Leucine-rich repeat and WD repeat-containing protein 1	S243;S241	15	-0.267665	13.8928	-2.39557	0.0341928	0.560509
ASCC2_HDSSTAVAGS*PR___1	ASCC2	Q9H1I8	Activating signal cointegrator 1 complex subunit 2	S713	17	-0.206442	15.9549	-2.3945	0.0342589	0.560509
BRD3_KPFS*AS*GK___2	BRD3	Q15059	Bromodomain-containing protein 3	S646;S648	12	0.485088	17.6397	2.39436	0.0342677	0.560509
SKA3_KNSVHEQEAINS*DPELSNCENFQK___1	SKA3	Q8IX90	Spindle and kinetochore-associated protein 3	S119	14	-0.198718	17.8407	-2.39347	0.034323	0.560509
BMS1_LGPQNFIDETSDIENLLKEEEDY*KEENNDSK___1	BMS1	Q14692	Ribosome biogenesis protein BMS1 homolog	Y651	40	-0.553017	15.6068	-2.39336	0.0343297	0.560509
PXN_IS*ASSATR___1	PXN	P49023	Paxillin	S258	14	-0.179056	17.8543	-2.39288	0.0343594	0.560509
TNKS1BP1_SFGTRPLS*S*GFSPEEAQQQDEEFEK___2	TNKS1BP1	Q9C0C2	182 kDa tankyrase-1-binding protein	S983;S984	46	-0.15359	16.6451	-2.39275	0.0343677	0.560509
MATR3_NEENTEPGAESSENADDPNKDTSENADGQS*DENKDDYTIPDEYR___1	MATR3	P43243	Matrin-3	S766	52	0.237509	21.4189	2.39218	0.0344036	0.560509
PLCD3_ALS*DREEEEEDDEEEEEEVEAAAQR___1	PLCD3	Q8N3E9	1-phosphatidylinositol 4,5-bisphosphate phosphodiesterase delta-3	S496	8	0.252604	16.4559	2.39212	0.034407	0.560509
EIF4B_ERHPS*WRS*EETQER___2	EIF4B	P23588	Eukaryotic translation initiation factor 4B	S406;S409	29	-0.240391	19.5543	-2.39192	0.0344197	0.560509
SON_FS*RS*PIR___2	SON	P18583	Protein SON	S2029;S2031	53	-0.198181	20.0498	-2.39188	0.0344218	0.560509
NCOA7_YYS*IDDNQNK___1	NCOA7	Q8NI08	Nuclear receptor coactivator 7	S89	11	0.313589	17.9259	2.39187	0.0344226	0.560509
TLK2_GPLNSESSNQSLCSVGS*LS*DKEVETPEKK___2	TLK2	Q86UE8	Serine/threonine-protein kinase tousled-like 2	S44;S46	16	0.334469	20.1998	2.39136	0.0344542	0.560509
NCAPG_T*LHCEGT*EINSDDEQESKEVEETATAK___2	NCAPG	Q9BPX3	Condensin complex subunit 3	T664;T670	39	-0.230676	15.3554	-2.3913	0.0344579	0.560509
TNKS1BP1_RFSEGVLQS*PSQDQEK___1	TNKS1BP1	Q9C0C2	182 kDa tankyrase-1-binding protein	S435	46	0.337367	15.1719	2.39124	0.0344616	0.560509
BSG_KPEDVLDDDDAGSAPLKS*SGQHQNDK___1	BSG	P35613	Basigin	S367	10	0.444103	16.2698	2.39111	0.0344699	0.560509
ZRSR2_RNPS*PDHSYK___1	ZRSR2	Q15696	U2 small nuclear ribonucleoprotein auxiliary factor 35 kDa subunit-related protein 2	S384	6	0.152589	17.9955	2.39102	0.0344757	0.560509
IRS1_SVTPDS*LGHT*PPARGEEELSNYICMGGK___2	IRS1	P35568	Insulin receptor substrate 1	T453;S449	2	-0.301762	15.3654	-2.39043	0.0345121	0.560758
ANKRD27_RHT*VEDAVVSQGPEAAGPLSTPQEVSASR___1	ANKRD27	Q96NW4	Ankyrin repeat domain-containing protein 27	T1023	8	0.304029	16.0966	2.3897	0.0345583	0.561165
MAP1B_SVNFS*LT*PNEIK___2	MAP1B	P46821	Microtubule-associated protein 1B	S1280;T1282	83	-0.172135	17.3258	-2.38907	0.0345974	0.561176
UBE2O_NMTVEQLLTGS*PTSPTVEPEKPTR___1	UBE2O	Q9C0C9	(E3-independent) E2 ubiquitin-conjugating enzyme	S836	51	0.203406	17.2551	2.38901	0.0346011	0.561176
PLCG1_GS*DASGQLFHGR___1	PLCG1	P19174	1-phosphatidylinositol 4,5-bisphosphate phosphodiesterase gamma-1	S1233	33	0.233673	13.9962	2.38791	0.0346704	0.561745
PRAG1_GGCGS*PGLQCK___1	PRAG1	Q86YV5	Inactive tyrosine-protein kinase PRAG1	S907	2	-0.187224	16.0527	-2.38775	0.0346801	0.561745
IRS4_SPFEDS*RGYMMMFPR___1	IRS4	O14654	Insulin receptor substrate 4	S740	51	-0.176843	15.0795	-2.38744	0.0346996	0.561745
KNOP1_IHQEGDALPGHS*KPSRS*MESSPR___2	KNOP1	Q1ED39	Lysine-rich nucleolar protein 1	S229;S234	19	-0.278772	16.0133	-2.38703	0.0347256	0.561823
KCTD12_EGS*LGDELLPLGY*SEPEQQEGASAGAPSPTLELASR___2	KCTD12	Q96CX2	BTB/POZ domain-containing protein KCTD12	Y161;S151	17	0.248361	13.1364	2.38593	0.0347944	0.562224
HTATSF1_LFEES*DDKEDEDADGK___1	HTATSF1	O43719	HIV Tat-specific factor 1	S676	39	0.346743	19.0722	2.38486	0.0348616	0.562224
KIAA1522_GGS*EGQPESSTASNSVVPPPQGGSGR___1	KIAA1522	Q9P206	Uncharacterized protein KIAA1522	S379	18	-0.256425	13.7237	-2.38448	0.0348856	0.562224
FAM117A_ASPPSFPSGS*PVLRLS*PCLHR___2	FAM117A	Q9C073	Protein FAM117A	S201;S207	6	-0.254587	14.2367	-2.38443	0.0348891	0.562224
CLN6_HGS*VSADEAAR___1	CLN6	Q9NWW5	Ceroid-lipofuscinosis neuronal protein 6	S31	2	0.974543	15.5103	2.38429	0.0348979	0.562224
NFATC4_GPEDSWLLLSAPGPT*PAS*PRPASPCGK___2	NFATC4	Q14934	Nuclear factor of activated T-cells, cytoplasmic 4	T256;S259	10	-0.36359	15.3033	-2.38427	0.0348994	0.562224
DSN1_IHLGS*SPK___1	DSN1	Q9H410	Kinetochore-associated protein DSN1 homolog	S57	13	-0.526257	14.2597	-2.38418	0.0349046	0.562224
BCLAF1_S*PHSPSPIATPPSQSSSCSDAPMLSTVHSAK___1	BCLAF1	Q9NYF8	Bcl-2-associated transcription factor 1	S225	44	-0.274635	16.0274	-2.38395	0.0349196	0.562224
CTDSPL2_KAS*QQSNQIQTQR___1	CTDSPL2	Q05D32	CTD small phosphatase-like protein 2	S9	15	-0.327163	15.8493	-2.38251	0.0350104	0.562835
SRCAP_TSEELTEAKTPT*S*SPEKPQELVTAEVAAPSTSSSATSSPEGPSPARPPR___2	SRCAP	Q6ZRS2	Helicase SRCAP	T2684;S2685	42	0.26789	16.8896	2.38213	0.0350343	0.562835
LSM14A_TQLSQGRS*S*PQLDPLRK___2	LSM14A	Q8ND56	Protein LSM14 homolog A	S182;S183	17	0.569001	16.7251	2.38212	0.035035	0.562835
DKC1_KRES*ES*ES*DETPPAAPQLIK___3	DKC1	O60832	H/ACA ribonucleoprotein complex subunit DKC1	S451;S453;S455	29	-0.503792	16.8227	-2.38201	0.0350422	0.562835
CCDC120_RNSVAS*PT*SPTR___2	CCDC120	Q96HB5	Coiled-coil domain-containing protein 120	S283;T285	2	-0.23151	14.4662	-2.38155	0.0350713	0.562963
SPEN_RADEEEENEAKEPAET*LKPPEGWRSPR___1	SPEN	Q96T58	Msx2-interacting protein	T1974	84	0.226392	15.8627	2.38086	0.0351151	0.563062
IRS4_APDTNKEDDSKDNDSES*DYMFMAPGAGAIPK___1	IRS4	O14654	Insulin receptor substrate 4	S777	51	-0.279218	17.227	-2.38078	0.0351199	0.563062
MICAL3_TEEELS*EEK___1	MICAL3	Q7RTP6	[F-actin]-monooxygenase MICAL3	S1951	39	0.365366	16.8913	2.37981	0.0351818	0.563715
PPIL4_THHCS*EEKEDEDYMPIK___1	PPIL4	Q8WUA2	Peptidyl-prolyl cis-trans isomerase-like 4	S393	18	0.187303	17.7398	2.3792	0.0352206	0.563996
TOP1_ENGFSSPPQIKDEPEDDGY*FVPPK___1	TOP1	P11387	DNA topoisomerase 1	Y125	36	0.178056	15.3905	2.37789	0.0353039	0.564612
ERRFI1_LTVNGVCAS*T*PPLTPIK___2	ERRFI1	Q9UJM3	ERBB receptor feedback inhibitor 1	T127;S126	3	-0.234604	15.9359	-2.3776	0.0353227	0.564612
ETV6_ISYT*PPES*PVPSYASSTPLHVPVPR___2	ETV6	P41212	Transcription factor ETV6	T18;S22	2	-0.161523	14.9381	-2.37648	0.0353943	0.564612
MICAL3_KADDKSCPS*T*PSSGATVDSGK___2	MICAL3	Q7RTP6	[F-actin]-monooxygenase MICAL3	T1763;S1762	39	-0.530047	15.7212	-2.37608	0.0354196	0.564612
PBK_GLSHS*PWAVK___1	PBK	Q96KB5	Lymphokine-activated killer T-cell-originated protein kinase	S59	18	0.187847	13.591	2.37599	0.0354255	0.564612
FAM53C_RFS*LS*PSLGPQASR___2	FAM53C	Q9NYF3	Protein FAM53C	S232;S234	2	-0.157871	20.4377	-2.37574	0.0354415	0.564612
MAPK12_QADSEMTGY*VVTR___1	MAPK12	P53778	Mitogen-activated protein kinase 12	Y185	2	0.347259	16.2505	2.37569	0.0354448	0.564612
SRRM2_TPSRHS*CSGSS*PPR___2	SRRM2	Q9UQ35	Serine/arginine repetitive matrix protein 2	S895;S890	71	-0.327585	13.3314	-2.37447	0.0355228	0.564612
SRSF2_S*RS*PPPVSK___2	SRSF2	Q01130	Serine/arginine-rich splicing factor 2	S189;S191	6	-1.3662	21.5839	-2.37444	0.0355251	0.564612
RBM10_GLVAAYSGES*DSEEEQER___1	RBM10	P98175	RNA-binding protein 10	S736	30	-0.189383	15.2663	-2.37441	0.0355267	0.564612
SF3A1_QPTEEEASS*KEDSAPSKPVVGIIYPPPEVR___1	SF3A1	Q15459	Splicing factor 3A subunit 1	S29	38	0.277446	16.3066	2.37418	0.0355416	0.564612
NASP_GGAAPEGPNEAEVTS*GKPEQEVPDAEEEKSVSGTDVQEECR___1	NASP	P49321	Nuclear autoantigenic sperm protein	S229	55	-0.792044	19.0417	-2.37399	0.0355542	0.564612
KAT6A_SS*S*PPILTKPTLK___2	KAT6A	Q92794	Histone acetyltransferase KAT6A	S1000;S1001	21	-0.161248	17.6257	-2.37378	0.0355675	0.564612
TP53BP1_QDKPMDTS*VLS*EEGGEPFQK___2	TP53BP1	Q12888	TP53-binding protein 1	S395;S398	64	-0.170905	18.1104	-2.37359	0.0355798	0.564612
PHACTR4_KLS*QRPTVAELLAR___1	PHACTR4	Q8IZ21	Phosphatase and actin regulator 4	S628	12	0.236605	16.7222	2.37351	0.0355846	0.564612
MAP9_SSEY*SDDFDSDEIVSLGDFSDTSADENSVNKK___1	MAP9	Q49MG5	Microtubule-associated protein 9	Y44	18	0.46491	14.2267	2.37329	0.0355989	0.564612
C2CD5_EIPFNEDPNPNT*HS*SGPSTPLK___2	C2CD5	Q86YS7	C2 domain-containing protein 5	S280;T278	19	-0.171441	17.8089	-2.37167	0.0357032	0.564674
CHD8_DDDLVEFS*DLES*EDDERPR___2	CHD8	Q9HCK8	Chromodomain-helicase-DNA-binding protein 8	S1424;S1420	55	-0.464661	17.2707	-2.37156	0.0357101	0.564674
PDS5A_S*ESQGNATK___1	PDS5A	Q29RF7	Sister chromatid cohesion protein PDS5 homolog A	S1276	60	-0.818428	16.3362	-2.37143	0.0357186	0.564674
KIAA1522_GGWDHGDT*QS*IQSSR___2	KIAA1522	Q9P206	Uncharacterized protein KIAA1522	S93;T91	18	-0.224228	15.047	-2.3711	0.0357401	0.564674
CBLL1_KHS*NLITVPIQDDSNSGAR___1	CBLL1	Q75N03	E3 ubiquitin-protein ligase Hakai	S290	8	0.24574	16.0773	2.37098	0.0357476	0.564674
GPATCH8_S*TTAHS*WQR___2	GPATCH8	Q9UKJ3	G patch domain-containing protein 8	S976;S981	37	-0.316047	14.0114	-2.37089	0.0357538	0.564674
BTBD7_RT*PS*PSQGGYFGPDLYSHNK___2	BTBD7	Q9P203	BTB/POZ domain-containing protein 7	S966;T964	2	-0.159443	17.882	-2.37069	0.0357664	0.564674
HPS5_GDEQSCEEDVS*S*DTCPKEEDTEEEKEVTSPPPEEDRFQELK___2	HPS5	Q9UPZ3	BLOC-2 complex member HPS5	S584;S585	5	0.35178	15.6025	2.37022	0.0357971	0.564674
SHKBP1_GS*PSPPQAEAR___1	SHKBP1	Q8TBC3	SH3KBP1-binding protein 1	S647	6	-0.365361	15.338	-2.36957	0.0358391	0.564674
TTYH3_CENTPLIGRES*PPPSYTSSMR___1	TTYH3	Q9C0H2	Protein tweety homolog 3	S496	3	0.186253	14.895	2.36931	0.0358561	0.564674
CHAF1A_EDT*GDQQGLLK___1	CHAF1A	Q13111	Chromatin assembly factor 1 subunit A	T154	26	0.17542	15.5467	2.36896	0.0358784	0.564674
SLC19A1_CETS*ASELER___1	SLC19A1	P41440	Reduced folate transporter	S223	7	0.204662	15.0934	2.36889	0.0358834	0.564674
CDK13_KS*PS*PAGGGS*SPYSR___3	CDK13	Q14004	Cyclin-dependent kinase 13	S348;S340;S342	16	-0.890311	13.7792	-2.36857	0.0359039	0.564674
STK17A_MIPLEKPGS*GGS*SPGATSGSGR___2	STK17A	Q9UEE5	Serine/threonine-protein kinase 17A	S12;S9	3	-0.15714	16.3543	-2.36851	0.0359075	0.564674
APC_YSDEQLNS*GRQS*PSQNER___2	APC	P25054	Adenomatous polyposis coli protein	S1038;S1042	32	-0.242867	17.1606	-2.36803	0.0359388	0.564674
TMEM237_NTPASAS*LEGLAQTAGR___1	TMEM237	Q96Q45	Transmembrane protein 237	S49	6	0.21702	15.3429	2.36745	0.0359763	0.564674
GEMIN5_TPVKLESIDGNEEES*MKENSGPVENGVS*DQEGEEQAR___2	GEMIN5	Q8TEQ6	Gem-associated protein 5	S765;S778	57	1.13742	17.5491	2.36713	0.0359971	0.564674
HNRNPH3_DGMDNQGGY*GSVGR___1	HNRNPH3	P31942	Heterogeneous nuclear ribonucleoprotein H3	Y296	18	0.579057	14.3501	2.36676	0.0360212	0.564674
SLC45A4_AGGAEAENCET*IS*EGSIDRIPMR___2	SLC45A4	Q5BKX6	Solute carrier family 45 member 4	T38;S40	2	0.41699	17.3254	2.36656	0.0360348	0.564674
LIMA1_SEVQQPVHPKPLS*PDSR___1	LIMA1	Q9UHB6	LIM domain and actin-binding protein 1	S362	37	0.133798	19.4979	2.36648	0.0360395	0.564674
TOR1AIP1_DSHSS*EEDEASSQTDLSQTISK___1	TOR1AIP1	Q5JTV8	Torsin-1A-interacting protein 1	S157	23	-0.167964	16.2072	-2.36595	0.0360745	0.564674
DPF2_NRPGLSYHYAHSHLAEEEGEDKEDS*QPPT*PVSQR___2	DPF2	Q92785	Zinc finger protein ubi-d4	S244;T248	19	0.252173	13.1151	2.36582	0.0360824	0.564674
RRBP1_NTDVAQS*PEAPKQEAPAK___1	RRBP1	Q9P2E9	Ribosome-binding protein 1	S615	78	-0.67473	16.1029	-2.36541	0.0361092	0.564674
TFEB_FAAHISPAQGS*PKPPPAAS*PGVR___2	TFEB	P19484	Transcription factor EB	S114;S122	2	-0.156817	16.0671	-2.36509	0.03613	0.564674
PUM2_DFNRT*PGS*R___2	PUM2	Q8TB72	Pumilio homolog 2	T175;S178	12	-0.209431	17.4915	-2.36497	0.0361382	0.564674
CCDC120_RNS*VAS*PTSPTR___2	CCDC120	Q96HB5	Coiled-coil domain-containing protein 120	S280;S283	2	-0.181118	15.2753	-2.36471	0.0361551	0.564674
SLC4A4_ISENY*S*DKSDIENADESSSSILKPLISPAAER___2	SLC4A4	Q9Y6R1	Electrogenic sodium bicarbonate cotransporter 1	Y64;S65	2	-0.425588	14.8807	-2.3637	0.0362212	0.565368
RBM15B_TFLEGDWTS*PS*KSSDRR___2	RBM15B	Q8NDT2	Putative RNA-binding protein 15B	S554;S552	20	-0.192472	15.4903	-2.36338	0.0362421	0.565368
REPIN1_VHT*GERPHQCPECGK___1	REPIN1	Q9BWE0	Replication initiator 1	T259	10	0.223624	13.3001	2.36219	0.0363199	0.565702
RPTOR_SVSS*YGNIR___1	RPTOR	Q8N122	Regulatory-associated protein of mTOR	S722	26	0.35896	17.8225	2.36211	0.036325	0.565702
GTF3C1_EGPSGSGDSQLS*ASSR___1	GTF3C1	Q12789	General transcription factor 3C polypeptide 1	S754	74	-0.22107	16.2828	-2.36181	0.0363446	0.565702
EHBP1_DLSTS*PKPSPIPSPVLGR___1	EHBP1	Q8NDI1	EH domain-binding protein 1	S428	29	0.331653	16.8127	2.36175	0.0363486	0.565702
ATAT1_LLLAADPGGS*PAQR___1	ATAT1	Q5SQI0	Alpha-tubulin N-acetyltransferase 1	S315	4	-0.265365	17.9931	-2.36089	0.0364051	0.565797
PHF6_TAHNSEADLEESFNEHELEPS*SPK___1	PHF6	Q8IWS0	PHD finger protein 6	S154	17	0.283801	19.2884	2.36088	0.0364059	0.565797
RAB11FIP1_RS*SLLSLMTGK___1	RAB11FIP1	Q6WKZ4	Rab11 family-interacting protein 1	S434	30	0.37352	12.6753	2.36057	0.0364266	0.565797
DDX20_GNKSYLEGS*S*DNQLK___2	DDX20	Q9UHI6	Probable ATP-dependent RNA helicase DDX20	S678;S677	27	-0.138402	15.897	-2.36035	0.0364406	0.565797
PDZD8_HTPNTS*DNEGSDTEVCGPNSPSK___1	PDZD8	Q8NEN9	PDZ domain-containing protein 8	S975	12	0.248139	14.6802	2.35982	0.036476	0.565797
SOWAHA_RLS*VEESGLGLGLGPGR___1	SOWAHA	Q2M3V2	Ankyrin repeat domain-containing protein SOWAHA	S260	2	0.351968	15.0257	2.35957	0.0364925	0.565797
RAI14_KS*DTNEWNK___1	RAI14	Q9P0K7	Ankycorbin	S11	40	-0.158224	16.1946	-2.3594	0.0365037	0.565797
CAMSAP3_APSPS*GLMS*PSR___2	CAMSAP3	Q9P1Y5	Calmodulin-regulated spectrin-associated protein 3	S1076;S1080	17	-0.230078	17.7344	-2.35843	0.0365673	0.566453
MYO9A_SLGGIS*PSEDRR___1	MYO9A	B2RTY4	Unconventional myosin-IXa	S1299	18	0.275413	14.6699	2.35738	0.0366371	0.567121
NUMA1_RS*QAGVSSGAPPGR___1	NUMA1	Q14980	Nuclear mitotic apparatus protein 1	S1887	102	-0.307866	13.8795	-2.35673	0.0366799	0.567121
SLC16A1_KES*KEEETS*IDVAGKPNEVTK___2	SLC16A1	P53985	Monocarboxylate transporter 1	S461;S467	9	-0.685361	19.4174	-2.35625	0.0367114	0.567121
NCOA7_LSSSSPGAT*VS*PSSSDAEYDKLPDADLAR___2	NCOA7	Q8NI08	Nuclear receptor coactivator 7	S179;T177	11	-0.145735	16.2197	-2.35608	0.036723	0.567121
NDRG1_TASGSS*VTSLDGTR___1	NDRG1	Q92597	Protein NDRG1	S333	10	-0.201936	17.9469	-2.35603	0.0367262	0.567121
TRIP12_DDSLDLS*PQGRLS*DVLK___2	TRIP12	Q14669	E3 ubiquitin-protein ligase TRIP12	S991;S997	42	-0.140315	17.2126	-2.35576	0.0367443	0.567121
KMT2D_HQPST*PDPFLKPR___1	KMT2D	O14686	Histone-lysine N-methyltransferase 2D	T2240	36	0.311007	14.5245	2.35487	0.0368035	0.567121
SRRM2_T*PPSAPSQSR___1	SRRM2	Q9UQ35	Serine/arginine repetitive matrix protein 2	T2409	71	-0.201296	18.0602	-2.35463	0.0368194	0.567121
ARMCX4_NVGEDELSRES*S*PDIEEISLR___2	ARMCX4	Q5H9R4	Armadillo repeat-containing X-linked protein 4	S1891;S1892	2	0.453648	15.561	2.35452	0.0368267	0.567121
TMEM245_GESAPTLSTSPS*PS*SPSPTSPSPTLGR___2	TMEM245	Q9H330	Transmembrane protein 245	S322;S324	7	-0.235657	13.9604	-2.35432	0.0368401	0.567121
KRBA1_HPS*PSGVGNR___1	KRBA1	A5PL33	Protein KRBA1	S288	6	0.27606	13.9244	2.35421	0.036847	0.567121
SPEN_ESGVVAVS*PEKS*ESPQKEDGLSSQLK___2	SPEN	Q96T58	Msx2-interacting protein	S2124;S2120	84	-0.308184	15.9751	-2.35392	0.0368665	0.567121
KLC2_SS*EMLVK___1	KLC2	Q9H0B6	Kinesin light chain 2	S557	24	0.23873	15.3639	2.35281	0.0369405	0.567725
PRKRA_AEAPPLEREDS*GTFSLGK___1	PRKRA	O75569	Interferon-inducible double-stranded RNA-dependent protein kinase activator A	S18	13	0.732846	18.3166	2.35245	0.0369644	0.567725
SOX5_RPASPY*GEADGEVAMVTSR___1	SOX5	P35711	Transcription factor SOX-5	Y23	5	0.249181	16.47	2.35232	0.0369727	0.567725
ANK1_ITHS*PTVSQVTER___1	ANK1	P16157	Ankyrin-1	S1686	2	-0.150158	13.9867	-2.35205	0.0369912	0.567725
LIMD1_S*SEGSLGGQNSGIGGR___1	LIMD1	Q9UGP4	LIM domain-containing protein 1	S239	19	0.354734	17.6189	2.35104	0.0370583	0.568371
CRTC1_TNS*DSALHQSTMTPTQPESFSSGS*QDVHQK___2	CRTC1	Q6UUV9	CREB-regulated transcription coactivator 1	S172;S151	9	-0.173714	15.7833	-2.35078	0.037076	0.568371
ZC3HAV1_SCT*PS*PDQISHR___2	ZC3HAV1	Q7Z2W4	Zinc finger CCCH-type antiviral protein 1	S275;T273	48	-0.181797	22.3009	-2.34998	0.0371294	0.568495
CHD9_KNES*SDEIS*DAEQMPQHTLK___2	CHD9	Q3L8U1	Chromodomain-helicase-DNA-binding protein 9	S611;S616	9	-0.157582	16.9623	-2.3497	0.037148	0.568495
H1-4_SETAPAAPAAPAPAEKT*PVK___1	H1-4	P10412	Histone H1.4	T18	9	0.212031	19.7803	2.34922	0.0371807	0.568495
CCSAP_CAPPS*PPPPVEPATQEEAERR___1	CCSAP	Q6IQ19	Centriole, cilia and spindle-associated protein	S80	2	0.192199	16.6563	2.3492	0.037182	0.568495
SLC7A11_LPS*LGNK___1	SLC7A11	Q9UPY5	Cystine/glutamate transporter	S26	2	0.314904	16.1133	2.34906	0.037191	0.568495
GTF3C1_RAS*WASENGETDAEGT*QMTPAK___2	GTF3C1	Q12789	General transcription factor 3C polypeptide 1	S1865;T1878	74	-0.196131	17.9525	-2.34778	0.0372775	0.5687
YBX1_NYQQNY*QNS*ES*GEKNEGSESAPEGQAQQR___3	YBX1	P67809	Y-box-binding protein 1	S165;S167;Y162	17	-0.582108	16.8184	-2.34673	0.0373478	0.5687
PPP1R35_FRLT*PPS*PVR___2	PPP1R35	Q8TAP8	Protein phosphatase 1 regulatory subunit 35	T84;S87	5	-0.181935	18.1078	-2.34608	0.0373914	0.5687
HNRNPUL1_S*GGGGYSQNR___1	HNRNPUL1	Q9BUJ2	Heterogeneous nuclear ribonucleoprotein U-like protein 1	S662	31	-0.182389	14.6363	-2.34594	0.037401	0.5687
SNIP1_RTS*NERPGSGQGQGR___1	SNIP1	Q8TAD8	Smad nuclear-interacting protein 1	S153	7	-0.301109	13.2768	-2.34585	0.0374069	0.5687
SH3D19_AS*GEWDSGTENR___1	SH3D19	Q5HYK7	SH3 domain-containing protein 19	S65	13	-0.275354	17.9902	-2.34542	0.0374362	0.5687
MAPK8IP3_TGSSPT*QGIVNK___1	MAPK8IP3	Q9UPT6	C-Jun-amino-terminal kinase-interacting protein 3	T367	2	0.22021	16.6647	2.34452	0.0374969	0.5687
ATG2B_SYIS*PHS*SPSHTPTR___2	ATG2B	Q96BY7	Autophagy-related protein 2 homolog B	S1579;S1582	31	-0.195126	17.5885	-2.34447	0.0375006	0.5687
YIPF1_HQPGS*PR___1	YIPF1	Q9Y548	Protein YIPF1	S43	2	0.205086	14.8201	2.34437	0.0375073	0.5687
C2CD2_AS*PLSSDSPVK___1	C2CD2	Q9Y426	C2 domain-containing protein 2	S435	2	0.221213	16.2075	2.34425	0.0375157	0.5687
FOXK1_SAPAS*PT*HPGLMSPR___2	FOXK1	P85037	Forkhead box protein K1	S420;T422	22	-0.206942	20.7821	-2.34413	0.0375235	0.5687
YAP1_QAS*TDAGTAGALTPQHVR___1	YAP1	P46937	Transcriptional coactivator YAP1	S109	12	-0.253279	16.7756	-2.344	0.0375324	0.5687
PAG1_CRQSVNVESILGNS*CDPEEEAPPPVPVK___1	PAG1	Q9NWQ8	Phosphoprotein associated with glycosphingolipid-enriched microdomains 1	S249	2	-0.264054	14.548	-2.34381	0.0375453	0.5687
KIF14_AHEEQDEES*QDNLFSSDR___1	KIF14	Q15058	Kinesin-like protein KIF14	S1292	44	0.199124	15.2044	2.34331	0.037579	0.5687
BRPF1_TAYCDIHTPPGS*AR___1	BRPF1	P55201	Peregrin	S452	16	-0.14756	15.5465	-2.34261	0.0376265	0.5687
CARMIL1_DGQSS*PQPSPR___1	CARMIL1	Q5VZK9	F-actin-uncapping protein LRRC16A	S1315	25	-0.309726	18.7033	-2.34247	0.0376363	0.5687
NUFIP2_NDS*WGSFDLR___1	NUFIP2	Q7Z417	FMR1-interacting protein NUFIP2	S652	28	0.532031	18.7914	2.3422	0.0376541	0.5687
RPS6KB1_EKFS*FEPK___1	RPS6KB1	P23443	Ribosomal protein S6 kinase beta-1	S427	14	-0.523851	18.3874	-2.34193	0.0376728	0.5687
ANLN_NKASPQS*EFMPSK___1	ANLN	Q9NQW6	Anillin	S795	47	0.15177	17.0393	2.34186	0.0376774	0.5687
PRR5_SS*PAPHSGPCPSR___1	PRR5	P85299	Proline-rich protein 5	S310	2	-0.134795	17.3458	-2.34181	0.0376806	0.5687
PPP1R13L_GRPS*SPRT*PLYLQPDAYGSLDR___2	PPP1R13L	Q8WUF5	RelA-associated inhibitor	S119;T123	16	-0.237994	13.7994	-2.34164	0.0376921	0.5687
SCAF1_GPSPAPASS*PK___1	SCAF1	Q9H7N4	Splicing factor, arginine/serine-rich 19	S725	18	0.182979	19.1966	2.34079	0.0377503	0.5687
SEC16A_FTGS*FDDDPDPHRDPYGEEVDRR___1	SEC16A	O15027	Protein transport protein Sec16A	S1327	51	0.4993	17.4065	2.34077	0.0377515	0.5687
NOL12_LLGLTPPEGGAGDRS*EEEAS*STEKPTK___2	NOL12	Q9UGY1	Nucleolar protein 12	S134;S139	8	-0.147735	19.624	-2.34076	0.0377521	0.5687
ARID4B_AEFPSSGSNSVLNTPPTTPES*PSSVTVTEGSR___1	ARID4B	Q4LE39	AT-rich interactive domain-containing protein 4B	S1029	26	0.189091	14.6462	2.34063	0.0377607	0.5687
KIF20B_RISSADPDKLQT*EPLS*TSFEISR___2	KIF20B	Q96Q89	Kinesin-like protein KIF20B	T1582;S1586	48	-0.208796	16.6148	-2.34008	0.0377987	0.56895
KDM1A_KKEPPRAS*PPGGLAEPPGSAGPQAGPTVVPGSATPMETGIAET*PEGR___2	KDM1A	O60341	Lysine-specific histone demethylase 1A	S69;T104	28	-0.498676	17.9444	-2.33975	0.0378211	0.568965
GPRIN1_VRPGS*ALAAAVAPPEPAEPVRDVS*WDEK___2	GPRIN1	Q7Z2K8	G protein-regulated inducer of neurite outgrowth 1	S914;S895	38	-0.20377	15.1981	-2.33895	0.0378755	0.569186
ZNF318_TLVLDFETEGERNS*PNPR___1	ZNF318	Q5VUA4	Zinc finger protein 318	S2091	36	0.308822	17.9357	2.33891	0.0378786	0.569186
FAM133B_LLS*GSESSSK___1	FAM133B	Q5BKY9	Protein FAM133B	S82	3	0.31144	18.4279	2.33841	0.0379124	0.569371
EGFR_TPLLSSLS*AT*SNNSTVACIDR___2	EGFR	P00533	Epidermal growth factor receptor	S1039;T1041	13	0.244606	16.3307	2.33692	0.0380148	0.57002
RIC8A_GLMAGGRPEGQYSEDEDT*DTDEYK___1	RIC8A	Q9NPQ8	Synembryn-A	T441	18	-0.181274	14.6333	-2.33679	0.0380231	0.57002
AFF4_LSPGNS*GNYSSGASSASASGSSVTIPQK___1	AFF4	Q9UHB7	AF4/FMR2 family member 4	S1066	22	-0.199736	15.4184	-2.33635	0.0380536	0.57002
LPIN1_S*ANQS*PQSVGSSGVDSGVESTSDGLR___2	LPIN1	Q14693	Phosphatidate phosphatase LPIN1	S434;S438	6	0.277884	13.2072	2.33607	0.0380728	0.57002
DDX50_HHYDSDEKS*ET*RENGVTDDLDAPK___2	DDX50	Q9BQ39	ATP-dependent RNA helicase DDX50	S45;T47	23	0.226113	17.5957	2.33592	0.0380833	0.57002
PUM1_SESGGLGVSMVEYVLSSS*PGDSCLR___1	PUM1	Q14671	Pumilio homolog 1	S229	28	-0.381855	13.0076	-2.3359	0.0380843	0.57002
CDC23_RVS*PLNLSSVT*P___2	CDC23	Q9UJX2	Cell division cycle protein 23 homolog	S588;T596	19	-0.139281	19.2927	-2.33509	0.0381405	0.570217
TP53BP1_QDKPMDT*SVLSEEGGEPFQK___1	TP53BP1	Q12888	TP53-binding protein 1	T394	64	0.258578	16.1275	2.33464	0.0381712	0.570217
DTL_TPSSS*PPIT*PPASETK___2	DTL	Q9NZJ0	Denticleless protein homolog	S512;T516	17	-0.159574	18.2358	-2.33444	0.0381846	0.570217
RCOR1_EETNGPS*NQKPVKSPDNSIK___1	RCOR1	Q9UKL0	REST corepressor 1	S453	15	-0.339522	20.0479	-2.33442	0.0381862	0.570217
JPH1_HSHS*PASS*PKPLKK___2	JPH1	Q9HDC5	Junctophilin-1	S475;S479	8	-0.630488	16.4685	-2.33415	0.0382047	0.570217
CTTN_TQTPPVS*PAPQPTEER___1	CTTN	Q14247	Src substrate cortactin	S405	31	0.19737	17.6064	2.33373	0.0382335	0.570327
MAP4_DMS*PLS*ETEMALGK___2	MAP4	P27816	Microtubule-associated protein 4	S507;S510	61	-0.156454	18.2992	-2.33259	0.0383124	0.571184
TRIP12_AAS*KDTISNNR___1	TRIP12	Q14669	E3 ubiquitin-protein ligase TRIP12	S1078	42	0.449368	17.8453	2.33121	0.0384077	0.572284
PDS5B_METVSNASSSSNPS*SPGR___1	PDS5B	Q9NTI5	Sister chromatid cohesion protein PDS5 homolog B	S1165	41	-0.1458	17.3838	-2.33044	0.0384609	0.572501
PRRC2B_VASETHS*EGS*EYEELPKR___2	PRRC2B	Q5JSZ5	Protein PRRC2B	S1136;S1139	66	-0.192074	16.1951	-2.33038	0.0384654	0.572501
TMC8_AS*S*RPFR___2	TMC8	Q8IU68	Transmembrane channel-like protein 8	S521;S522	2	-0.192793	15.0933	-2.32975	0.0385092	0.572631
GIT2_QNSTPES*DYDNTPNDMEPDGMGSSR___1	GIT2	Q14161	ARF GTPase-activating protein GIT2	S590	9	0.531399	15.6722	2.3296	0.0385191	0.572631
SCAF11_FHSPST*T*WSPNK___2	SCAF11	Q99590	Protein SCAF11	T799;T800	35	-0.221089	17.3087	-2.32923	0.038545	0.572631
NUSAP1_GRLS*VAST*PISQR___2	NUSAP1	Q9BXS6	Nucleolar and spindle-associated protein 1	S240;T244	15	-0.166955	14.8117	-2.32901	0.0385603	0.572631
ARHGEF7_EDLSKS*PK___1	ARHGEF7	Q14155	Rho guanine nucleotide exchange factor 7	S676	20	0.291745	16.726	2.32867	0.0385839	0.572661
TRIM24_NES*EDNKFS*DDSDDDFVQPR___2	TRIM24	O15164	Transcription intermediary factor 1-alpha	S1019;S1025	24	-0.675669	13.0616	-2.32807	0.038626	0.572773
ESRRA_AEPASPDSPKGS*S*ETETEPPVALAPGPAPTR___2	ESRRA	P11474	Steroid hormone receptor ERR1	S26;S27	7	0.232252	16.6575	2.3278	0.0386448	0.572773
TRERF1_SNS*IDGS*NVTVTPGPGEQTVDVEPR___2	TRERF1	Q96PN7	Transcriptional-regulating factor 1	S758;S762	2	-0.516274	14.5942	-2.32739	0.038673	0.572773
FAM83G_QLS*APHITR___1	FAM83G	A6ND36	Protein FAM83G	S650	7	0.369728	13.7255	2.32733	0.0386776	0.572773
GAREM1_S*PFGS*PSAEAVSSR___2	GAREM1	Q9H706	GRB2-associated and regulator of MAPK protein 1	S610;S614	2	-0.235963	16.7862	-2.32637	0.0387441	0.573129
RANBP1_FAS*ENDLPEWK___1	RANBP1	P43487	Ran-specific GTPase-activating protein	S60	12	0.354631	18.3536	2.32636	0.0387448	0.573129
HNRNPM_MGLS*MER___1	HNRNPM	P52272	Heterogeneous nuclear ribonucleoprotein M	S528	55	0.407504	16.0091	2.32592	0.0387756	0.573267
SLCO4A1_ASPGT*PLS*PGSLR___2	SLCO4A1	Q96BD0	Solute carrier organic anion transporter family member 4A1	T37;S40	2	-0.222183	15.268	-2.3245	0.0388749	0.574414
EIF4B_RES*EKS*LENET*LNKEEDCHSPTSKPPKPDQPLK___3	EIF4B	P23588	Eukaryotic translation initiation factor 4B	S442;S445;T450	29	-0.706553	19.1055	-2.324	0.0389101	0.574615
FCHO2_AESS*SSISSSASLSAANTPTVGVSR___1	FCHO2	Q0JRZ9	F-BAR domain only protein 2	S509	8	0.220579	15.1671	2.32255	0.0390116	0.575794
TRA2A_SY*T*PEYR___2	TRA2A	Q13595	Transformer-2 protein homolog alpha	T88;Y87	9	-0.13958	24.542	-2.32184	0.039062	0.576032
NSMCE4A_SRS*PLSPR___1	NSMCE4A	Q9NXX6	Non-structural maintenance of chromosomes element 4 homolog A	S32	9	-0.186424	15.0866	-2.32154	0.0390825	0.576032
EIF4G1_S*FSKEVEER___1	EIF4G1	Q04637	Eukaryotic translation initiation factor 4 gamma 1	S1185	69	0.353191	17.3479	2.3214	0.0390927	0.576032
TLE4_KDAPISPASIASSS*S*TPSSK___2	TLE4	Q04727	Transducin-like enhancer protein 4	S300;S301	13	-0.168755	15.7525	-2.32104	0.0391179	0.576084
TOP2B_SPSDLWKEDLAAFVEELDKVES*QEREDVLAGMSGK___1	TOP2B	Q02880	DNA topoisomerase 2-beta	S1201	45	-0.272241	15.8346	-2.3193	0.0392408	0.577533
VIPAS39_TRPGSFQSLS*DALSDTPAK___1	VIPAS39	Q9H9C1	Spermatogenesis-defective protein 39 homolog	S126	14	0.474723	18.2248	2.31903	0.0392598	0.577533
LRBA_DINVSVGSQQPDTKDSPVCPHFT*TNGNENSSIEK___1	LRBA	P50851	Lipopolysaccharide-responsive and beige-like anchor protein	T986	71	-0.204373	17.4386	-2.3177	0.0393537	0.578595
SCARF2_APS*PPPPGSEAAPSPSKR___1	SCARF2	Q96GP6	Scavenger receptor class F member 2	S687	2	0.152094	16.2485	2.31661	0.0394315	0.579418
KCNQ5_AATLGGGGGGLRES*R___1	KCNQ5	Q9NR82	Potassium voltage-gated channel subfamily KQT member 5	S78	2	0.22973	13.5708	2.31617	0.0394625	0.579553
PAK2_GTEAPAVVT*EEEDDDEETAPPVIAPRPDHTK___1	PAK2	Q13177	Serine/threonine-protein kinase PAK 2	T169	27	0.309769	16.5328	2.31575	0.0394926	0.579675
LBR_ENDIKPLT*SFR___1	LBR	Q14739	Delta(14)-sterol reductase LBR	T58	16	0.350107	15.4512	2.31525	0.0395276	0.579869
LARP4B_FTSSQTQSPT*PPKPPSPSFELGLS*SFPPLPGAAGNLK___2	LARP4B	Q92615	La-related protein 4B	T518;S532	24	-0.186722	13.9991	-2.31438	0.0395895	0.580456
TET1_AHPLTQPSS*PPNQCANVMAGDDQIR___1	TET1	Q8NFU7	Methylcytosine dioxygenase TET1	S1304	2	-0.204675	14.252	-2.31371	0.0396377	0.580843
ATRX_NS*SDSAIDNPKPNKLPK___1	ATRX	P46100	Transcriptional regulator ATRX	S703	47	-0.440361	15.9403	-2.31224	0.0397428	0.582062
DOT1L_RAS*AGTPSLSAGVS*PK___2	DOT1L	Q8TEK3	Histone-lysine N-methyltransferase, H3 lysine-79 specific	S1093;S1104	6	-0.205911	16.7598	-2.31111	0.0398237	0.582805
LIMA1_GWS*MSEQSEESVGGR___1	LIMA1	Q9UHB6	LIM domain and actin-binding protein 1	S617	37	0.625392	16.8774	2.31062	0.0398589	0.582805
CTTN_LPSS*PVY*EDAASFK___2	CTTN	Q14247	Src substrate cortactin	S418;Y421	31	-0.161031	16.4498	-2.31061	0.0398593	0.582805
NAP1L4_LDNVPHT*PSSY*IETLPK___2	NAP1L4	Q99733	Nucleosome assembly protein 1-like 4	Y55;T51	15	-0.19599	15.9038	-2.30989	0.0399113	0.582823
FOXM1_SLTEGLVLDT*MNDS*LSK___2	FOXM1	Q08050	Forkhead box protein M1	T726;S730	2	-0.199031	14.9186	-2.30984	0.0399147	0.582823
SRSF9_STSY*GYS*R___2	SRSF9	Q13242	Serine/arginine-rich splicing factor 9	Y190;S193	15	-0.254865	15.7451	-2.30968	0.0399263	0.582823
RCOR1_EES*EDELEEANGNNPIDIEVDQNK___1	RCOR1	Q9UKL0	REST corepressor 1	S260	15	-0.350326	16.9504	-2.30785	0.0400576	0.584372
BAZ2A_HLKS*PVR___1	BAZ2A	Q9UIF9	Bromodomain adjacent to zinc finger domain protein 2A	S1207	35	0.351974	18.3653	2.30605	0.0401876	0.584372
PML_KAS*PEAAS*TPRDPIDVDLPEEAER___2	PML	P29590	Protein PML	S403;S408	27	0.222685	15.5301	2.30591	0.0401982	0.584372
RPS3A_LMELHGEGSSS*GK___1	RPS3A	P61247	40S ribosomal protein S3a	S238	23	-0.495153	16.6634	-2.30578	0.0402072	0.584372
SAMD14_HEGFS*PK___1	SAMD14	Q8IZD0	Sterile alpha motif domain-containing protein 14	S267	2	0.290477	14.1176	2.30576	0.0402084	0.584372
PNN_ESRQESDPEDDDVKKPALQS*S*VVATSK___2	PNN	Q9H307	Pinin	S114;S115	38	-0.300502	16.4488	-2.30549	0.040228	0.584372
PKP4_SPS*IDSIQK___1	PKP4	Q99569	Plakophilin-4	S512	20	0.175054	16.4722	2.30454	0.040297	0.584372
PHRF1_VVELRPPS*RS*R___2	PHRF1	Q9P1Y6	PHD and RING finger domain-containing protein 1	S993;S991	8	-0.139793	17.363	-2.30454	0.0402973	0.584372
CASC3_LEQTSVRDPS*PEADAPVLGSPEKEEAASEPPAAAPDAAPPPPDRPIEK___1	CASC3	O15234	Protein CASC3	S363	12	0.243786	17.4868	2.30405	0.0403323	0.584372
INPP5F_VNLWKSDS*S*LETMENTGVMDK___2	INPP5F	Q9Y2H2	Phosphatidylinositide phosphatase SAC2	S829;S830	7	-0.197945	18.1471	-2.30368	0.0403594	0.584372
PCM1_KDEET*EES*EYDS*EHENSEPVTNIR___3	PCM1	Q15154	Pericentriolar material 1 protein	S537;T530;S533	47	-0.973244	14.5496	-2.30348	0.0403738	0.584372
PRR12_ATGPEAAGGGGAGGGGGGYRPIIQS*PGYK___1	PRR12	Q9ULL5	Proline-rich protein 12	S386	18	0.199286	18.5493	2.3033	0.0403869	0.584372
TJAP1_KDS*LTQAQEQGNLLN___1	TJAP1	Q5JTD0	Tight junction-associated protein 1	S545	8	0.147877	15.8702	2.30327	0.0403891	0.584372
PRRC2A_TASETRSEGS*EYEEIPKR___1	PRRC2A	P48634	Protein PRRC2A	S1092	69	0.14253	15.9685	2.30305	0.0404051	0.584372
SRSF6_DRDGYS*YGSR___1	SRSF6	Q13247	Serine/arginine-rich splicing factor 6	S81	10	-0.187955	14.5673	-2.3028	0.0404234	0.584372
SH3PXD2A_AES*QS*QEKMDISTLR___2	SH3PXD2A	Q5TCZ1	SH3 and PX domain-containing protein 2A	S767;S769	12	0.393386	15.6345	2.30267	0.0404327	0.584372
AKAP13_DRQS*LDGFYSHGMGAEGR___1	AKAP13	Q12802	A-kinase anchor protein 13	S1507	53	0.250444	13.6353	2.30253	0.0404431	0.584372
TLE4_DAPISPAS*IAS*SSSTPSSK___2	TLE4	Q04727	Transducin-like enhancer protein 4	S298;S295	13	-0.206035	15.3519	-2.30245	0.0404487	0.584372
KLF3_SS*PPS*AGNSPSSLK___2	KLF3	P57682	Krueppel-like factor 3	S71;S74	2	-0.175167	15.7614	-2.30199	0.0404822	0.584372
MAP1S_EPVVTPQDLEGPGRAES*KESVGSR___1	MAP1S	Q66K74	Microtubule-associated protein 1S	S472	22	0.26597	14.8377	2.30195	0.0404848	0.584372
VPS13C_TTNSS*LEEIMDK___1	VPS13C	Q709C8	Intermembrane lipid transfer protein VPS13C	S737	44	0.278548	15.293	2.30179	0.0404971	0.584372
PTDSS1_TYS*ECEDGTYSPEISWHHR___1	PTDSS1	P48651	Phosphatidylserine synthase 1	S417	5	-0.149015	15.8677	-2.30153	0.0405161	0.584372
EXOC7_SSSSSGVPYS*PAIPNKR___1	EXOC7	Q9UPT5	Exocyst complex component 7	S250	33	-0.239413	18.4049	-2.30054	0.0405881	0.584742
ANKLE2_QSWPS*PAVK___1	ANKLE2	Q86XL3	Ankyrin repeat and LEM domain-containing protein 2	S875	35	0.161375	16.6962	2.30052	0.0405894	0.584742
YBX1_NYQQNY*QNSESGEK___1	YBX1	P67809	Y-box-binding protein 1	Y162	17	-1.34664	15.0217	-2.30027	0.0406077	0.584742
ASXL2_QSDGQTGSPQNS*NSSFSSSVK___1	ASXL2	Q76L83	Putative Polycomb group protein ASXL2	S228	11	-0.240921	14.1281	-2.29957	0.040659	0.584999
REPS1_RTGSDHT*NPT*SPLLVKPSDLLEENK___2	REPS1	Q96D71	RalBP1-associated Eps domain-containing protein 1	T481;T478	16	-0.175357	16.9186	-2.29929	0.0406794	0.584999
EDC4_DSQDAS*AEQS*DHDDEVASLASASGGFGTK___2	EDC4	Q6P2E9	Enhancer of mRNA-decapping protein 4	S879;S875	49	0.33611	16.5411	2.2991	0.0406928	0.584999
MTOR_TDS*YSAGQSVEILDGVELGEPAHK___1	MTOR	P42345	Serine/threonine-protein kinase mTOR	S2448	61	-0.257505	16.789	-2.29858	0.040731	0.584999
RIOK2_EGS*EFS*FSDGEVAEK___2	RIOK2	Q9BVS4	Serine/threonine-protein kinase RIO2	S332;S335	14	-0.254662	16.2249	-2.29852	0.0407356	0.584999
DLX2_SGEIPSEQHPGASAS*PPCASPPVSAPASWDFGVPQR___1	DLX2	Q07687	Homeobox protein DLX-2	S227	2	0.154105	15.5225	2.29813	0.0407642	0.585094
CEP131_SGS*PRPTEPTDFLMLFEGS*PSGKK___2	CEP131	Q9UPN4	Centrosomal protein of 131 kDa	S105;S89	35	-0.273697	18.3874	-2.29754	0.0408073	0.585396
GFPT2_LDS*SACLHAVGDK___1	GFPT2	O94808	Glutamine--fructose-6-phosphate aminotransferase [isomerizing] 2	S244	14	0.288076	15.3444	2.29566	0.0409454	0.586488
ZNF853_NSS*PQRPAVSAPVGASEIAEETRPGQR___1	ZNF853	P0CG23	Zinc finger protein 853	S63	2	0.180325	16.8738	2.29548	0.0409586	0.586488
NOLC1_RAS*S*PFR___2	NOLC1	Q14978	Nucleolar and coiled-body phosphoprotein 1	S622;S623	33	-0.197017	19.5945	-2.29531	0.0409714	0.586488
NCOR1_KT*PEVVQSTRPIIEGSISQGT*PIKFDNNSGQSAIK___2	NCOR1	O75376	Nuclear receptor corepressor 1	T1386;T1367	52	-0.212213	15.9411	-2.2953	0.0409717	0.586488
TNS3_WDSY*ENLSADGEVLHTQGPVDGSLY*AK___2	TNS3	Q68CZ2	Tensin-3	Y354;Y333	11	-0.208283	14.7676	-2.29443	0.0410362	0.587057
BCLAF1_NTPSQHSHS*IQHS*PER___2	BCLAF1	Q9NYF8	Bcl-2-associated transcription factor 1	S264;S268	44	0.212093	16.991	2.29417	0.0410555	0.587057
PTPN1_EEKGS*PLNAAPYGIESMSQDTEVR___1	PTPN1	P18031	Tyrosine-protein phosphatase non-receptor type 1	S352	22	0.276604	15.8829	2.29375	0.0410866	0.587185
SRF_ALIQTCLNS*PDSPPR___1	SRF	P11831	Serum response factor	S221	2	0.231061	16.3503	2.29313	0.0411323	0.587523
FUS_HDS*EQDNSDNNTIFVQGLGENVTIESVADYFK___1	FUS	P35637	RNA-binding protein FUS	S277	13	-0.394129	14.5353	-2.29249	0.0411791	0.587875
AMOTL1_LSTTPAHS*PVLK___1	AMOTL1	Q8IY63	Angiomotin-like protein 1	S906	15	-0.421958	15.3843	-2.29158	0.041247	0.588528
VPS13B_QQSYQASEYAS*SPVK___1	VPS13B	Q7Z7G8	Intermembrane lipid transfer protein VPS13B	S1018	8	-0.215784	15.7214	-2.2909	0.041297	0.588925
ALG3_SGS*AAQAEGLCK___1	ALG3	Q92685	Dol-P-Man:Man(5)GlcNAc(2)-PP-Dol alpha-1,3-mannosyltransferase	S13	3	-0.142799	18.6254	-2.29055	0.0413233	0.58895
TOM1L2_GVEFPMADLDALS*PIHT*PQR___2	TOM1L2	Q6ZVM7	TOM1-like protein 2	S160;T164	14	-0.192937	15.0104	-2.29012	0.0413551	0.58895
PPP1R12A_STGVSFWTQDSDENEQEQQS*DTEEGSNKK___1	PPP1R12A	O14974	Protein phosphatase 1 regulatory subunit 12A	S871	39	-0.17102	19.7655	-2.28988	0.0413732	0.58895
BCL7C_GTEPSPGGTPQPSRPVS*PAGPPEGVPEEAQPPR___1	BCL7C	Q8WUZ0	B-cell CLL/lymphoma 7 protein family member C	S126	3	-0.155407	19.3313	-2.28969	0.0413874	0.58895
NUDC_DAENHEAQLKNGSLDS*PGKQDT*EEDEEEDEKDK___2	NUDC	Q9Y266	Nuclear migration protein nudC	S139;T145	27	-0.506034	15.2535	-2.28866	0.0414639	0.589617
CPEB2_RS*PVSPQLQQQHQAAAAAFLQQR___1	CPEB2	Q7Z5Q1	Cytoplasmic polyadenylation element-binding protein 2	S89	7	-0.189058	15.2331	-2.28846	0.0414786	0.589617
DENND5A_ILVGELLTS*QPEVDERPCRT*PPLQQSPSVIR___2	DENND5A	Q6IQ26	DENN domain-containing protein 5A	S1068;T1079	2	-0.189149	18.4555	-2.28721	0.041572	0.590628
RPS6KA3_TPKDS*PGIPPSANAHQLFR___1	RPS6KA3	P51812	Ribosomal protein S6 kinase alpha-3	S369	32	0.159174	17.6895	2.28648	0.0416262	0.591083
TJP2_SILKPST*PIPPQEGEEVGES*SEEQDNAPK___2	TJP2	Q9UDY2	Tight junction protein ZO-2	S1067;T1054	46	-0.160581	17.4327	-2.2851	0.0417295	0.592234
FAM199X_AHS*DSNLSASAAER___1	FAM199X	Q6PEV8	Protein FAM199X	S316	2	-0.45263	16.7477	-2.28466	0.0417628	0.592298
CHAMP1_KPS*GS*PDLWKLSPDQR___2	CHAMP1	Q96JM3	Chromosome alignment-maintaining phosphoprotein 1	S443;S445	34	-0.760642	18.2152	-2.28445	0.0417786	0.592298
PPP1R18_WRLS*PGET*PER___2	PPP1R18	Q6NYC8	Phostensin	S195;T199	14	-0.308507	14.626	-2.28374	0.0418318	0.592737
JCAD_S*LS*PSSNSAFSR___2	JCAD	Q9P266	Junctional cadherin 5-associated protein	S755;S757	2	0.377087	17.5768	2.28297	0.0418894	0.593219
TAF2_EKDKEPFTFSS*PAS*GR___2	TAF2	Q6P1X5	Transcription initiation factor TFIID subunit 2	S1185;S1188	16	-0.161286	16.7669	-2.28262	0.0419161	0.593219
FAM76A_SKFESITTNGDS*FSPDLALDS*PGTDHFVIIAQLK___2	FAM76A	Q8TAV0	Protein FAM76A	S200;S209	9	-0.308949	14.3732	-2.28227	0.0419421	0.593219
FBH1_S*WSSEEESNQATGTSR___1	FBH1	Q8NFZ0	F-box DNA helicase 1	S124	7	-0.186092	16.7852	-2.28201	0.0419621	0.593219
WASHC2A_LTDEDFS*PFGS*GGGLFSGGK___2	WASHC2A	Q641Q2	WASH complex subunit 2A	S352;S356	35	-0.191564	16.1631	-2.2818	0.0419774	0.593219
SMCR8_QESIPSKPSQDRPPS*S*SLEECPIPK___2	SMCR8	Q8TEV9	Guanine nucleotide exchange protein SMCR8	S400;S401	10	-0.174759	16.6186	-2.2814	0.0420083	0.593339
KIF21A_QSS*LSEK___1	KIF21A	Q7Z4S6	Kinesin-like protein KIF21A	S1229	35	0.498506	14.6554	2.28078	0.0420544	0.593675
PIAS1_TCPS*LS*PTSPLNNK___2	PIAS1	O75925	E3 SUMO-protein ligase PIAS1	S483;S485	10	-0.137368	19.048	-2.28029	0.042092	0.593745
ZFC3H1_TSSSS*PANSDVEIDGIGR___1	ZFC3H1	O60293	Zinc finger C3H1 domain-containing protein	S805	27	0.181955	17.3047	2.28013	0.0421041	0.593745
TRERF1_SNSIDGSNVT*VTPGPGEQTVDVEPR___1	TRERF1	Q96PN7	Transcriptional-regulating factor 1	T765	2	0.211657	14.5052	2.2795	0.0421514	0.594098
MARK3_CRNS*IASCADEQPHIGNYR___1	MARK3	P27448	MAP/microtubule affinity-regulating kinase 3	S42	15	0.173954	15.5868	2.2792	0.0421741	0.594102
TRIM28_EEDGSLSLDGADS*TGVVAK___1	TRIM28	Q13263	Transcription intermediary factor 1-beta	S689	40	0.205148	15.2745	2.27738	0.0423118	0.595433
KATNB1_QNSESERRS*PS*SEDDRDER___2	KATNB1	Q9BVA0	Katanin p80 WD40 repeat-containing subunit B1	S360;S362	12	0.921701	14.4646	2.27712	0.0423315	0.595433
TJP1_HSPQQPS*NGSLR___1	TJP1	Q07157	Tight junction protein ZO-1	S334	53	-0.146031	19.0999	-2.27707	0.0423357	0.595433
PPP1R12B_TGS*HNMLSEVANSR___1	PPP1R12B	O60237	Protein phosphatase 1 regulatory subunit 12B	S447	2	-0.290667	15.0417	-2.27633	0.0423916	0.595903
FZR1_TLTPASSPVS*SPSK___1	FZR1	Q9UM11	Fizzy-related protein homolog	S39	2	-0.217527	16.4546	-2.2758	0.0424322	0.595917
BAZ1B_S*DGACDS*PSSDKENSSQIAQDHQK___2	BAZ1B	Q9UIG0	Tyrosine-protein kinase BAZ1B	S152;S158	48	-1.00147	14.283	-2.27573	0.0424374	0.595917
HOXA3_TSSSSSGESCAGDKS*PPGQASSK___1	HOXA3	O43365	Homeobox protein Hox-A3	S184	2	-0.204664	16.8108	-2.27367	0.0425949	0.597812
NBN_MLS*QDAPTVK___1	NBN	O60934	Nibrin	S397	25	0.402361	16.5226	2.27285	0.0426572	0.598372
RPS6_LSS*LRASTSK___1	RPS6	P62753	40S ribosomal protein S6	S236	16	-0.18403	17.5318	-2.27255	0.0426801	0.598377
KIF1C_QRS*APDLK___1	KIF1C	O43896	Kinesin-like protein KIF1C	S1092	24	0.236481	17.0969	2.27093	0.0428047	0.599738
RAPGEF6_HS*IQHVPGDIEQTSQEK___1	RAPGEF6	Q8TEU7	Rap guanine nucleotide exchange factor 6	S644	25	-0.216788	15.3828	-2.2707	0.0428223	0.599738
EML4_ASPS*PQPS*SQPLQIHRQTPESK___2	EML4	Q9HC35	Echinoderm microtubule-associated protein-like 4	S146;S150	35	-0.195899	16.362	-2.27027	0.0428556	0.599888
SYTL4_RDS*LDKS*GLFPEWK___2	SYTL4	Q96C24	Synaptotagmin-like protein 4	S217;S221	9	-0.365201	14.5119	-2.26991	0.0428834	0.599932
SRSF4_RDGS*YGSGR___1	SRSF4	Q08170	Serine/arginine-rich splicing factor 4	S78	15	-0.217385	17.2594	-2.26908	0.0429467	0.599932
BLTP3A_TVSQQS*FDGVSLDSSGPEDR___1	BLTP3A	Q6BDS2	Bridge-like lipid transfer protein family member 3A	S1106	15	0.247939	17.2702	2.26902	0.0429518	0.599932
MED24_LLSS*NEDDANILS*SPTDR___2	MED24	O75448	Mediator of RNA polymerase II transcription subunit 24	S872;S863	17	0.173626	15.7933	2.26879	0.042969	0.599932
APBA3_S*PSGPPAMDLEGPR___1	APBA3	O96018	Amyloid-beta A4 precursor protein-binding family A member 3	S9	2	-0.167521	17.7156	-2.26833	0.0430047	0.599932
CFL1_AS*GVAVSDGVIK___1	CFL1	P23528	Cofilin-1	S3	17	0.211548	20.7241	2.26831	0.043006	0.599932
NFATC4_RYSS*S*GTPSSASPALSR___2	NFATC4	Q14934	Nuclear factor of activated T-cells, cytoplasmic 4	S273;S274	10	-0.248734	14.6925	-2.26818	0.0430167	0.599932
SOX4_SSAAS*SPAAGRS*PADHR___2	SOX4	Q06945	Transcription factor SOX-4	S347;S354	2	-0.50498	14.9224	-2.26777	0.043048	0.600053
MAPK1IP1L_SDEFS*LADALPEHSPAK___1	MAPK1IP1L	Q8NDC0	MAPK-interacting and spindle-stabilizing protein-like	S6	2	0.269823	18.2784	2.26666	0.0431336	0.600781
CLASP1_RQS*SGSATNVASTPDNR___1	CLASP1	Q7Z460	CLIP-associating protein 1	S646	40	-0.168304	18.9361	-2.26611	0.0431759	0.600781
TLE3_DAPTS*PAS*VASSSSTPSSK___2	TLE3	Q04726	Transducin-like enhancer protein 3	S286;S289	23	-0.195477	15.6963	-2.26603	0.0431821	0.600781
CD2AP_SS*GTVYPK___1	CD2AP	Q9Y5K6	CD2-associated protein	S405	33	-0.144731	16.3021	-2.26535	0.0432353	0.600781
ABI2_TYS*SSGSSGGSHPSSR___1	ABI2	Q9NYB9	Abl interactor 2	S242	8	-0.600967	17.4361	-2.26529	0.0432401	0.600781
LARP4B_RPAGGRPS*PSAMGK___1	LARP4B	Q92615	La-related protein 4B	S718	24	-0.139778	16.785	-2.265	0.0432626	0.600781
BRCA1_KLESSEENLS*S*EDEELPCFQHLLFGK___2	BRCA1	P38398	Breast cancer type 1 susceptibility protein	S1217;S1218	28	-0.177124	20.0015	-2.26449	0.043302	0.600781
SRRM2_SRS*GS*SPGLR___2	SRRM2	Q9UQ35	Serine/arginine repetitive matrix protein 2	S1441;S1443	71	-0.280618	18.5697	-2.26439	0.04331	0.600781
IWS1_GHHVTDSENDEPLNLNAS*DS*ESEELHR___2	IWS1	Q96ST2	Protein IWS1 homolog	S80;S82	12	0.182329	14.8738	2.26434	0.0433134	0.600781
ANKLE2_SAVLCY*SPSDR___1	ANKLE2	Q86XL3	Ankyrin repeat and LEM domain-containing protein 2	Y865	35	0.204601	15.7561	2.2639	0.0433479	0.600781
NBEAL2_RIS*QVS*SGETEYNPTEAR___2	NBEAL2	Q6ZNJ1	Neurobeachin-like protein 2	S2739;S2742	8	0.167704	15.6409	2.26389	0.0433488	0.600781
MED1_LAS*PMKPVPGT*PPSSK___2	MED1	Q15648	Mediator of RNA polymerase II transcription subunit 1	S1207;T1215	41	-0.158121	21.4943	-2.26322	0.0434009	0.60119
RALGAPA1_RGS*SPGSLEIPK___1	RALGAPA1	Q6GYQ0	Ral GTPase-activating protein subunit alpha-1	S860	22	0.24068	17.1687	2.26215	0.0434843	0.601929
FOXK1_AAS*EQQADT*SGGDSPKDESKPPFSYAQLIVQAISSAQDR___2	FOXK1	P85037	Forkhead box protein K1	S288;T294	22	-0.488524	17.6417	-2.26195	0.0434996	0.601929
FAM76B_LESKPSNGDSSSINQS*ADSGGTDNFVLISQLK___1	FAM76B	Q5HYJ3	Protein FAM76B	S237	7	0.246755	16.5488	2.26087	0.0435838	0.602487
RAP1GAP_SQS*MDAMGLSNK___1	RAP1GAP	P47736	Rap1 GTPase-activating protein 1	S441	2	0.185598	16.8315	2.26085	0.0435852	0.602487
SLX4_GPS*PSASQR___1	SLX4	Q8IY92	Structure-specific endonuclease subunit SLX4	S601	6	-0.302386	16.1837	-2.26019	0.043637	0.602889
AHNAK_GKGGVTGSPEAS*IS*GSKGDLK___2	AHNAK	Q09666	Neuroblast differentiation-associated protein AHNAK	S5735;S5737	223	-0.222474	16.3646	-2.25962	0.0436815	0.60319
PTPN12_NLS*FEIK___1	PTPN12	Q05209	Tyrosine-protein phosphatase non-receptor type 12	S435	16	0.471193	17.8913	2.25917	0.0437168	0.603365
GTPBP4_REDS*APPSSVAR___1	GTPBP4	Q9BZE4	GTP-binding protein 4	S558	32	0.230088	16.5059	2.25737	0.0438583	0.603423
DNAJC8_RDS*VLTSK___1	DNAJC8	O75937	DnaJ homolog subfamily C member 8	S35	14	0.496102	15.762	2.25722	0.0438695	0.603423
DNAJA1_VNFPENGFLS*PDKLSLLEK___1	DNAJA1	P31689	DnaJ homolog subfamily A member 1	S335	21	0.276832	15.2973	2.25638	0.0439359	0.603423
SYMPK_S*PQT*LAPVGEDAMKTPSPAAEDAREPEAK___2	SYMPK	Q92797	Symplekin	S1243;T1246	43	-0.336351	17.2426	-2.25621	0.0439495	0.603423
GLE1_SPDASSAFSPAS*PAT*PNGTK___2	GLE1	Q53GS7	mRNA export factor GLE1	S99;T102	19	-0.253206	14.1957	-2.25621	0.0439496	0.603423
TTK_QS*PPISTSK___1	TTK	P33981	Dual specificity protein kinase TTK	S436	30	-0.225197	18.8042	-2.25619	0.0439509	0.603423
ARID1B_KDDSQS*LADDS*GKEEEDAECIDDDEEDEEDEEEDSEKTESDEK___2	ARID1B	Q8NFD5	AT-rich interactive domain-containing protein 1B	S1798;S1793	26	0.478332	15.0061	2.25614	0.0439544	0.603423
SRRM2_SRS*S*SPVTELASR___2	SRRM2	Q9UQ35	Serine/arginine repetitive matrix protein 2	S1101;S1102	71	-0.19371	19.8792	-2.25564	0.0439939	0.603423
PWWP3A_ASLCLNGSSLS*EDDTER___1	PWWP3A	Q2TAK8	PWWP domain-containing DNA repair factor 3A	S235	2	0.257988	15.3882	2.25563	0.043995	0.603423
NOP56_KFS*KEEPVSSGPEEAVGK___1	NOP56	O00567	Nucleolar protein 56	S563	32	-0.162165	16.8803	-2.25525	0.0440248	0.603423
INA_TSQIGES*FEEILEETVISTK___1	INA	Q16352	Alpha-internexin	S469	23	0.304683	12.8187	2.25507	0.0440394	0.603423
CDK12_HSS*IS*PVRLPLNSSLGAELSR___2	CDK12	Q9NYV4	Cyclin-dependent kinase 12	S383;S385	34	-0.16883	20.5603	-2.25465	0.0440719	0.603423
USP24_QMS*LCGTPEK___1	USP24	Q9UPU5	Ubiquitin carboxyl-terminal hydrolase 24	S1285	49	-0.166269	15.9897	-2.25329	0.0441794	0.603423
TCF20_HRS*EDCGGGPR___1	TCF20	Q9UGU0	Transcription factor 20	S1792	36	-0.413479	15.3045	-2.25327	0.0441813	0.603423
SQSTM1_SRLT*PVS*PESSSTEEK___2	SQSTM1	Q13501	Sequestosome-1	S272;T269	10	-0.872986	19.9503	-2.25327	0.0441813	0.603423
CWC22_S*YDSSMESR___1	CWC22	Q9HCG8	Pre-mRNA-splicing factor CWC22 homolog	S61	28	-0.389795	19.2199	-2.25283	0.0442163	0.603423
AKAP1_KTES*FQNAQAGSNPK___1	AKAP1	Q92667	A-kinase anchor protein 1, mitochondrial	S592	38	0.256414	17.7263	2.25264	0.0442312	0.603423
WASHC2A_DHS*VDSFK___1	WASHC2A	Q641Q2	WASH complex subunit 2A	S909	35	0.364094	15.9587	2.25261	0.0442333	0.603423
PLEC_SSSVGS*S*SSYPISPAVSR___2	PLEC	Q15149	Plectin	S4389;S4390	192	0.322436	17.0254	2.25212	0.0442727	0.603423
MAP1S_AASS*VPNLK___1	MAP1S	Q66K74	Microtubule-associated protein 1S	S547	22	0.184628	16.1693	2.2519	0.0442899	0.603423
DBNL_AMSTTS*ISSPQPGK___1	DBNL	Q9UJU6	Drebrin-like protein	S272	18	0.298319	16.6275	2.2517	0.044306	0.603423
FOXK2_EAS*GGDS*PKDDSKPPYSYAQLIVQAITMAPDK___2	FOXK2	Q01167	Forkhead box protein K2	S248;S252	11	-0.449986	14.5015	-2.25129	0.0443386	0.603423
FAN1_SLIDNSSEIEDEDQILENS*S*QKENVFK___2	FAN1	Q9Y2M0	Fanconi-associated nuclease 1	S209;S210	2	-0.1781	15.7743	-2.25088	0.0443712	0.603423
ZC3H14_NGDECAY*HHPISPCK___1	ZC3H14	Q6PJT7	Zinc finger CCCH domain-containing protein 14	Y615	28	-0.341935	13.7321	-2.25087	0.0443716	0.603423
SON_EMEHNT*VCAAGTSPVGEIGEEK___1	SON	P18583	Protein SON	T1549	53	-0.640536	15.3851	-2.25074	0.0443822	0.603423
DCAF11_NSSSAGS*GSGDPSEGLPR___1	DCAF11	Q8TEB1	DDB1- and CUL4-associated factor 11	S11	10	0.16842	15.4923	2.25049	0.0444022	0.603423
MTCL1_IGDGLS*PLPHLTESSSFLSTVTSVSR___1	MTCL1	Q9Y4B5	Microtubule cross-linking factor 1	S901	2	-0.294578	14.5715	-2.25043	0.0444065	0.603423
EPB41L1_SLDGAEFSRPAS*VS*ENHDAGPDGDKR___2	EPB41L1	Q9H4G0	Band 4.1-like protein 1	S441;S443	7	-0.153014	16.1876	-2.24987	0.0444513	0.603423
POM121_HDSS*GS*GHSAFEPLVANGVPASFVPKPGSLK___2	POM121	Q96HA1	Nuclear envelope pore membrane protein POM 121	S346;S348	4	-0.188237	15.6723	-2.2498	0.0444571	0.603423
PHC3_MDRT*PPPPTLSPAAITVGR___1	PHC3	Q8NDX5	Polyhomeotic-like protein 3	T609	2	0.298466	17.0805	2.24971	0.0444638	0.603423
ARFGEF2_ELEKPIQSKPQS*PVIQAAAVSPK___1	ARFGEF2	Q9Y6D5	Brefeldin A-inhibited guanine nucleotide-exchange protein 2	S218	19	0.172445	14.9129	2.24934	0.0444934	0.603423
SUPT16H_KAS*VHSSGR___1	SUPT16H	Q9Y5B9	FACT complex subunit SPT16	S1023	49	-0.401168	15.1878	-2.24928	0.0444979	0.603423
FKBP15_TKSNS*LSEQLAINT*SPDAVK___2	FKBP15	Q5T1M5	FK506-binding protein 15	T355;S346	27	0.212669	16.2341	2.24916	0.044508	0.603423
EPS15L1_S*LEQYDQVLDGAHGAS*LTDLANLSEGVSLAER___2	EPS15L1	Q9UBC2	Epidermal growth factor receptor substrate 15-like 1	S575;S560	48	-0.281057	13.0337	-2.249	0.0445201	0.603423
NF1_SMS*LDMGQPSQANTK___1	NF1	P21359	Neurofibromin	S2523	62	0.190417	17.8074	2.24867	0.044547	0.603423
NHSL2_HHS*ETNFGVK___1	NHSL2	Q5HYW2	NHS-like protein 2	S801	2	0.200081	15.8903	2.24797	0.0446026	0.603423
CHAMP1_KPSPS*ES*PEPWKPFPAVSPEPR___2	CHAMP1	Q96JM3	Chromosome alignment-maintaining phosphoprotein 1	S284;S286	34	-0.137141	19.8081	-2.24756	0.0446352	0.603423
CLASP2_SY*S*SRNGSIPTYMR___2	CLASP2	O75122	CLIP-associating protein 2	Y638;S639	46	-0.150554	15.8201	-2.24725	0.0446604	0.603423
CC2D1B_ASSSKES*PSPSVR___1	CC2D1B	Q5T0F9	Coiled-coil and C2 domain-containing protein 1B	S528	17	-0.160667	16.3368	-2.24675	0.0447004	0.603423
PARG_LENVSQLS*LDKS*PTEK___2	PARG	Q86W56	Poly(ADP-ribose) glycohydrolase	S133;S137	28	0.574785	18.1777	2.24662	0.0447109	0.603423
PSIP1_ET*SVSKEDT*DHEEK___2	PSIP1	O75475	PC4 and SFRS1-interacting protein	T115;T122	31	-0.788566	14.4223	-2.24651	0.0447192	0.603423
KIF24_GSPS*QEWVIHAS*PVK___2	KIF24	Q5T7B8	Kinesin-like protein KIF24	S638;S646	2	-0.155402	17.4043	-2.24641	0.0447271	0.603423
SMG9_EPGSGGPQNLS*GPGGR___1	SMG9	Q9H0W8	Nonsense-mediated mRNA decay factor SMG9	S32	14	-0.214066	17.071	-2.24639	0.0447291	0.603423
KLC2_S*SEMLVK___1	KLC2	Q9H0B6	Kinesin light chain 2	S556	24	0.189585	17.8054	2.24633	0.0447336	0.603423
PCNX3_GSLS*QELSK___1	PCNX3	Q9H6A9	Pecanex-like protein 3	S246	2	0.222252	17.838	2.24613	0.0447495	0.603423
SMAD1_VLTQMGSPHNPISS*VS*___2	SMAD1	Q15797	Mothers against decapentaplegic homolog 1	S463;S465	2	-0.327788	16.8248	-2.24594	0.0447653	0.603423
MYC_SESGSPS*AGGHS*KPPHSPLVLK___2	MYC	P01106	Myc proto-oncogene protein	S283;S288	3	-0.194245	17.9954	-2.24389	0.0449295	0.60533
ATF7_ESSEPTGS*PAPVIQHSSATAPSNGLSVR___1	ATF7	P17544	Cyclic AMP-dependent transcription factor ATF-7	S423	10	0.160676	16.3665	2.24266	0.0450283	0.606175
TTC3_VDDCDCHPEFS*PPSSQPPK___1	TTC3	P53804	E3 ubiquitin-protein ligase TTC3	S429	6	0.221037	14.9512	2.24228	0.0450593	0.606175
SEC16A_FTGS*FDDDPDPHRDPYGEEVDR___1	SEC16A	O15027	Protein transport protein Sec16A	S1327	51	0.390131	18.7184	2.24215	0.0450698	0.606175
SRRM1_VSRT*PEPK___1	SRRM1	Q8IYB3	Serine/arginine repetitive matrix protein 1	T727	15	0.226818	18.8734	2.24198	0.0450834	0.606175
KDM2A_SCDEPLTPPPHS*PTSMLQLIHDPVS*PR___2	KDM2A	Q9Y2K7	Lysine-specific demethylase 2A	S718;S731	26	-0.171575	16.1992	-2.24168	0.0451075	0.606191
ATP2B1_SS*IHNFMTHPEFR___1	ATP2B1	P20020	Plasma membrane calcium-transporting ATPase 1	S1140	33	0.343335	16.3851	2.24053	0.0452005	0.606923
IRS2_QRS*PLSDYMNLDFSSPK___1	IRS2	Q9Y4H2	Insulin receptor substrate 2	S973	12	0.261158	16.5257	2.24024	0.045224	0.606923
ATR_RLS*S*SLNPSK___2	ATR	Q13535	Serine/threonine-protein kinase ATR	S435;S436	29	-0.169241	14.734	-2.24016	0.0452304	0.606923
LIMA1_ASSLS*ESSPPK___1	LIMA1	Q9UHB6	LIM domain and actin-binding protein 1	S371	37	0.746945	17.7329	2.23905	0.0453204	0.607802
RFC1_IGEVSS*PK___1	RFC1	P35251	Replication factor C subunit 1	S312	24	0.294919	18.9699	2.2387	0.0453488	0.607802
MAP3K2_GSDIDNPTLTVMDIS*PPSRS*PR___2	MAP3K2	Q9Y2U5	Mitogen-activated protein kinase kinase kinase 2	S344;S349	7	-0.193051	16.2028	-2.23821	0.0453887	0.607802
PRKAG2_KVDS*PFGPGS*PSK___2	PRKAG2	Q9UGJ0	5'-AMP-activated protein kinase subunit gamma-2	S65;S71	4	-0.173693	17.9946	-2.23807	0.0454003	0.607802
RRN3_EGDVDVSDS*DDEDDNLPANFDTCHR___1	RRN3	Q9NYV6	RNA polymerase I-specific transcription initiation factor RRN3	S172	11	-0.178123	15.4947	-2.23784	0.045419	0.607802
EIF4G1_TASTPTPPQT*GGGLEPQANGETPQVAVIVRPDDR___1	EIF4G1	Q04637	Eukaryotic translation initiation factor 4 gamma 1	T211	69	-0.182873	19.4048	-2.23718	0.0454726	0.607802
PLOD3_LS*LNLDHK___1	PLOD3	O60568	Multifunctional procollagen lysine hydroxylase and glycosyltransferase LH3	S209	21	-0.476668	15.0077	-2.23701	0.0454857	0.607802
SEMA6D_GQPPELAALPT*PES*TPVLHQK___2	SEMA6D	Q8NFY4	Semaphorin-6D	T773;S776	2	-0.12994	16.0365	-2.2368	0.0455029	0.607802
PKP2_RLEIS*PDSSPER___1	PKP2	Q99959	Plakophilin-2	S151	24	0.250347	14.9664	2.23619	0.0455533	0.607802
STIM2_ISS*IPHDLCHNGEK___1	STIM2	Q9P246	Stromal interaction molecule 2	S719	15	0.350652	17.2769	2.23612	0.0455588	0.607802
SNX17_VTSSVPLPS*GSTSSPGR___1	SNX17	Q15036	Sorting nexin-17	S331	15	-0.287377	19.8688	-2.23596	0.0455719	0.607802
LBHD1_EDSHGSGS*PFK___1	LBHD1	Q9BQE6	LBH domain-containing protein 1	S282	2	0.229467	14.2247	2.23588	0.0455781	0.607802
NFATC4_GPEDSWLLLS*APGPT*PASPRPASPCGK___2	NFATC4	Q14934	Nuclear factor of activated T-cells, cytoplasmic 4	S251;T256	10	-0.234978	15.9337	-2.23553	0.0456069	0.607802
NASP_GGAAPEGPNEAEVTSGKPEQEVPDAEEEKS*VS*GTDVQEECR___2	NASP	P49321	Nuclear autoantigenic sperm protein	S244;S246	55	0.245003	17.7196	2.23542	0.045616	0.607802
ANKS3_SPEKYEDLS*S*SDESCPAPQR___2	ANKS3	Q6ZW76	Ankyrin repeat and SAM domain-containing protein 3	S243;S244	2	0.162486	16.4498	2.23503	0.0456474	0.607915
ZNF503_TGSPSSS*AS*ACSPGGMLSSAGGAPEGK___2	ZNF503	Q96F45	Zinc finger protein 503	S232;S234	12	-0.586881	15.0035	-2.23399	0.0457326	0.608745
LLGL2_NSGTQS*DGEEKQPGLVMER___1	LLGL2	Q6P1M3	LLGL scribble cell polarity complex component 2	S965	5	0.250258	16.706	2.23291	0.0458207	0.609612
ADRM1_S*QSAAVTPSSTTSSTR___1	ADRM1	Q16186	Proteasomal ubiquitin receptor ADRM1	S211	10	-0.180433	15.7608	-2.2326	0.0458461	0.609645
[truncated: 24,583 more rows]

## Sheet: -Q GCN2KO vs control
Peptide sequence	Gene	Protein ID	Protein description	phosphorylates residue	max razor peptides	logFC	AveExpr	t	pvalue	fdr
TCEAL3_MEKPYNKNEGNLENEGKPEDEVEPDDEGKS*DEEEKPDVEGK___1	TCEAL3	Q969E4	Transcription elongation factor A protein-like 3	S30	2	-5.61838	18.993	-57.7082	1.72782e-11	1.53096e-07
ARHGEF35_YYS*PCEEHPAETNQNEGAESGTIR___1	ARHGEF35	A5YM69	Rho guanine nucleotide exchange factor 35	S184	2	-2.67642	15.0678	-37.9607	1.1714e-13	3.11383e-09
AMOT_DTTVISHS*PNTSYDTALEAR___1	AMOT	Q4VCS5	Angiomotin	S714	42	-2.48898	18.3939	-31.2258	1.13797e-12	1.51248e-08
AMOT_AEYVPS*T*PSPVPPSTPLLSAHSK___2	AMOT	Q4VCS5	Angiomotin	S839;T840	42	-1.59983	16.4424	-23.6817	2.7955e-11	1.85775e-07
AMOT_DTTVISHS*PNT*SYDTALEAR___2	AMOT	Q4VCS5	Angiomotin	S714;T717	42	-1.91223	18.3356	-22.9474	4.01806e-11	2.13616e-07
NCKAP5_TADLGS*PCKEPHK___1	NCKAP5	O14513	Nck-associated protein 5	S459	2	-1.66814	15.1098	-22.1639	5.99202e-11	2.13669e-07
KLC3_QYDPPAESQQS*ESPPRR___1	KLC3	Q6P597	Kinesin light chain 3	S165	10	-1.46891	17.4964	-22.1551	6.01953e-11	2.13669e-07
POU3F3_WLEEADSSTGS*PTSIDK___1	POU3F3	P20264	POU domain, class 3, transcription factor 3	S393	2	-1.84708	15.8286	-22.0281	6.43047e-11	2.13669e-07
ARHGEF5_LESLSETPGPSS*PR___1	ARHGEF5	Q12774	Rho guanine nucleotide exchange factor 5	S1126	2	-1.8572	15.9536	-18.8148	3.90967e-10	1.15474e-06
DDN_DAPTQPGS*PEHQALGPAASGAQGR___1	DDN	O94850	Dendrin	S567	2	-2.73618	14.5194	-18.6069	4.43721e-10	1.1795e-06
MID1_ASVSGPNS*PSETR___1	MID1	O15344	E3 ubiquitin-protein ligase Midline-1	S96	23	-1.59448	20.0713	-18.3748	5.11922e-10	1.21216e-06
FLNC_SS*HTYTR___1	FLNC	Q14315	Filamin-C	S2182	113	1.73504	16.0589	18.2005	5.7054e-10	1.21216e-06
AMOT_DTTVISHSPNT*S*YDTALEAR___2	AMOT	Q4VCS5	Angiomotin	T717;S718	42	-2.72622	14.7913	-18.1394	5.92809e-10	1.21216e-06
LRATD2_TTPPPGRPPAPS*S*EEEDGEAVAH___2	LRATD2	Q96KN1	Protein LRATD2	S299;S300	9	1.28294	18.6079	17.9735	6.58075e-10	1.23164e-06
CSTF2T_QGGSQPSSFS*PGQSQVTPQDQEK___1	CSTF2T	Q9H0L4	Cleavage stimulation factor subunit 2 tau variant	S563	22	0.94968	16.4455	17.8288	7.21382e-10	1.23164e-06
CITED1_GGTSPAKEDANQEMS*SVAYSNLAVK___1	CITED1	Q99966	Cbp/p300-interacting transactivator 1	S27	2	-1.23551	17.1068	-17.786	7.41338e-10	1.23164e-06
AMOT_NSQPHS*PTSSLTSGGS*LPLLQSPPSTR___2	AMOT	Q4VCS5	Angiomotin	S309;S319	42	-1.47602	17.6324	-17.6197	8.24824e-10	1.28973e-06
ENAH_TNTMNGSKS*PVISR___1	ENAH	Q8N8S7	Protein enabled homolog	S508	27	-1.90696	16.8336	-17.1647	1.10973e-09	1.63882e-06
SSH2_SPTPSTTSSPCAS*EADSGEEECR___1	SSH2	Q76I76	Protein phosphatase Slingshot homolog 2	S21	6	2.59222	15.6802	16.8909	1.33141e-09	1.86271e-06
ZC3HAV1_SSLGS*LQT*PEAVTTR___2	ZC3HAV1	Q7Z2W4	Zinc finger CCCH-type antiviral protein 1	S390;T393	48	1.07028	18.3039	16.6425	1.57424e-09	2.03317e-06
LARP1_SLPT*T*VPESPNYR___2	LARP1	Q6PKG0	La-related protein 1	T769;T770	55	1.11918	23.0758	16.613	1.60622e-09	2.03317e-06
ITGA4_RDS*WSYINSK___1	ITGA4	P13612	Integrin alpha-4	S1021	2	-1.12142	18.1022	-15.9867	2.4783e-09	2.99447e-06
ESRP2_SGMS*PPPCK___1	ESRP2	Q9H6T0	Epithelial splicing regulatory protein 2	S573	8	-1.73481	18.8992	-15.7707	2.88871e-09	3.19372e-06
SHROOM2_EGS*PGSQQHPPSQK___1	SHROOM2	Q13796	Protein Shroom2	S974	12	-0.821089	16.9083	-15.6434	3.16461e-09	3.19372e-06
C6orf132_SFSSPPS*PSNK___1	C6orf132	Q5T0Z8	Uncharacterized protein C6orf132	S969	2	-1.08131	16.8441	-15.6342	3.18572e-09	3.19372e-06
SAMD11_GPT*PGQAPAGGAGAEGK___1	SAMD11	Q96NU1	Sterile alpha motif domain-containing protein 11	T485	2	1.01907	15.4045	15.5978	3.27016e-09	3.19372e-06
DCLK1_SKS*PASTSSVNGTPGSQLSTPR___1	DCLK1	O15075	Serine/threonine-protein kinase DCLK1	S307	4	-1.10435	14.7979	-15.5725	3.33045e-09	3.19372e-06
PABIR2_IDFTPVS*PAPS*PTR___2	PABIR2	Q7Z309	PABIR family member 2	S115;S119	3	-1.19751	20.2964	-15.5586	3.36408e-09	3.19372e-06
PLS3_STS*IQSFK___1	PLS3	P13797	Plastin-3	S540	44	-0.95532	16.5887	-15.1995	4.37317e-09	4.00854e-06
ARHGAP45_KSS*FNVSDVARPEAAGSPPEEGGCTEGTPAK___1	ARHGAP45	Q92619	Rho GTPase-activating protein 45	S578	2	-0.809066	18.7972	-15.0918	4.73626e-09	4.19664e-06
NRDC_STCS*CPDLQPNGQDLGENSR___1	NRDC	O43847	Nardilysin	S61	32	0.972827	17.9381	14.9293	5.34734e-09	4.55892e-06
ZNF503_IS*CGGGINVDVNQHPDGGPGGK___1	ZNF503	Q96F45	Zinc finger protein 503	S285	12	1.06967	17.3044	14.8634	5.61883e-09	4.55892e-06
AMOT_GS*LGILLGGDYR___1	AMOT	Q4VCS5	Angiomotin	S823	42	-2.00097	17.248	-14.8538	5.65963e-09	4.55892e-06
SOWAHC_SVCPGGSS*PGSSSGGGR___1	SOWAHC	Q53LP3	Ankyrin repeat domain-containing protein SOWAHC	S226	10	-0.881702	17.3425	-14.6363	6.67562e-09	5.21915e-06
ARHGEF5_YYS*PCEEHPAETNQNEGSESGTIR___1	ARHGEF5	Q12774	Rho guanine nucleotide exchange factor 5	S184	2	-3.18174	14.6235	-14.5713	7.016e-09	5.32855e-06
CCDC34_GQGLEVVRS*PS*PPLPLSCSNSTR___2	CCDC34	Q96HJ3	Coiled-coil domain-containing protein 34	S52;S50	2	-1.24922	14.8455	-14.495	7.43963e-09	5.49334e-06
KCTD12_SPS*GGAAGPLLTPSQSLDGSR___1	KCTD12	Q96CX2	BTB/POZ domain-containing protein KCTD12	S187	17	0.847015	21.9227	14.3395	8.39182e-09	6.02896e-06
PABIR2_HS*LEEGLDMVNR___1	PABIR2	Q7Z309	PABIR family member 2	S58	3	-1.01558	18.5511	-14.2652	8.89281e-09	6.22075e-06
AMOT_AHPPVTSAPLS*PPQPNDLYK___1	AMOT	Q4VCS5	Angiomotin	S200	42	-1.37204	18.5355	-14.1265	9.91643e-09	6.72742e-06
SP110_DKEDPQEMPHS*PLGS*MPEIR___2	SP110	Q9HB58	Sp110 nuclear body protein	S244;S248	2	0.868395	16.3254	14.1003	1.01233e-08	6.72742e-06
KLF3_SSPPS*AGNS*PSSLK___2	KLF3	P57682	Krueppel-like factor 3	S74;S78	2	1.03899	16.858	13.9952	1.10034e-08	7.13394e-06
LRATD2_TTPPPGRPPAPSS*EEEDGEAVAH___1	LRATD2	Q96KN1	Protein LRATD2	S300	9	0.843656	16.9826	13.9288	1.16011e-08	7.27974e-06
PHRF1_AEAPSSPDVAPAGKEDS*PSASGR___1	PHRF1	Q9P1Y6	PHD and RING finger domain-containing protein 1	S1371	8	-1.14622	16.7144	-13.9101	1.1776e-08	7.27974e-06
C6orf132_SSS*PALKPKPNPPS*PENTASSAPVDWR___2	C6orf132	Q5T0Z8	Uncharacterized protein C6orf132	S449;S438	2	-0.994118	16.4555	-13.8652	1.22074e-08	7.37492e-06
EIF3F_TCFS*PNR___1	EIF3F	O00303	Eukaryotic translation initiation factor 3 subunit F	S258	15	-1.4709	17.167	-13.7601	1.32843e-08	7.84721e-06
AMOT_NSQPHS*PTSSLTSGGSLPLLQSPPS*TRLSPAR___2	AMOT	Q4VCS5	Angiomotin	S328;S309	42	-1.4906	15.208	-13.5632	1.55896e-08	9.00876e-06
PALM3_EGSES*QAEEMNEAGPPLEANTETRPEK___1	PALM3	A6NDB9	Paralemmin-3	S550	8	-0.758786	17.9898	-13.5238	1.61013e-08	9.10651e-06
KLF3_SSPPSAGNS*PSSLK___1	KLF3	P57682	Krueppel-like factor 3	S78	2	0.925123	17.6492	13.4793	1.6701e-08	9.24889e-06
ENAH_TNTMNGS*KSPVISR___1	ENAH	Q8N8S7	Protein enabled homolog	S506	27	-1.96238	17.1638	-13.4277	1.74259e-08	9.31587e-06
PCDH19_EAGNGCEAIS*PVT*SPLHLK___2	PCDH19	Q8TAB3	Protocadherin-19	S1063;T1066	2	-1.06756	15.1829	-13.421	1.75229e-08	9.31587e-06
C6orf132_SSSPALKPKPNPPS*PENTASSAPVDWR___1	C6orf132	Q5T0Z8	Uncharacterized protein C6orf132	S449	2	-1.12756	15.6467	-13.2851	1.9614e-08	1.02231e-05
MATK_SAGAPASVS*GQDADGSTSPR___1	MATK	P42679	Megakaryocyte-associated tyrosine-protein kinase	S492	2	-0.968052	15.5801	-13.2228	2.06597e-08	1.04863e-05
PABIR2_MFVSSSGLPPS*PVPS*PR___2	PABIR2	Q7Z309	PABIR family member 2	S137;S141	3	-0.843454	21.019	-13.1953	2.11415e-08	1.04863e-05
AMOT_AQGPLPNQHS*LK___1	AMOT	Q4VCS5	Angiomotin	S229	42	-1.78006	15.2959	-13.1863	2.13024e-08	1.04863e-05
CCDC9_EGAASPAPETPQPT*SPETSPK___1	CCDC9	Q9Y3X0	Coiled-coil domain-containing protein 9	T385	9	-0.957596	16.2819	-13.1345	2.22485e-08	1.07529e-05
AMOT_TGS*RDCSTQTER___1	AMOT	Q4VCS5	Angiomotin	S859	42	-3.85805	13.6085	-13.0115	1.75804e-07	5.02497e-05
FOXI3_SEEGLSSGLGSGVGGKPEEESPSTLLRPSHS*PEPPEGTK___1	FOXI3	A8MTJ6	Forkhead box protein I3	S287	2	-1.04731	17.5537	-12.9644	2.56942e-08	1.2132e-05
HNRNPA1_SGS*GNFGGGR___1	HNRNPA1	P09651	Heterogeneous nuclear ribonucleoprotein A1	S199	23	0.797581	20.6085	12.9499	2.60148e-08	1.2132e-05
LSM11_SAGAGS*PARPPS*PR___2	LSM11	P83369	U7 snRNA-associated Sm-like protein LSm11	S15;S21	2	0.933605	19.1392	12.894	2.72847e-08	1.25049e-05
KLC3_QYDPPAESQQS*ESPPR___1	KLC3	Q6P597	Kinesin light chain 3	S165	10	-1.22045	16.2103	-12.8499	2.83357e-08	1.27664e-05
EIF2AK4_TAAILHGGS*PDFVGNGK___1	EIF2AK4	Q9P2K8	eIF-2-alpha kinase GCN2	S230	17	-0.887602	18.3303	-12.7909	2.98106e-08	1.32071e-05
SOWAHB_GKPIFPVYPLVGS*SS*PTR___2	SOWAHB	A6NEL2	Ankyrin repeat domain-containing protein SOWAHB	S740;S742	2	-1.29332	15.1086	-12.7125	3.19007e-08	1.39014e-05
MID1_VSHDNLTVERDES*SSKK___1	MID1	O15344	E3 ubiquitin-protein ligase Midline-1	S511	23	-1.35962	16.7182	-12.606	3.4992e-08	1.50025e-05
SALL3_SKS*PGLGAPEEPQEIPLKT*ERPDSPAAAPGSGGAPGR___2	SALL3	Q9BXA9	Sal-like protein 3	T935;S919	2	-1.35972	16.6242	-12.5412	3.70352e-08	1.56265e-05
PDHA1_YHGHS*MS*DPGVSYR___2	PDHA1	P08559	Pyruvate dehydrogenase E1 component subunit alpha, somatic form, mitochondrial	S293;S295	26	1.05698	16.3919	12.4912	3.86953e-08	1.60718e-05
ZC3HAV1_SCT*PS*PDQISHR___2	ZC3HAV1	Q7Z2W4	Zinc finger CCCH-type antiviral protein 1	S275;T273	48	0.958879	22.3009	12.3949	4.21291e-08	1.72288e-05
KLF3_RAS*PGLSMPS*SSPPIK___2	KLF3	P57682	Krueppel-like factor 3	S92;S99	2	0.810885	18.9165	12.3207	4.49939e-08	1.79695e-05
PARVA_SPSVPKS*PTPK___1	PARVA	Q9NVD7	Alpha-parvin	S14	12	-0.822808	18.0184	-12.3133	4.52923e-08	1.79695e-05
KCTD8_RNS*ELFQTLISK___1	KCTD8	Q6ZWB6	BTB/POZ domain-containing protein KCTD8	S410	2	-1.91011	14.7926	-12.2224	4.91234e-08	1.92029e-05
CIBAR1_ANSKS*PLQR___1	CIBAR1	A1XBS5	CBY1-interacting BAR domain-containing protein 1	S243	5	-0.8913	17.1292	-12.1796	5.10488e-08	1.96664e-05
SAMD11_LWAQDGSEDEPPKDS*DGEDPETAAVGCR___1	SAMD11	Q96NU1	Sterile alpha motif domain-containing protein 11	S469	2	1.22022	17.713	12.1576	5.20697e-08	1.97731e-05
NRDC_AKST*CS*CPDLQPNGQDLGENSR___2	NRDC	O43847	Nardilysin	S61;T59	32	0.901234	16.471	12.104	5.46479e-08	2.04599e-05
NCK2_DAS*PTPSTDAEYPANGSGADR___1	NCK2	O43639	Cytoplasmic protein NCK2	S90	7	-0.90864	17.4399	-12.0707	5.63189e-08	2.07732e-05
AHNAK_KGDRS*PEPGQTWTR___1	AHNAK	Q09666	Neuroblast differentiation-associated protein AHNAK	S93	223	-0.727317	18.7654	-12.0565	5.70478e-08	2.07732e-05
PABIR2_RIDFTPVS*PAPS*PTR___2	PABIR2	Q7Z309	PABIR family member 2	S115;S119	3	-1.10291	20.0831	-11.9921	6.0488e-08	2.17283e-05
WDR48_IINLDNESQTTSS*S*NNEKPGEQEKEEDIAVLAEEK___2	WDR48	Q8TAF3	WD repeat-containing protein 48	S616;S617	21	0.846361	15.5651	11.9499	6.28642e-08	2.22807e-05
QSOX2_DNLLDTYS*ADQGDSSEGGTLAR___1	QSOX2	Q6ZRP7	Sulfhydryl oxidase 2	S572	23	-1.10478	14.7005	-11.8601	6.82599e-08	2.38748e-05
PABIR2_RNS*TTIMSR___1	PABIR2	Q7Z309	PABIR family member 2	S50	3	-0.835225	18.1888	-11.8173	7.10031e-08	2.45117e-05
AFF3_MLRS*PIS*PLSDASK___2	AFF3	P51826	AF4/FMR2 family member 3	S878;S881	2	-1.20436	16.629	-11.7512	7.54804e-08	2.57233e-05
ZMYND8_SSQGSSSST*QSAPSETASASK___1	ZMYND8	Q9ULU4	Protein kinase C-binding protein 1	T1093	25	1.31957	14.835	11.7216	7.75823e-08	2.59191e-05
KLF3_SS*PPSAGNSPSSLK___1	KLF3	P57682	Krueppel-like factor 3	S71	2	0.705459	18.8072	11.7157	7.8005e-08	2.59191e-05
SAMD11_LWAQDGS*EDEPPKDS*DGEDPETAAVGCR___2	SAMD11	Q96NU1	Sterile alpha motif domain-containing protein 11	S461;S469	2	0.738821	17.9354	11.6254	8.48569e-08	2.78477e-05
PDHA1_YHGHSMS*DPGVS*YR___2	PDHA1	P08559	Pyruvate dehydrogenase E1 component subunit alpha, somatic form, mitochondrial	S300;S295	26	1.22756	17.0235	11.5979	8.70732e-08	2.80068e-05
SPEN_VVAPVESHVPESNQAQGES*PAANEGTTVQHPEAPQEEK___1	SPEN	Q96T58	Msx2-interacting protein	S2366	84	-0.805145	17.0538	-11.5933	8.74489e-08	2.80068e-05
SOX6_TS*PVNLPNK___1	SOX6	P35712	Transcription factor SOX-6	S454	2	-0.693393	16.8908	-11.513	9.43157e-08	2.98464e-05
NAP1L4_ADHSFS*DGVPS*DSVEAAK___2	NAP1L4	Q99733	Nucleosome assembly protein 1-like 4	S12;S7	15	0.675972	19.4795	11.3938	1.05586e-07	3.30198e-05
RBMX_GRDS*YGGPPR___1	RBMX	P38159	RNA-binding motif protein, X chromosome	S189	28	0.661513	17.215	11.2053	1.26502e-07	3.89257e-05
GRIPAP1_TQTGDSS*SISSFSYR___1	GRIPAP1	Q4V328	GRIP1-associated protein 1	S665	37	0.746829	16.8343	11.1979	1.274e-07	3.89257e-05
ZC3HC1_LCS*SSSSDTSSR___1	ZC3HC1	Q86WB0	Zinc finger C3HC-type protein 1	S407	15	0.811363	19.731	11.1635	1.31709e-07	3.97851e-05
FLNC_LGS*FGS*ITR___2	FLNC	Q14315	Filamin-C	S2233;S2236	113	0.753501	16.9646	11.0924	1.41127e-07	4.21511e-05
YAP1_QAS*TDAGTAGALTPQHVR___1	YAP1	P46937	Transcriptional coactivator YAP1	S109	12	-1.1869	16.7756	-10.9843	1.56856e-07	4.63284e-05
INF2_GARPPAAGPGGDEDEDEEDTAPES*ALDTSLDK___1	INF2	Q27J81	Inverted formin-2	S1183	27	0.806941	15.7538	10.9656	1.59761e-07	4.63979e-05
PPP1R13L_KPSQTAS*YER___1	PPP1R13L	Q8WUF5	RelA-associated inhibitor	S268	16	-0.700525	18.5357	-10.9604	1.60583e-07	4.63979e-05
USP48_DSAPELNVSSSET*EEDKEEAKPDGEKDPDFNQSNGGTK___1	USP48	Q86UV5	Ubiquitin carboxyl-terminal hydrolase 48	T890	29	-1.02176	18.6235	-10.8478	1.79477e-07	5.07537e-05
PRR12_KQETAAVCGET*DEEAGESGGEGIFR___1	PRR12	Q9ULL5	Proline-rich protein 12	T1561	18	-0.659569	16.8122	-10.8124	1.859e-07	5.17781e-05
CDC42BPA_EFS*GGS*YSAK___2	CDC42BPA	Q5VT25	Serine/threonine-protein kinase MRCK alpha	S1651;S1654	30	0.887403	17.2216	10.8009	1.88033e-07	5.17781e-05
AKAP11_KPES*PY*GNLCDAPDSPRPVK___2	AKAP11	Q9UKA4	A-kinase anchor protein 11	S422;Y424	19	1.0195	18.1112	10.794	1.89333e-07	5.17781e-05
FOXK1_SGGLQT*PECLS*R___2	FOXK1	P85037	Forkhead box protein K1	S441;T436	22	-0.762814	22.1838	-10.7775	1.92474e-07	5.17781e-05
AMOTL1_GRLS*TTPAHS*PVLK___2	AMOTL1	Q8IY63	Angiomotin-like protein 1	S906;S900	15	1.09308	15.0495	10.7756	1.92838e-07	5.17781e-05
KLC3_TLSAST*QDLSPH___1	KLC3	Q6P597	Kinesin light chain 3	T498	10	-1.05937	16.3051	-10.7302	2.01789e-07	5.36395e-05
DSP_GLPSPYNMSSAPGS*R___1	DSP	P15924	Desmoplakin	S2825	146	-0.89692	17.0625	-10.6905	2.0998e-07	5.51291e-05
PABIR2_NS*TTIMSR___1	PABIR2	Q7Z309	PABIR family member 2	S50	3	-1.01365	18.1143	-10.6831	2.1154e-07	5.51291e-05
TCEAL3_NEGNLENEGKPEDEVEPDDEGKS*DEEEKPDVEGK___1	TCEAL3	Q969E4	Transcription elongation factor A protein-like 3	S30	2	-4.21607	17.724	-10.6421	2.2045e-07	5.68931e-05
KLC3_AMS*LNTLNVDAPR___1	KLC3	Q6P597	Kinesin light chain 3	S466	10	-1.3461	18.021	-10.6314	2.22838e-07	5.69565e-05
PPFIA3_S*GLEEPGKDGDGQTLANGLGPGGDSNR___1	PPFIA3	O75145	Liprin-alpha-3	S207	14	-0.679365	17.6926	-10.6171	2.26079e-07	5.72347e-05
INF2_DPTSLLGVLQAEADS*TS*EGLEDAVHSR___2	INF2	Q27J81	Inverted formin-2	S1147;S1149	27	-1.10536	15.9244	-10.5766	2.35523e-07	5.90631e-05
LRATD2_TT*PPPGRPPAPSSEEEDGEAVAH___1	LRATD2	Q96KN1	Protein LRATD2	T289	9	0.861555	15.9292	10.5528	2.41287e-07	5.99052e-05
AHNAK_SSKAS*LGS*LEGEAEAEASSPK___2	AHNAK	Q09666	Neuroblast differentiation-associated protein AHNAK	S5749;S5752	223	-0.795131	15.9469	-10.5442	2.43389e-07	5.99052e-05
KLF3_SS*PPS*AGNSPSSLK___2	KLF3	P57682	Krueppel-like factor 3	S71;S74	2	0.795449	15.7614	10.4535	2.66959e-07	6.51036e-05
ZC3H4_TGSGS*PFAGNSPAR___1	ZC3H4	Q9UPT8	Zinc finger CCCH domain-containing protein 4	S1269	30	-0.686531	18.1392	-10.3963	2.83083e-07	6.84084e-05
TSEN54_SLAASSPPPCS*QPSQCPEEKPQESSPMK___1	TSEN54	Q7Z6J9	tRNA-splicing endonuclease subunit Sen54	S235	15	0.569821	18.2665	10.3462	2.98054e-07	7.12047e-05
SQSTM1_IALESEGRPEEQMES*DNCS*GGDDDWTHLSSK___2	SQSTM1	Q13501	Sequestosome-1	S328;S332	10	1.0435	14.5322	10.3399	3.00012e-07	7.12047e-05
SPECC1_SVSSPT*SSNT*PTPTK___2	SPECC1	Q5M775	Cytospin-B	T140;T136	30	0.787173	14.5187	10.3184	3.06744e-07	7.18046e-05
CEP170B_SQSFT*HSPSGDPK___1	CEP170B	Q9Y4F5	Centrosomal protein of 170 kDa protein B	T423	16	-0.668007	15.695	-10.3146	3.07942e-07	7.18046e-05
DRG2_SASS*KGEGFDVMK___1	DRG2	P55039	Developmentally-regulated GTP-binding protein 2	S50	13	-0.74409	16.7464	-10.2936	3.14719e-07	7.27465e-05
CEP170B_KQEEDDSLSDAGT*YTIETEAQDTEVEEAR___1	CEP170B	Q9Y4F5	Centrosomal protein of 170 kDa protein B	T569	16	-0.763685	15.8282	-10.2706	3.22322e-07	7.35575e-05
SAMD4B_QGS*DEWGGPAELGPGEAGPGWQDKPPR___1	SAMD4B	Q5PRF9	Protein Smaug homolog 2	S172	11	-0.628401	17.2406	-10.2663	3.23761e-07	7.35575e-05
SOWAHC_SVCPGGS*SPGSSSGGGR___1	SOWAHC	Q53LP3	Ankyrin repeat domain-containing protein SOWAHC	S225	10	-0.767794	15.5396	-10.2492	3.2954e-07	7.42359e-05
AMOT_LSIPS*LTCNPDKTDGPVFHSNTLER___1	AMOT	Q4VCS5	Angiomotin	S1044	42	-1.02634	15.0287	-10.226	3.37609e-07	7.54145e-05
TICRR_AVGCGAGS*SSGR___1	TICRR	Q7Z2Z1	Treslin	S1698	10	0.802239	15.5362	10.2105	3.43095e-07	7.60012e-05
RB1CC1_ST*ELVLSPDMPR___1	RB1CC1	Q8TDY2	RB1-inducible coiled-coil protein 1	T238	36	-0.790135	15.8703	-10.1917	3.49882e-07	7.68643e-05
NEFM_GSPST*VSSSYK___1	NEFM	P07197	Neurofilament medium polypeptide	T47	47	0.596666	16.9693	10.1612	3.61244e-07	7.86717e-05
BOD1L1_YYSDS*DDELTVEQR___1	BOD1L1	Q8NFC6	Biorientation of chromosomes in cell division protein 1-like 1	S484	73	-0.71256	15.7396	-10.1538	3.64029e-07	7.86717e-05
AMOT_NSQPHSPT*SSLTSGGSLPLLQSPPSTR___1	AMOT	Q4VCS5	Angiomotin	T311	42	-0.792021	15.7591	-10.1047	3.83289e-07	8.2166e-05
BIN1_GNKS*PSPPDGSPAATPEIR___1	BIN1	O00499	Myc box-dependent-interacting protein 1	S296	11	-0.618443	18.6117	-10.0861	3.90859e-07	8.31185e-05
BCL7B_VDSSTNSSPSPQQS*ESLSPAHTSDFR___1	BCL7B	Q9BQE9	B-cell CLL/lymphoma 7 protein family member B	S118	2	0.557133	15.2791	10.0192	4.19483e-07	8.84976e-05
CARMIL2_AGS*DGDIMDSSTEAPPISIK___1	CARMIL2	Q6F5E8	Capping protein, Arp2/3 and myosin-I linker protein 2	S1246	11	-0.661264	14.3755	-9.99041	4.32461e-07	9.05172e-05
IRS2_SSEGGVGVGPGGGDEPPTS*PR___1	IRS2	Q9Y4H2	Insulin receptor substrate 2	S1203	12	-0.637048	15.9131	-9.94974	4.51563e-07	9.3777e-05
PHRF1_GAVAAEGAS*DTEREEPTESQGLAAR___1	PHRF1	Q9P1Y6	PHD and RING finger domain-containing protein 1	S915	8	-0.722147	19.7374	-9.91259	4.69806e-07	9.68093e-05
FLI1_S*PPLGGAQTISK___1	FLI1	Q01543	Friend leukemia integration 1 transcription factor	S241	2	-0.740812	17.3339	-9.89618	4.78116e-07	9.77638e-05
MBOAT7_AGGGPTLQCPPPS*SPEK___1	MBOAT7	Q96N66	Lysophospholipid acyltransferase 7	S284	7	-0.538023	17.4649	-9.88034	4.86287e-07	9.86754e-05
NES_TSLS*FQDPK___1	NES	P48681	Nestin	S325	55	-1.07423	17.6369	-9.83378	5.11188e-07	0.000102212
GRIPAP1_SLSS*S*PQAQPPRPAELSDEEVAELFQR___2	GRIPAP1	Q4V328	GRIP1-associated protein 1	S691;S692	37	0.65194	16.5315	9.83338	5.11408e-07	0.000102212
LRFN1_YS*FDGDYGALFQSHS*YPR___2	LRFN1	Q9P244	Leucine-rich repeat and fibronectin type III domain-containing protein 1	S705;S718	3	-0.534556	15.7815	-9.81905	5.19348e-07	0.000103025
JUNB_DAT*PPVS*PINMEDQER___2	JUNB	P17275	Transcription factor JunB	T255;S259	3	0.887339	16.7582	9.7965	5.32116e-07	0.000104776
FOXK1_S*GGLQTPECLSR___1	FOXK1	P85037	Forkhead box protein K1	S431	22	0.57386	15.9679	9.78923	5.36304e-07	0.000104824
CHEK1_YSSS*QPEPR___1	CHEK1	O14757	Serine/threonine-protein kinase Chk1	S317	16	0.717283	18.0314	9.77811	5.42777e-07	0.000105199
AEBP2_ST*PAMMNGQGSTTSSSK___1	AEBP2	Q6ZN18	Zinc finger protein AEBP2	T242	8	0.590181	18.0627	9.77239	5.46137e-07	0.000105199
TBC1D10B_TEEARPS*PAPGPGT*PTGTPTR___2	TBC1D10B	Q4KMP7	TBC1 domain family member 10B	S141;T148	18	0.614237	17.1724	9.75219	5.58195e-07	0.000106748
PRPH_LGSFRS*PR___1	PRPH	P41219	Peripherin	S62	8	-1.27202	14.2618	-9.7335	5.69607e-07	0.000108152
POGZ_TAPVASTPSST*PIPALS*PPTKVPEPNENVGDAVQTK___2	POGZ	Q7Z3K3	Pogo transposable element with ZNF domain	S445;T439	38	0.739624	16.3189	9.70891	5.85002e-07	0.000110287
NRDC_RGS*LSNAGDPEIVKS*PSDPK___2	NRDC	O43847	Nardilysin	S106;S94	32	0.816574	15.8195	9.66727	6.12096e-07	0.000114583
YAP1_QSS*FEIPDDVPLPAGWEMAK___1	YAP1	P46937	Transcriptional coactivator YAP1	S164	12	-1.26182	14.8951	-9.64472	6.27338e-07	0.000116615
NOP2_TQASSS*FQDSSQPAGK___1	NOP2	P46087	Probable 28S rRNA (cytosine(4447)-C(5))-methyltransferase	S675	34	0.693612	15.6663	9.63151	6.36448e-07	0.000117387
EIF2AK4_HERPAGPGT*PPPDSGPLAK___1	EIF2AK4	Q9P2K8	eIF-2-alpha kinase GCN2	T667	17	-0.89126	15.6871	-9.62596	6.40324e-07	0.000117387
LSR_S*GDLPYDGR___1	LSR	Q86X29	Lipolysis-stimulated lipoprotein receptor	S581	14	-0.508628	17.0991	-9.5947	6.6261e-07	0.00012064
RMDN3_KDS*LDLEEEAASGASSALEAGGSSGLEDVLPLLQQADELHR___1	RMDN3	Q96TC7	Regulator of microtubule dynamics protein 3	S212	10	-0.775698	16.3293	-9.56139	6.87275e-07	0.00012408
SRRM2_YSHSGSSS*PDTK___1	SRRM2	Q9UQ35	Serine/arginine repetitive matrix protein 2	S974	71	0.703369	18.3706	9.55669	6.9084e-07	0.00012408
PALM3_QGHRPLSQSIVEAGS*VGQTDLNK___1	PALM3	A6NDB9	Paralemmin-3	S132	8	-1.00546	16.6129	-9.53258	7.0941e-07	0.000126561
BCL7B_VDSSTNSSPS*PQQS*ESLSPAHTSDFR___2	BCL7B	Q9BQE9	B-cell CLL/lymphoma 7 protein family member B	S114;S118	2	0.774736	17.4512	9.5196	7.19629e-07	0.000127528
EIF4B_S*LENETLNKEEDCHSPTSKPPKPDQPLK___1	EIF4B	P23588	Eukaryotic translation initiation factor 4B	S445	29	0.831824	17.9241	9.48799	7.45194e-07	0.000130381
NRDC_RGS*LS*NAGDPEIVK___2	NRDC	O43847	Nardilysin	S94;S96	32	0.758999	15.2107	9.48757	7.45537e-07	0.000130381
IRS2_SSEGGVGVGPGGGDEPPT*SPR___1	IRS2	Q9Y4H2	Insulin receptor substrate 2	T1202	12	-0.564074	16.5987	-9.47488	7.56078e-07	0.00013136
SALL3_SDEELLPPDGAPEHAAPGEGAEDADS*GPESR___1	SALL3	Q9BXA9	Sal-like protein 3	S39	2	-0.521731	16.3786	-9.45952	7.69047e-07	0.000131762
KIF18B_RRPS*ALEADS*PMAPK___2	KIF18B	Q86Y91	Kinesin-like protein KIF18B	S639;S633	10	0.786959	15.7004	9.45628	7.71819e-07	0.000131762
MYC_KFELLPT*PPLS*PSR___2	MYC	P01106	Myc proto-oncogene protein	S62;T58	3	-0.655869	19.373	-9.45225	7.75268e-07	0.000131762
DEF6_WGSQGNRT*PS*PNSNEQQK___2	DEF6	Q9H4E7	Differentially expressed in FDCP 6 homolog	S597;T595	9	-1.13014	16.8378	-9.44882	7.78222e-07	0.000131762
SP110_VTQGAAS*PGHGIQEK___1	SP110	Q9HB58	Sp110 nuclear body protein	S380	2	0.910321	16.3824	9.44152	7.84556e-07	0.000131994
DSP_GLPSPYNMSS*APGS*R___2	DSP	P15924	Desmoplakin	S2821;S2825	146	-0.847207	17.1046	-9.40951	8.12968e-07	0.000135914
PUS7L_YTDGDQNHQS*GSEKEDTIVDGTSK___1	PUS7L	Q9H0K6	Pseudouridylate synthase PUS7L	S103	15	0.565937	17.8418	9.40049	8.21174e-07	0.000136428
FOXK1_SMVSPVPS*PTGTISVPNSCPAS*PR___2	FOXK1	P85037	Forkhead box protein K1	S243;S257	22	0.696917	18.2729	9.38255	8.37752e-07	0.000138318
EPS8_QNSSS*SDSGGSIVR___1	EPS8	Q12929	Epidermal growth factor receptor kinase substrate 8	S661	24	0.543058	16.7274	9.37627	8.43644e-07	0.00013843
ZC3H13_LSPS*PSLR___1	ZC3H13	Q5T200	Zinc finger CCCH domain-containing protein 13	S209	31	0.598441	16.0003	9.36969	8.49867e-07	0.000138596
CCT2_VRVDS*TAK___1	CCT2	P78371	T-complex protein 1 subunit beta	S260	44	0.832939	16.9459	9.35075	8.68044e-07	0.000140499
SMARCA1_SPT*S*PLNMK___2	SMARCA1	P28370	Probable global transcription activator SNF2L1	S119;T118	26	-0.591794	19.614	-9.34657	8.72108e-07	0.000140499
SCAF1_GPSPAPASS*PK___1	SCAF1	Q9H7N4	Splicing factor, arginine/serine-rich 19	S725	18	-0.730191	19.1966	-9.34108	8.77484e-07	0.000140514
EIF4ENIF1_WFS*NPSR___1	EIF4ENIF1	Q9NRA8	Eukaryotic translation initiation factor 4E transporter	S342	17	-0.819955	15.363	-9.33255	8.85903e-07	0.000141012
MTMR14_MGS*S*PLEVPKPR___2	MTMR14	Q8NCE2	Myotubularin-related protein 14	S529;S530	9	0.773337	15.8722	9.30853	9.10083e-07	0.000143999
EIF4B_SLENET*LNKEEDCHSPTSKPPKPDQPLK___1	EIF4B	P23588	Eukaryotic translation initiation factor 4B	T450	29	0.582965	20.3728	9.2866	9.32779e-07	0.000146717
LSR_S*VDALDDLTPPSTAESGSR___1	LSR	Q86X29	Lipolysis-stimulated lipoprotein receptor	S493	14	-0.849303	19.563	-9.27948	9.4028e-07	0.000147027
CSTF2T_QGGSQPSSFSPGQS*QVTPQDQEK___1	CSTF2T	Q9H0L4	Cleavage stimulation factor subunit 2 tau variant	S567	22	0.608231	15.9407	9.25187	9.69983e-07	0.000150784
SKA3_KNSVHEQEAINS*DPELSNCENFQK___1	SKA3	Q8IX90	Spindle and kinetochore-associated protein 3	S119	14	0.766641	17.8407	9.23384	9.89913e-07	0.000152694
SHROOM2_SYS*EPEKMNEVGLTR___1	SHROOM2	Q13796	Protein Shroom2	S764	12	-1.44618	16.877	-9.23041	9.93755e-07	0.000152694
AAK1_ST*QLLQAAAAEASLNK___1	AAK1	Q2M2I8	AP2-associated protein kinase 1	T653	16	-0.749904	15.986	-9.21026	1.01666e-06	0.000155315
CLSPN_GTSFFPTAGGFRS*PS*PGLFR___2	CLSPN	Q9HAW4	Claspin	S808;S810	24	0.659259	18.4494	9.19876	1.02999e-06	0.000156452
CENPO_KQSEELQS*VQAQEGALGTK___1	CENPO	Q9BU64	Centromere protein O	S40	6	0.627738	17.8899	9.16204	1.0738e-06	0.00016218
CENPU_AIGSDT*S*DIVHIWCPEGMK___2	CENPU	Q71F23	Centromere protein U	T231;S232	15	0.691473	15.4839	9.15024	1.08829e-06	0.000162841
CXCR4_TSAQHALTSVSRGS*S*LK___2	CXCR4	P61073	C-X-C chemokine receptor type 4	S324;S325	2	-1.32051	15.5153	-9.14511	1.09466e-06	0.000162841
CASC3_LEQTSVRDPS*PEADAPVLGS*PEKEEAASEPPAAAPDAAPPPPDRPIEK___2	CASC3	O15234	Protein CASC3	S363;S373	12	-0.754326	19.867	-9.13671	1.10518e-06	0.000162841
KLC3_QYDPPAES*QQSESPPR___1	KLC3	Q6P597	Kinesin light chain 3	S162	10	-0.719595	14.8688	-9.13404	1.10854e-06	0.000162841
PLEKHG2_ASS*PPPQPQPPPPPAR___1	PLEKHG2	Q9H7P9	Pleckstrin homology domain-containing family G member 2	S1318	2	0.596231	17.4562	9.13384	1.1088e-06	0.000162841
PCYT1A_TSPPCS*PANLSR___1	PCYT1A	P49585	Choline-phosphate cytidylyltransferase A	S347	12	0.69124	17.0274	9.12725	1.11715e-06	0.000163012
EIF2S2_IES*DVQEPTEPEDDLDIMLGNK___1	EIF2S2	P20042	Eukaryotic translation initiation factor 2 subunit 2	S105	32	-0.877544	17.8238	-9.12327	1.12223e-06	0.000163012
ERCC6L_QNFSSQSLEHVEKENS*LCGS*APNSR___2	ERCC6L	Q2NKX8	DNA excision repair protein ERCC-6-like	S980;S984	44	0.569956	16.8569	9.11664	1.13075e-06	0.000163356
DMWD_AEEAATAAGADGERS*GEEEEEEPEAAGTGSAGGAPLSPLPK___1	DMWD	Q09019	Dystrophia myotonica WD repeat-containing protein	S397	2	-0.502274	16.6682	-9.10574	1.1449e-06	0.000163625
NCK2_DASPT*PSTDAEYPANGSGADR___1	NCK2	O43639	Cytoplasmic protein NCK2	T92	7	-0.747514	16.9528	-9.10572	1.14492e-06	0.000163625
SKA3_KNSVHEQEAINS*DPELS*NCENFQK___2	SKA3	Q8IX90	Spindle and kinetochore-associated protein 3	S119;S124	14	0.792668	18.3866	9.07069	1.1917e-06	0.000169401
CHAF1B_TLQPSS*QNTK___1	CHAF1B	Q13112	Chromatin assembly factor 1 subunit B	S473	23	0.510767	16.4154	9.05654	1.21118e-06	0.000171253
FARP1_SSSPAPEFLASS*PPDNK___1	FARP1	Q9Y4F1	FERM, ARHGEF and pleckstrin domain-containing protein 1	S872	10	-0.803451	17.0078	-9.0408	1.23325e-06	0.00017267
BCL2L12_LS*SDSFAR___1	BCL2L12	Q9HB09	Bcl-2-like protein 12	S242	7	-1.02143	19.2853	-9.03297	1.24439e-06	0.00017267
RABEP1_AQSTDS*LGTSGSLQSK___1	RABEP1	Q15276	Rab GTPase-binding effector protein 1	S410	36	0.51019	18.4603	9.03114	1.24701e-06	0.00017267
AMOTL2_QAGAPGGSSGSGGS*PELSALR___1	AMOTL2	Q9Y2J4	Angiomotin-like protein 2	S540	2	0.758554	16.7476	9.03102	1.24719e-06	0.00017267
PXN_SS*PGGQDEGGFMAQGK___1	PXN	P49023	Paxillin	S303	14	-0.490213	18.9377	-9.02032	1.26261e-06	0.000173901
TBC1D4_TSSTCS*NESLSVGGTSVTPR___1	TBC1D4	O60343	TBC1 domain family member 4	S754	43	-0.59492	18.1437	-9.004	1.28656e-06	0.000175033
TBC1D10B_TEEARPSPAPGPGT*PT*GTPTR___2	TBC1D10B	Q4KMP7	TBC1 domain family member 10B	T148;T150	18	0.674596	16.6292	9.00304	1.28797e-06	0.000175033
FAM13B_SWQEDSESGEAQLS*PQAGR___1	FAM13B	Q9NYF5	Protein FAM13B	S501	2	0.820295	14.6977	8.99794	1.29556e-06	0.000175033
SALL3_SKS*PGLGAPEEPQEIPLK___1	SALL3	Q9BXA9	Sal-like protein 3	S919	2	-0.895162	17.4301	-8.99686	1.29717e-06	0.000175033
SEC31A_DSDQVAQS*DGEES*PAAEEQLLGEHIKEEK___2	SEC31A	O94979	Protein transport protein Sec31A	S527;S532	36	0.668081	20.7937	8.98296	1.31813e-06	0.000176963
TRIM2_RPASMY*S*TGK___2	TRIM2	Q9C040	Tripartite motif-containing protein 2	S459;Y458	16	0.797702	16.5571	8.96264	1.34942e-06	0.00017943
CENPC_ILATDVS*S*KNTPDSK___2	CENPC	Q03188	Centromere protein C	S126;S127	16	0.662626	16.7956	8.96226	1.35001e-06	0.00017943
KCNK1_DKDEDQVHIIEHDQLS*FS*SITDQAAGMK___2	KCNK1	O00180	Potassium channel subfamily K member 1	S300;S302	2	0.820738	16.1995	8.95381	1.36327e-06	0.000179953
MKNK1_DLKPENILCES*PEKVS*PVK___2	MKNK1	Q9BUB5	MAP kinase-interacting serine/threonine-protein kinase 1	S221;S226	10	0.539111	19.8477	8.95114	1.36749e-06	0.000179953
DIDO1_QEAIPDLEDS*PPVSDSEEQQESAR___1	DIDO1	Q9BTC0	Death-inducer obliterator 1	S805	59	0.656021	15.8408	8.94382	1.37911e-06	0.000180588
MCM7_S*PQNQYPAELMR___1	MCM7	P33993	DNA replication licensing factor MCM7	S121	41	0.510467	18.7435	8.93852	1.38759e-06	0.000180809
MARCKS_EELQANGSAPAADKEEPAAAGS*GAAS*PSAAEKGEPAAAAAPEAGASPVEK___2	MARCKS	P29966	Myristoylated alanine-rich C-kinase substrate	S77;S81	15	-1.03175	14.0664	-8.9309	1.3999e-06	0.000181523
TRIP12_YS*PPRDDDKVDNQAK___1	TRIP12	Q14669	E3 ubiquitin-protein ligase TRIP12	S1016	42	-0.516009	21.3905	-8.90541	1.44192e-06	0.000186063
USP48_DSAPELNVS*S*SETEEDKEEAKPDGEKDPDFNQSNGGTK___2	USP48	Q86UV5	Ubiquitin carboxyl-terminal hydrolase 48	S886;S887	29	-0.86986	21.3251	-8.89387	1.46137e-06	0.000187663
CLASP1_SRS*DIDVNAAASAK___1	CLASP1	Q7Z460	CLIP-associating protein 1	S600	40	-0.530967	20.3995	-8.88296	1.48003e-06	0.000189145
PARVA_AT*S*PQKSPSVPK___2	PARVA	Q9NVD7	Alpha-parvin	S4;T3	12	-0.728364	16.6452	-8.87783	1.48889e-06	0.000189213
PAK4_S*LVGTPYWMAPELISR___1	PAK4	O96013	Serine/threonine-protein kinase PAK 4	S474	12	-1.23236	16.6238	-8.87443	1.4948e-06	0.000189213
CBX5_KS*NFSNSADDIK___1	CBX5	P45973	Chromobox protein homolog 5	S92	13	0.548861	18.2906	8.85941	1.5212e-06	0.000191642
ZC3HAV1_SS*LGS*LQTPEAVTTR___2	ZC3HAV1	Q7Z2W4	Zinc finger CCCH-type antiviral protein 1	S387;S390	48	0.581736	15.3445	8.85215	1.53413e-06	0.000192359
SKA3_KNS*VHEQEAINSDPELSNCENFQK___1	SKA3	Q8IX90	Spindle and kinetochore-associated protein 3	S110	14	0.61227	17.2516	8.83762	1.56036e-06	0.000194731
CEP170B_APGPRDT*DDDEEEPDPYGFIVQTAEIAEIAR___1	CEP170B	Q9Y4F5	Centrosomal protein of 170 kDa protein B	T1304	16	-1.27929	13.1955	-8.82557	1.5825e-06	0.00019657
DCLK1_SPSPSPTS*PGSLR___1	DCLK1	O15075	Serine/threonine-protein kinase DCLK1	S337	4	-0.693009	16.1538	-8.81839	1.59584e-06	0.000197305
LRFN1_YS*FDGDYGALFQSHSYPR___1	LRFN1	Q9P244	Leucine-rich repeat and fibronectin type III domain-containing protein 1	S705	3	-0.62844	15.1939	-8.81389	1.60426e-06	0.000197428
ZRANB2_YKLDEDEDEDDADLS*KYNLDAS*EEEDSNK___2	ZRANB2	O95218	Zinc finger Ran-binding domain-containing protein 2	S181;S188	17	0.801298	17.3911	8.7896	1.65057e-06	0.000202191
MDC1_SQAS*TTVDINTQVEK___1	MDC1	Q14676	Mediator of DNA damage checkpoint protein 1	S516	64	0.700404	15.0729	8.7847	1.6601e-06	0.000202425
CLINT1_TIDLGAAAHYTGDKAS*PDQNASTHT*PQSSVK___2	CLINT1	Q14677	Clathrin interactor 1	S299;T308	23	0.671906	16.2864	8.77199	1.68505e-06	0.000203844
ZDHHC5_SMS*YSSQK___1	ZDHHC5	Q9C0B5	Palmitoyltransferase ZDHHC5	S636	13	0.658979	16.5826	8.77097	1.68707e-06	0.000203844
RRAS2_FQEQECPPS*PEPTRK___1	RRAS2	P62070	Ras-related protein R-Ras2	S186	11	-0.776602	17.272	-8.76047	1.70802e-06	0.0002041
SLC9A3R1_VIPSQEHLNGPLPVPFT*NGEIQKENSR___1	SLC9A3R1	O14745	Na(+)/H(+) exchange regulatory cofactor NHE-RF1	T260	22	-0.773877	17.6654	-8.76044	1.70807e-06	0.0002041
CIZ1_T*PAPEPEPCEASELPAK___1	CIZ1	Q9ULV3	Cip1-interacting zinc finger protein	T244	21	0.866352	17.76	8.75838	1.71222e-06	0.0002041
C2CD5_NQTYS*FS*PSK___2	C2CD5	Q86YS7	C2 domain-containing protein 5	S293;S295	19	0.57699	18.716	8.75411	1.72084e-06	0.000204212
AFAP1_TGS*NAAQYK___1	AFAP1	Q8N556	Actin filament-associated protein 1	S548	4	-0.508707	19.1264	-8.74885	1.73153e-06	0.000204567
BAHCC1_QGLLGACRLS*S*PESEVK___2	BAHCC1	Q9P281	BAH and coiled-coil domain-containing protein 1	S1717;S1718	3	-0.538534	16.6441	-8.73344	1.76325e-06	0.000206507
PCDH7_SSS*PLPTVQLHPQS*PTAGK___2	PCDH7	O60245	Protocadherin-7	S1011;S1000	16	0.74445	18.1804	8.73332	1.76349e-06	0.000206507
MCMBP_VSPST*S*YTPSR___2	MCMBP	Q9BTE3	Mini-chromosome maintenance complex-binding protein	T157;S158	28	0.639419	16.5846	8.72704	1.7766e-06	0.000207129
AHSG_HTFSGVAS*VES*SSGEAFHVGK___2	AHSG	P12763	Alpha-2-HS-glycoprotein	S320;S323	2	0.775522	21.4724	8.71288	1.80653e-06	0.000209314
CBX5_SNFS*NSADDIK___1	CBX5	P45973	Chromobox protein homolog 5	S95	13	0.597562	16.6333	8.71041	1.8118e-06	0.000209314
NCOR1_HEAPSSPIS*GQPCGDDQNASPSK___1	NCOR1	O75376	Nuclear receptor corepressor 1	S161	52	0.59944	14.4977	8.70707	1.81896e-06	0.000209314
DACT3_S*LGDASPSAPEVVGAR___1	DACT3	Q96B18	Dapper homolog 3	S165	2	-0.525186	17.0687	-8.69863	1.8372e-06	0.00020956
CNNM1_SPS*RCS*GLNR___2	CNNM1	Q9NRU3	Metal transporter CNNM1	S731;S734	2	0.620443	14.1023	8.69737	1.83993e-06	0.00020956
SRSF4_SKPNLPS*ESR___1	SRSF4	Q08170	Serine/arginine-rich splicing factor 4	S456	15	-0.666143	18.5351	-8.69516	1.84474e-06	0.00020956
XRCC1_AAS*PVLQEDIDIEGVQSEGQDNGAEDSGDTEDELRR___1	XRCC1	P18887	DNA repair protein XRCC1	S461	17	-0.648594	15.0042	-8.68589	1.86509e-06	0.00021097
AMOT_NSQPHSPTSSLT*SGGS*LPLLQSPPSTR___2	AMOT	Q4VCS5	Angiomotin	T315;S319	42	-0.599701	15.2735	-8.66212	1.91836e-06	0.000216076
SCML1_S*PVENDGYIEEGSITK___1	SCML1	Q9UN30	Sex comb on midleg-like protein 1	S238	2	-0.641674	17.0991	-8.64579	1.95589e-06	0.000218853
BOD1L1_TQLS*PSIK___1	BOD1L1	Q8NFC6	Biorientation of chromosomes in cell division protein 1-like 1	S3019	73	-1.19567	18.7122	-8.64372	1.9607e-06	0.000218853
EIF2S2_IES*DVQEPT*EPEDDLDIMLGNK___2	EIF2S2	P20042	Eukaryotic translation initiation factor 2 subunit 2	S105;T111	32	-0.818551	17.411	-8.6372	1.97594e-06	0.000218853
KIAA1522_SPGAS*VSSSLTSLCSSSSDPAPSDR___1	KIAA1522	Q9P206	Uncharacterized protein KIAA1522	S566	18	-0.629554	16.1764	-8.63611	1.97852e-06	0.000218853
PLCB4_ANVTPQS*S*SELRPTTTAALASGVEAK___2	PLCB4	Q15147	1-phosphatidylinositol 4,5-bisphosphate phosphodiesterase beta-4	S889;S890	13	0.698572	17.2066	8.6337	1.98419e-06	0.000218853
USP8_CPT*PEIQKK___1	USP8	P40818	Ubiquitin carboxyl-terminal hydrolase 8	T577	21	-0.803193	15.6198	-8.63017	1.99253e-06	0.000218866
NRDC_AKST*CSCPDLQPNGQDLGENSR___1	NRDC	O43847	Nardilysin	T59	32	0.952042	15.8378	8.61439	2.03031e-06	0.000221238
VRK3_TRQS*PQTLK___1	VRK3	Q8IV63	Inactive serine/threonine-protein kinase VRK3	S136	7	-0.59534	17.9226	-8.61419	2.03078e-06	0.000221238
SCAF1_AAPPPPALT*PDSQTVDSSCK___1	SCAF1	Q9H7N4	Splicing factor, arginine/serine-rich 19	T989	18	-0.886438	17.2082	-8.60205	2.06037e-06	0.000223546
SAMD4B_AAFTTPDHAPLSPQSS*VASSGSEQTEEQGSSR___1	SAMD4B	Q5PRF9	Protein Smaug homolog 2	S275	11	-0.568044	15.9211	-8.58006	2.11514e-06	0.000227955
GRIPAP1_TQTGDS*S*SISSFSYR___2	GRIPAP1	Q4V328	GRIP1-associated protein 1	S664;S665	37	0.670695	16.0416	8.57703	2.1228e-06	0.000227955
KIF2A_ARPSQFPEQSSSAQQNGS*VSDISPVQAAK___1	KIF2A	O00139	Kinesin-like protein KIF2A	S135	24	0.579358	17.3344	8.57533	2.12714e-06	0.000227955
RTN1_GSIS*EDELITAIK___1	RTN1	Q16799	Reticulon-1	S352	12	-1.00568	16.1959	-8.56933	2.14245e-06	0.000227955
SIRT2_EHASIDAQSGAGVPNPST*SASPK___1	SIRT2	Q8IXJ6	NAD-dependent protein deacetylase sirtuin-2	T365	9	-0.776353	14.3188	-8.5666	2.14944e-06	0.000227955
ZNF580_SSS*PEAMDPPPPK___1	ZNF580	Q9UK33	Zinc finger protein 580	S15	2	-0.490077	18.5415	-8.56543	2.15246e-06	0.000227955
FOXO1_TSS*NASTISGR___1	FOXO1	Q12778	Forkhead box protein O1	S319	7	-0.650358	15.6499	-8.5527	2.1855e-06	0.000230161
PRRC2B_EVPWSPS*AEKAS*PQENGPAVHK___2	PRRC2B	Q5JSZ5	Protein PRRC2B	S558;S563	66	0.535823	18.4236	8.55075	2.1906e-06	0.000230161
BAD_S*AGTATQMR___1	BAD	Q92934	Bcl2-associated agonist of cell death	S134	3	-0.56559	19.8192	-8.5444	2.20732e-06	0.000231003
DCLK1_SKSPASTSS*VNGTPGSQLSTPR___1	DCLK1	O15075	Serine/threonine-protein kinase DCLK1	S313	4	-0.686465	17.8863	-8.54112	2.21601e-06	0.000231003
PPFIBP1_RPS*DENTIAPSEVQK___1	PPFIBP1	Q86W92	Liprin-beta-1	S794	22	0.595372	15.5163	8.53036	2.24478e-06	0.000233088
UTF1_RPPPLAPPAPPS*PAS*PDPEPR___2	UTF1	Q5T230	Undifferentiated embryonic cell transcription factor 1	S18;S21	2	0.55005	17.5004	8.52183	2.26789e-06	0.000234259
CABLES1_TLS*GS*PRPK___2	CABLES1	Q8TDN4	CDK5 and ABL1 enzyme substrate 1	S311;S313	2	0.547853	18.0174	8.5197	2.27368e-06	0.000234259
MOCOS_S*LS*PQEDALTGSR___2	MOCOS	Q96EN8	Molybdenum cofactor sulfurase	S528;S530	18	0.660015	17.5709	8.50976	2.301e-06	0.00023498
RBM19_KLQDTPSEPMEKDPAEPETVPDGETPEDENPTEEGADNS*SAK___1	RBM19	Q9Y4C8	Probable RNA-binding protein 19	S709	33	0.605124	15.5748	8.50585	2.31184e-06	0.00023498
EHBP1L1_KGS*DALRPPVPQGEDEVPK___1	EHBP1L1	Q8N3D4	EH domain-binding protein 1-like protein 1	S310	2	-0.501104	19.0883	-8.50533	2.31329e-06	0.00023498
CIZ1_QAQTQTS*PEHLVLQQK___1	CIZ1	Q9ULV3	Cip1-interacting zinc finger protein	S350	21	-0.622452	19.0407	-8.50434	2.31603e-06	0.00023498
RB1CC1_S*TELVLSPDMPR___1	RB1CC1	Q8TDY2	RB1-inducible coiled-coil protein 1	S237	36	-0.509316	16.5689	-8.49853	2.33228e-06	0.000235016
SLC25A3_SSS*PGPTGQPR___1	SLC25A3	Q00325	Phosphate carrier protein, mitochondrial	S33	13	0.639458	14.6559	8.49789	2.33407e-06	0.000235016
LRFN1_ST*PHLDGAGGGAAGEDGDLGLGSAR___1	LRFN1	Q9P244	Leucine-rich repeat and fibronectin type III domain-containing protein 1	T732	3	-0.500371	17.0709	-8.48702	2.36482e-06	0.00023675
TJP1_SREDLS*AQPVQTK___1	TJP1	Q07157	Tight junction protein ZO-1	S622	53	-0.453715	17.8598	-8.48031	2.384e-06	0.00023675
YAP1_GDS*ETDLEALFNAVMNPK___1	YAP1	P46937	Transcriptional coactivator YAP1	S61	12	-1.25231	14.8049	-8.48005	2.38475e-06	0.00023675
CCM2_TAQDPGIS*PSQSLCAESSR___1	CCM2	Q9BSQ5	Cerebral cavernous malformations 2 protein	S164	2	-0.64049	14.9438	-8.47929	2.38692e-06	0.00023675
TMEM100_RES*QTALVANQR___1	TMEM100	Q9NV29	Transmembrane protein 100	S121	2	-0.866201	15.1371	-8.47136	2.40986e-06	0.000238137
GTSE1_AQRPQSCTS*VGR___1	GTSE1	Q9NYZ3	G2 and S phase-expressed protein 1	S480	15	0.734157	16.296	8.45993	2.44331e-06	0.000240548
USP9X_NGILAIEGTGS*DVDDDMSGDEKQDNESNVDPR___1	USP9X	Q93008	Probable ubiquitin carboxyl-terminal hydrolase FAF-X	S1593	76	-0.840273	16.6268	-8.45397	2.46096e-06	0.000241392
ZRANB2_YKLDEDEDEDDADLSKY*NLDAS*EEEDSNK___2	ZRANB2	O95218	Zinc finger Ran-binding domain-containing protein 2	S188;Y183	17	0.834949	18.7657	8.41212	2.58874e-06	0.000252993
NES_S*LGEQDQMTLRPPEK___1	NES	P48681	Nestin	S768	55	-0.451121	20.1156	-8.40418	2.61379e-06	0.000254505
FOXO1_TSS*NASTISGRLSPIMTEQDDLGEGDVHS*MVYPPSAAK___2	FOXO1	Q12778	Forkhead box protein O1	S345;S319	7	-0.881693	16.2177	-8.40096	2.62402e-06	0.000254568
DDX41_GAAEEEQQDS*GS*EPRGDEDDIPLGPQSNVSLLDQHQHLK___2	DDX41	Q9UJV9	Probable ATP-dependent RNA helicase DDX41	S66;S68	33	0.592553	18.8936	8.38366	2.67973e-06	0.000258923
KCTD12_S*PSGGAAGPLLTPSQSLDGSR___1	KCTD12	Q96CX2	BTB/POZ domain-containing protein KCTD12	S185	17	0.506236	19.5571	8.381	2.68839e-06	0.000258923
PEX1_SQSGEDES*MNQPGPIK___1	PEX1	O43933	Peroxisomal ATPase PEX1	S1216	25	0.47752	15.9565	8.35803	2.76458e-06	0.0002653
PRRC2B_SPGS*SWQEYGPSDTCGSR___1	PRRC2B	Q5JSZ5	Protein PRRC2B	S1234	66	0.501967	18.2713	8.35418	2.77758e-06	0.000265589
RRAS2_FQEQECPPS*PEPTR___1	RRAS2	P62070	Ras-related protein R-Ras2	S186	11	-0.895065	20.525	-8.34861	2.79649e-06	0.000266439
ASH1L_SSS*ESTSSTVNGVPSR___1	ASH1L	Q9NR48	Histone-lysine N-methyltransferase ASH1L	S1689	2	0.663282	15.4162	8.34488	2.80923e-06	0.000266696
PHRF1_AEAPSS*PDVAPAGK___1	PHRF1	Q9P1Y6	PHD and RING finger domain-containing protein 1	S1360	8	-0.781338	18.092	-8.34024	2.82516e-06	0.000267254
POU3F2_TS*IEVSVK___1	POU3F2	P20265	POU domain, class 3, transcription factor 2	S360	5	-0.55355	15.4027	-8.31319	2.92004e-06	0.00027525
TICRR_SRNTLDS*EVPAAYQT*PK___2	TICRR	Q7Z2Z1	Treslin	T1105;S1097	10	0.525165	15.5154	8.3075	2.94043e-06	0.000276192
AFDN_SVT*PASTLTK___1	AFDN	P55196	Afadin	T1330	71	-0.82672	16.9922	-8.30258	2.9582e-06	0.000276883
SNAI2_VS*PPPPSDTSSK___1	SNAI2	O43623	Zinc finger protein SNAI2	S87	2	-0.606455	14.4504	-8.29791	2.97514e-06	0.000277491
BRSK2_SMEVLS*VT*DGGSPVPAR___2	BRSK2	Q8IWQ3	Serine/threonine-protein kinase BRSK2	S387;T389	13	-0.535128	18.9255	-8.29247	2.99505e-06	0.000278372
AFAP1_EAYSGCSGPVDS*ECPPPPSSPVHK___1	AFAP1	Q8N556	Actin filament-associated protein 1	S257	4	-0.519504	16.0657	-8.28536	3.02123e-06	0.000279827
TBC1D5_NISSSPS*VESLPGGR___1	TBC1D5	Q92609	TBC1 domain family member 5	S541	8	-1.31387	15.603	-8.27726	3.05138e-06	0.000281638
KCTD12_SPS*GGAAGPLLT*PSQSLDGSR___2	KCTD12	Q96CX2	BTB/POZ domain-containing protein KCTD12	S187;T196	17	0.571346	18.8429	8.26032	3.1155e-06	0.000285433
AKT3_RPHFPQFSYS*AS*GRE___2	AKT3	Q9Y243	RAC-gamma serine/threonine-protein kinase	S474;S476	7	0.735788	18.079	8.26028	3.11567e-06	0.000285433
AHNAK_VDVKS*PK___1	AHNAK	Q09666	Neuroblast differentiation-associated protein AHNAK	S5077	223	-0.76877	15.5339	-8.2571	3.12786e-06	0.000285433
KIF20B_FPISDDRNS*S*VKK___2	KIF20B	Q96Q89	Kinesin-like protein KIF20B	S1691;S1690	48	0.643005	16.6587	8.25413	3.13929e-06	0.000285433
SMARCA1_SPTS*PLNMK___1	SMARCA1	P28370	Probable global transcription activator SNF2L1	S119	26	-0.497384	18.7159	-8.25234	3.14618e-06	0.000285433
GTF2I_VMVTDADRS*ILS*PGGSCGPIK___2	GTF2I	P78347	General transcription factor II-I	S210;S207	46	1.06525	16.9258	8.24903	3.15902e-06	0.000285623
ZNF853_NSS*PQRPAVSAPVGASEIAEETRPGQR___1	ZNF853	P0CG23	Zinc finger protein 853	S63	2	-0.647701	16.8738	-8.24503	3.17459e-06	0.000286058
DCLK1_SGKS*PS*PSPTSPGSLR___2	DCLK1	O15075	Serine/threonine-protein kinase DCLK1	S330;S332	4	-0.624806	15.5934	-8.24155	3.18822e-06	0.000286315
PATL1_STS*PIIGS*PPVR___2	PATL1	Q86TB9	Protein PAT1 homolog 1	S179;S184	17	0.619085	21.4935	8.23394	3.21822e-06	0.000288037
PLS3_INNFS*ADIK___1	PLS3	P13797	Plastin-3	S293	44	-0.691823	16.035	-8.22722	3.24498e-06	0.000288702
AKAP17A_HAYKDDS*PR___1	AKAP17A	Q02040	A-kinase anchor protein 17A	S633	9	-0.527216	19.4539	-8.22662	3.24738e-06	0.000288702
AKAP12_SATLSS*T*ESTASEMQEEMK___2	AKAP12	Q02952	A-kinase anchor protein 12	S645;T646	81	-0.580449	17.3726	-8.21353	3.30019e-06	0.000292419
EIF4B_SLENET*LNKEEDCHS*PTSKPPKPDQPLK___2	EIF4B	P23588	Eukaryotic translation initiation factor 4B	S459;T450	29	0.847533	22.7355	8.20553	3.33291e-06	0.000294337
NFATC1_KYS*LNGR___1	NFATC1	O95644	Nuclear factor of activated T-cells, cytoplasmic 1	S269	7	-0.609612	17.1025	-8.20264	3.34482e-06	0.000294411
SQSTM1_IALESEGRPEEQMESDNCS*GGDDDWTHLSSK___1	SQSTM1	Q13501	Sequestosome-1	S332	10	0.831869	17.9246	8.19538	3.37497e-06	0.000295979
NACAD_AHTGDGAKPDS*PQKETLEVENQQEGGLKPLAQEHGPR___1	NACAD	O15069	NAC-alpha domain-containing protein 1	S1068	2	-0.646294	18.7969	-8.193	3.38491e-06	0.000295979
PDLIM5_ANNSQEPS*PQLASSVASTR___1	PDLIM5	Q96HC4	PDZ and LIM domain protein 5	S313	20	0.530246	17.2034	8.18946	3.39976e-06	0.000296303
SRRM2_YSHSGSS*SPDTK___1	SRRM2	Q9UQ35	Serine/arginine repetitive matrix protein 2	S973	71	1.50662	17.807	8.18573	3.41544e-06	0.000296697
NCAM1_AAFSKDES*KEPIVEVR___1	NCAM1	P13591	Neural cell adhesion molecule 1	S784	14	-1.2477	15.5475	-8.17779	3.44918e-06	0.000297542
PPP1R18_LS*PGESAYQK___1	PPP1R18	Q6NYC8	Phostensin	S224	14	-0.615506	18.7097	-8.17284	3.47034e-06	0.000297542
IRF3_SPS*LDNPTPFPNLGPSENPLKR___1	IRF3	Q14653	Interferon regulatory factor 3	S175	7	-0.721971	17.6713	-8.17241	3.47223e-06	0.000297542
CENPV_SGAS*GASAAPAASAAAALAPSATR___1	CENPV	Q7Z7K6	Centromere protein V	S21	10	0.591196	16.2621	8.16855	3.48883e-06	0.000297542
SHROOM2_GYS*PHQHPR___1	SHROOM2	Q13796	Protein Shroom2	S779	12	-0.774867	14.0369	-8.16779	3.49214e-06	0.000297542
AFAP1_KLSSERPS*S*DGEGVVENGITTCNGK___2	AFAP1	Q8N556	Actin filament-associated protein 1	S282;S283	4	-0.774364	18.1627	-8.16774	3.49233e-06	0.000297542
HMOX1_DQS*PSRAPGLR___1	HMOX1	P09601	Heme oxygenase 1	S229	10	-1.02403	17.9385	-8.153	3.55672e-06	0.00030206
PHRF1_RPS*PPEPWDEEDGASCSTFFGSEER___1	PHRF1	Q9P1Y6	PHD and RING finger domain-containing protein 1	S936	8	-0.628626	17.451	-8.14022	3.61356e-06	0.000303459
CLEC16A_RGS*SDPTVQR___1	CLEC16A	Q2KHT3	Protein CLEC16A	S863	9	0.807543	15.464	8.13979	3.6155e-06	0.000303459
BEND5_DAVPKPPLS*PHK___1	BEND5	Q7L4P6	BEN domain-containing protein 5	S361	2	-1.13139	14.362	-8.13977	3.61558e-06	0.000303459
CCNE1_GS*PLPVLSWANR___1	CCNE1	P24864	G1/S-specific cyclin-E1	S103	4	-1.05881	16.8768	-8.13904	3.61886e-06	0.000303459
TOP2B_ASPITNDGEDEFVPS*DGLDKDEYTFSPGK___1	TOP2B	Q02880	DNA topoisomerase 2-beta	S1413	45	-0.902352	14.987	-8.12818	3.66803e-06	0.000306615
NUMBL_LS*GGGRPAER___1	NUMBL	Q9Y6R0	Numb-like protein	S228	7	-0.514016	15.9651	-8.11427	3.73203e-06	0.000310987
PALS1_KQELDLNS*SMR___1	PALS1	Q8N3R9	Protein PALS1	S83	24	0.535603	15.938	8.10528	3.77401e-06	0.000313502
NPY1R_QAS*PVAFK___1	NPY1R	P25929	Neuropeptide Y receptor type 1	S368	2	-0.694475	15.8824	-8.09906	3.80338e-06	0.000314957
NOLC1_RAS*S*PFR___2	NOLC1	Q14978	Nucleolar and coiled-body phosphoprotein 1	S622;S623	33	0.694673	19.5945	8.09316	3.83145e-06	0.000316297
SIPA1L1_KTESS*LS*LDIHSK___2	SIPA1L1	O43166	Signal-induced proliferation-associated 1-like protein 1	S1391;S1393	14	0.472186	17.3797	8.08572	3.86713e-06	0.000318254
STAG1_ENSRPMGDQIQEPES*EHGSEPDFLHNPQMQIS*WLGQPK___2	STAG1	Q8WVM7	Cohesin subunit SA-1	S1138;S1155	17	0.514379	17.0619	8.08212	3.88454e-06	0.0003187
PCDH7_SSS*PLPT*VQLHPQSPTAGK___2	PCDH7	O60245	Protocadherin-7	S1000;T1004	16	0.713111	16.9479	8.07439	3.92221e-06	0.000319836
PLEKHH3_DYGDGELSGDGDEDEDEET*FELRT*PSPAGGGR___2	PLEKHH3	Q7Z736	Pleckstrin homology domain-containing family H member 3	T41;T46	6	0.736722	14.4806	8.07434	3.92245e-06	0.000319836
KIAA1522_FSSVSS*PQPR___1	KIAA1522	Q9P206	Uncharacterized protein KIAA1522	S342	18	-0.71263	19.6859	-8.06299	3.9785e-06	0.000322675
CDK16_MGS*DGESDQASATSSDEVQSPVR___1	CDK16	Q00536	Cyclin-dependent kinase 16	S78	13	-0.532693	15.9386	-8.06238	3.98155e-06	0.000322675
EIF2S2_DLKIES*DVQEPTEPEDDLDIMLGNK___1	EIF2S2	P20042	Eukaryotic translation initiation factor 2 subunit 2	S105	32	-0.956366	15.0885	-8.05381	4.02443e-06	0.000325159
PCDH7_HQAVQDLPPANTFVGAGDNIS*IGS*DHCSEYSCQTNNK___2	PCDH7	O60245	Protocadherin-7	S1038;S1041	16	0.677278	16.7351	8.04864	4.05053e-06	0.000326276
GATA2_EVSPDPSTTGAAS*PASSSAGGSAAR___1	GATA2	P23769	Endothelial transcription factor GATA-2	S192	2	0.643899	15.0105	8.04368	4.07575e-06	0.00032667
ZRANB2_YKLDEDEDEDDADLS*KY*NLDASEEEDSNK___2	ZRANB2	O95218	Zinc finger Ran-binding domain-containing protein 2	S181;Y183	17	0.839206	20.5092	8.04285	4.07999e-06	0.00032667
MST1R_SGLALPAIDGLDSTTCVHGAS*FS*DSEDESCVPLLR___2	MST1R	Q04912	Macrophage-stimulating protein receptor	S1039;S1041	2	-1.14889	13.5136	-8.03364	4.12737e-06	0.00032947
VRK3_GSGSRPPT*PK___1	VRK3	Q8IV63	Inactive serine/threonine-protein kinase VRK3	T104	7	-0.709954	17.2329	-8.02999	4.14627e-06	0.000329765
GJA1_MGQAGST*IS*NSHAQPFDFPDDNQNSK___2	GJA1	P17302	Gap junction alpha-1 protein	T326;S328	6	0.633905	16.5967	8.02604	4.16689e-06	0.000329765
SENP6_ESISPQPADS*ACS*SPAPSTGK___2	SENP6	Q9GZR1	Sentrin-specific protease 6	S358;S361	20	0.549254	16.9992	8.02577	4.16827e-06	0.000329765
EPN1_GSLAEAVGS*PPPAATPTPTPPTR___1	EPN1	Q9Y6I3	Epsin-1	S454	10	-0.747859	16.7866	-8.02271	4.18434e-06	0.000330054
HECTD1_EAASQRPLS*SSASNR___1	HECTD1	Q9ULT8	E3 ubiquitin-protein ligase HECTD1	S1509	78	-0.608291	15.0968	-8.01931	4.20222e-06	0.000330483
RRAS2_KFQEQECPPS*PEPTR___1	RRAS2	P62070	Ras-related protein R-Ras2	S186	11	-0.760388	19.4895	-8.01086	4.24702e-06	0.000332851
MKI67_ELFQT*PGT*DKPTTDEK___2	MKI67	P46013	Proliferation marker protein Ki-67	T2325;T2328	81	0.64795	16.608	8.00769	4.26395e-06	0.000332851
SLAIN2_FRS*PAAPS*PLALR___2	SLAIN2	Q9P270	SLAIN motif-containing protein 2	S462;S467	18	0.568973	15.2487	8.00434	4.28196e-06	0.000332851
FOXO1_ASLQSGQEGAGDS*PGSQFSK___1	FOXO1	Q12778	Forkhead box protein O1	S287	7	-0.425451	18.1949	-8.00217	4.29364e-06	0.000332851
CAV2_ADVQLFMDDDSYS*HHS*GLEYADPEK___2	CAV2	P51636	Caveolin-2	S20;S23	2	0.842005	17.0653	7.99779	4.31736e-06	0.000332851
PALM3_AEESMGIGSEEKPGT*GRDEAEMSPVVER___1	PALM3	A6NDB9	Paralemmin-3	T412	8	-0.903503	15.6492	-7.99001	4.35977e-06	0.000332851
MYH14_LEEGVAS*DEEAEEAQPGSGPSPEPEGSPPAHPQ___1	MYH14	Q7Z406	Myosin-14	S1969	50	-0.511266	15.5255	-7.98897	4.36551e-06	0.000332851
TBC1D10B_TEEARPSPAPGPGTPT*GT*PTR___2	TBC1D10B	Q4KMP7	TBC1 domain family member 10B	T150;T152	18	0.587601	18.387	7.98794	4.37119e-06	0.000332851
CIZ1_NPS*PTTRPVSR___1	CIZ1	Q9ULV3	Cip1-interacting zinc finger protein	S838	21	-0.87564	18.3922	-7.98789	4.37142e-06	0.000332851
CSNK1A1_AAQQAASSSGQGQQAQT*PTGK___1	CSNK1A1	P48729	Casein kinase I isoform alpha	T321	14	0.64569	17.8931	7.98539	4.38523e-06	0.000332851
KLF3_RAS*PGLSMPS*SSPPIKK___2	KLF3	P57682	Krueppel-like factor 3	S99;S92	2	0.676016	15.4464	7.982	4.40395e-06	0.000332851
SOWAHC_GHS*PFTLRPK___1	SOWAHC	Q53LP3	Ankyrin repeat domain-containing protein SOWAHC	S513	10	-1.01882	13.8429	-7.98035	4.41312e-06	0.000332851
TJP1_HSPQQPS*NGSLR___1	TJP1	Q07157	Tight junction protein ZO-1	S334	53	-0.511784	19.0999	-7.98028	4.41352e-06	0.000332851
CHEK1_VTS*GGVS*ESPSGFSK___2	CHEK1	O14757	Serine/threonine-protein kinase Chk1	S280;S284	16	0.692264	14.7235	7.97814	4.42542e-06	0.000332851
CASC3_LEQTSVRDPSPEADAPVLGS*PEKEEAAS*EPPAAAPDAAPPPPDRPIEK___2	CASC3	O15234	Protein CASC3	S373;S381	12	-0.619363	17.762	-7.97702	4.43169e-06	0.000332851
CRACDL_RY*SAEVR___1	CRACDL	Q6NV74	CRACD-like protein	Y709	2	-0.827807	14.6171	-7.97684	4.43267e-06	0.000332851
LRRC41_APS*RDEGSLLLGSR___1	LRRC41	Q15345	Leucine-rich repeat-containing protein 41	S276	15	-0.70187	14.2209	-7.97344	4.45171e-06	0.000333339
RAP1GAP_SQS*MDAMGLSNK___1	RAP1GAP	P47736	Rap1 GTPase-activating protein 1	S441	2	-0.65367	16.8315	-7.96265	4.51269e-06	0.000336414
SNAP23_TTWGDGGENS*PCNVVSK___1	SNAP23	O00161	Synaptosomal-associated protein 23	S110	12	-0.615972	18.5929	-7.9617	4.51808e-06	0.000336414
ZNF503_KS*PLALLAQTCSQIGKPDPS*PSSK___2	ZNF503	Q96F45	Zinc finger protein 503	S111;S129	12	0.736873	17.4541	7.95925	4.53208e-06	0.000336513
GMIP_SQGSPEDS*APQASPGPSK___1	GMIP	Q9P107	GEM-interacting protein	S238	2	0.537844	16.794	7.9556	4.55299e-06	0.000337124
SLC12A7_TEAPGT*PEGPEPERPSPGDGNPR___1	SLC12A7	Q9Y666	Solute carrier family 12 member 7	T30	9	-0.523682	17.2745	-7.94766	4.59888e-06	0.000339576
TRAPPC14_SQS*FSHQQPSR___1	TRAPPC14	Q8WVR3	Trafficking protein particle complex subunit 14	S517	2	0.670231	16.6089	7.93642	4.66465e-06	0.000343478
PGAM1_SY*DVPPPPMEPDHPFYSNISK___1	PGAM1	P18669	Phosphoglycerate mutase 1	Y119	15	-0.478774	19.9498	-7.93403	4.67877e-06	0.000343567
CARMIL1_TAS*RPDDIPDSPSSPK___1	CARMIL1	Q5VZK9	F-actin-uncapping protein LRRC16A	S1280	25	-0.497664	15.6104	-7.92874	4.71016e-06	0.000344919
EAPP_ECLTGESESS*S*EDEFEKEMEAELNSTMK___2	EAPP	Q56P03	E2F-associated phosphoprotein	S56;S57	7	-0.746881	15.721	-7.92545	4.7298e-06	0.000345405
MAP3K2_GSDIDNPTLTVMDISPPSRS*PR___1	MAP3K2	Q9Y2U5	Mitogen-activated protein kinase kinase kinase 2	S349	7	-0.663355	16.4504	-7.92195	4.75084e-06	0.000345991
UCK2_QAS*ESSSRPH___1	UCK2	Q9BZX2	Uridine-cytidine kinase 2	S254	9	1.28373	17.7119	7.91215	4.81017e-06	0.000349355
COIL_LGFS*LT*PSK___2	COIL	P38432	Coilin	S301;T303	18	0.523613	17.8045	7.90895	4.82966e-06	0.000349815
C9_LLCNEDNDCGDY*SDEDNCEQDPRPPCR___1	C9	Q3MHN2	Complement component C9	Y126	2	0.459162	17.7728	7.89283	4.92945e-06	0.000356073
NRDC_AKS*T*CSCPDLQPNGQDLGENSR___2	NRDC	O43847	Nardilysin	S58;T59	32	0.838818	16.7954	7.88225	4.99614e-06	0.000359854
ZNF446_TEEPLGS*PHPSGTVESPGEGPQDTR___1	ZNF446	Q9NWS9	Zinc finger protein 446	S137	2	-0.501	17.1941	-7.87585	5.03695e-06	0.000359854
ZEB1_MTNSPVLPVGS*TTNGSR___1	ZEB1	P37275	Zinc finger E-box-binding homeobox 1	S693	10	-0.508558	16.022	-7.87423	5.04729e-06	0.000359854
UTF1_S*PGSGRPQR___1	UTF1	Q5T230	Undifferentiated embryonic cell transcription factor 1	S159	2	0.740993	16.1049	7.87227	5.05991e-06	0.000359854
EIF5B_VEMYSGS*DDDDDFNKLPK___1	EIF5B	O60841	Eukaryotic translation initiation factor 5B	S137	73	-0.646402	19.3224	-7.86693	5.09439e-06	0.000359854
POU3F2_WLEEADSSSGS*PTSIDK___1	POU3F2	P20265	POU domain, class 3, transcription factor 2	S341	5	-0.856411	16.0586	-7.86556	5.10329e-06	0.000359854
EPPK1_QVS*ASELHTSGILGPETLR___1	EPPK1	P58107	Epiplakin	S2718	70	-1.33613	16.6045	-7.86522	5.10548e-06	0.000359854
PUM2_DFNRT*PGS*R___2	PUM2	Q8TB72	Pumilio homolog 2	T175;S178	12	0.696474	17.4915	7.86484	5.10794e-06	0.000359854
MYO5A_TSS*IADEGTYTLDSILR___1	MYO5A	Q9Y4I1	Unconventional myosin-Va	S1652	37	-0.958267	15.3343	-7.86372	5.11521e-06	0.000359854
SOX6_TAEPVKSPT*S*PTQNLFPASK___2	SOX6	P35712	Transcription factor SOX-6	S442;T441	2	-0.592643	17.6564	-7.86342	5.11717e-06	0.000359854
BRSK2_S*MEVLSVTDGGSPVPAR___1	BRSK2	Q8IWQ3	Serine/threonine-protein kinase BRSK2	S382	13	-0.623467	16.1816	-7.85366	5.18113e-06	0.00036339
ORC1_SRQT*PTHPLT*PR___2	ORC1	Q13415	Origin recognition complex subunit 1	T224;T230	3	1.08612	15.3492	7.85027	5.20361e-06	0.000364006
MAP4K4_QTQS*ASSTLQK___1	MAP4K4	O95819	Mitogen-activated protein kinase kinase kinase kinase 4	S842	25	-0.467347	17.8059	-7.84497	5.23884e-06	0.000365486
PRRC2B_VASET*HS*EGSEYEELPKR___2	PRRC2B	Q5JSZ5	Protein PRRC2B	T1134;S1136	66	0.838942	17.2717	7.84083	5.2666e-06	0.000365486
CHD1_SPYGS*RS*PFEHSVEHK___2	CHD1	O14646	Chromodomain-helicase-DNA-binding protein 1	S1687;S1689	53	0.694173	14.1846	7.83964	5.27455e-06	0.000365486
FARP1_SSSPAPEFLAS*SPPDNK___1	FARP1	Q9Y4F1	FERM, ARHGEF and pleckstrin domain-containing protein 1	S871	10	-0.64527	17.2111	-7.83837	5.28314e-06	0.000365486
LMNB1_AGGPTT*PLS*PTR___2	LMNB1	P20700	Lamin-B1	S23;T20	43	0.555438	22.1057	7.83683	5.29351e-06	0.000365486
DCLK1_S*KS*PASTSSVNGTPGSQLSTPR___2	DCLK1	O15075	Serine/threonine-protein kinase DCLK1	S305;S307	4	-0.735167	17.1013	-7.83	5.33984e-06	0.000367698
FOXK1_EEAPASPLRPLYPQIS*PLK___1	FOXK1	P85037	Forkhead box protein K1	S223	22	-1.11874	16.207	-7.82623	5.36561e-06	0.000367698
YAP1_GDSET*DLEALFNAVMNPK___1	YAP1	P46937	Transcriptional coactivator YAP1	T63	12	-1.91375	14.8715	-7.82479	5.37547e-06	0.000367698
LMNA_S*GAQASSTPLSPTR___1	LMNA	P02545	Prelamin-A/C	S12	40	0.495402	17.101	7.82306	5.38735e-06	0.000367698
TUT4_QSS*ECSESPSYSPQPQPFPQNSSQSAAITQPSSQPGSQPK___1	TUT4	Q5TAX3	Terminal uridylyltransferase 4	S1418	43	1.14939	13.3394	7.82199	5.39471e-06	0.000367698
ULK1_SPRPGSS*APEHS*PR___2	ULK1	O75385	Serine/threonine-protein kinase ULK1	S544;S539	2	0.908276	15.8027	7.81765	5.42476e-06	0.0003688
SIPA1_S*GS*DAGEARPPTPASPR___2	SIPA1	Q96FS4	Signal-induced proliferation-associated protein 1	S53;S55	14	0.526131	16.5286	7.80645	5.50293e-06	0.00037316
PPFIBP2_LSCS*LEDLR___1	PPFIBP2	Q8ND30	Liprin-beta-2	S387	2	-0.899186	15.9979	-7.80315	5.52624e-06	0.000373291
PAK4_RPLSGPDVGT*PQPAGLASGAK___1	PAK4	O96013	Serine/threonine-protein kinase PAK 4	T187	12	-0.887928	18.4291	-7.8022	5.53294e-06	0.000373291
DDX20_GNKSYLEGS*S*DNQLK___2	DDX20	Q9UHI6	Probable ATP-dependent RNA helicase DDX20	S678;S677	27	0.456963	15.897	7.7932	5.59706e-06	0.000376661
BACH2_KQPS*PAPTPTAPAGAACLER___1	BACH2	Q9BYV9	Transcription regulator protein BACH2	S315	2	-0.417995	17.6763	-7.78107	5.68475e-06	0.000381208
CPEB2_RS*PVSPQLQQQHQAAAAAFLQQR___1	CPEB2	Q7Z5Q1	Cytoplasmic polyadenylation element-binding protein 2	S89	7	0.642726	15.2331	7.77989	5.69332e-06	0.000381208
FAM117A_GCS*PPAPAGS*PR___2	FAM117A	Q9C073	Protein FAM117A	S36;S29	6	0.637085	16.6524	7.77292	5.74448e-06	0.000382863
KIF20A_TPTCQSS*T*DCSPYAR___2	KIF20A	O95235	Kinesin-like protein KIF20A	S863;T864	29	0.715324	17.1804	7.7726	5.74683e-06	0.000382863
PLEKHA7_KVTS*PLQSPTK___1	PLEKHA7	Q6IQ23	Pleckstrin homology domain-containing family A member 7	S903	19	-0.767062	15.5314	-7.7685	5.77712e-06	0.000383918
ACTR8_S*ASKPIGFEGDLR___1	ACTR8	Q9H981	Actin-related protein 8	S444	16	0.567905	16.3655	7.75929	5.8459e-06	0.000386938
TSHZ3_ASLELELPS*SPDSTGGTPK___1	TSHZ3	Q63HK5	Teashirt homolog 3	S332	6	-0.682488	15.5874	-7.75852	5.85166e-06	0.000386938
AHNAK_GGVTGS*PEASISGSK___1	AHNAK	Q09666	Neuroblast differentiation-associated protein AHNAK	S5731	223	-0.674696	20.0327	-7.75585	5.87174e-06	0.000387302
NVL_KDS*FFLDLS*CEK___2	NVL	O15381	Nuclear valosin-containing protein-like	S185;S191	38	0.582912	17.1322	7.75348	5.88969e-06	0.000387485
SENP6_ESISPQPADSACS*S*PAPSTGK___2	SENP6	Q9GZR1	Sentrin-specific protease 6	S361;S362	20	0.543559	15.5252	7.75163	5.90368e-06	0.000387485
GPATCH8_ATGPPSQNSNIGT*GRGSEGDCS*PEDK___2	GPATCH8	Q9UKJ3	G patch domain-containing protein 8	T1072;S1081	37	0.473854	16.0541	7.74738	5.93604e-06	0.000388477
PRRC2A_ERSDS*GGSSSEPFDR___1	PRRC2A	P48634	Protein PRRC2A	S761	69	0.627654	16.776	7.74315	5.96842e-06	0.000388477
PRKAR2B_SEVEENGAVEIARCS*R___1	PRKAR2B	P31323	cAMP-dependent protein kinase type II-beta regulatory subunit	S345	11	0.570256	15.3874	7.74221	5.97568e-06	0.000388477
CHAF1B_GS*S*PGPRPVEGTPASR___2	CHAF1B	Q13112	Chromatin assembly factor 1 subunit B	S409;S410	23	0.624549	17.2248	7.74087	5.98595e-06	0.000388477
CD2AP_S*VDFDSLTVR___1	CD2AP	Q9Y5K6	CD2-associated protein	S458	33	-1.06403	17.6065	-7.7401	5.99185e-06	0.000388477
NDRG3_SVTSNQS*DGTQESCESPDVLDR___1	NDRG3	Q9UGV2	Protein NDRG3	S352	12	0.467214	18.562	7.73733	6.01325e-06	0.000388916
PARVA_KKDDS*FLGK___1	PARVA	Q9NVD7	Alpha-parvin	S28	12	-0.787957	15.1817	-7.73534	6.02873e-06	0.00038897
MAP3K20_GSISLNS*S*PR___2	MAP3K20	Q9NYL2	Mitogen-activated protein kinase kinase kinase 20	S690;S691	12	0.546302	15.6223	7.72579	6.10335e-06	0.000392831
EDC3_SQDVAVS*PQQQQCSK___1	EDC3	Q96F86	Enhancer of mRNA-decapping protein 3	S131	22	0.426652	19.048	7.71982	6.15045e-06	0.000394212
SEMA6A_RGS*MSSVTK___1	SEMA6A	Q9H2E6	Semaphorin-6A	S698	2	-0.464445	17.2425	-7.71931	6.15447e-06	0.000394212
PSIP1_QPCPSES*DIITEEDKSK___1	PSIP1	O75475	PC4 and SFRS1-interacting protein	S208	31	-0.792322	16.4574	-7.71554	6.18452e-06	0.000395185
SLC16A10_DKESGGS*GS*SLFSR___2	SLC16A10	Q8TF71	Monocarboxylate transporter 10	S266;S268	2	0.572714	14.5048	7.71139	6.21765e-06	0.000396349
TMEM63C_LALLIHNDSLT*S*LIYGEQSEK___2	TMEM63C	Q9P1W3	Calcium permeable stress-gated cation channel 1	T79;S80	2	0.632949	15.7568	7.6887	6.40261e-06	0.000406346
FOXD2_GAAAAAGS*PGPGAAAAR___1	FOXD2	O60548	Forkhead box protein D2	S96	2	0.504199	16.6788	7.6884	6.40505e-06	0.000406346
AMOTL1_GRLS*T*TPAHSPVLK___2	AMOTL1	Q8IY63	Angiomotin-like protein 1	S900;T901	15	1.05218	16.5769	7.68462	6.43643e-06	0.000407226
KRT8_AS*LEAAIADAEQR___1	KRT8	P05787	Keratin, type II cytoskeletal 8	S330	2	-0.709223	17.5031	-7.68305	6.44955e-06	0.000407226
EZH2_GRLPNNSSRPS*T*PTINVLESK___2	EZH2	Q15910	Histone-lysine N-methyltransferase EZH2	S366;T367	20	0.58884	15.8809	7.67235	6.53943e-06	0.000411922
DBP_TPAPS*PGPGSCGSASPR___1	DBP	Q10586	D site-binding protein	S151	2	-0.587228	14.895	-7.64952	6.73581e-06	0.000423001
TP53BP1_GGPGKLS*PR___1	TP53BP1	Q12888	TP53-binding protein 1	S1362	64	-0.633548	19.9124	-7.64823	6.74714e-06	0.000423001
MIER1_RVNS*NGKES*PGSSEFFQEAVSHGK___2	MIER1	Q8N108	Mesoderm induction early response protein 1	S483;S488	17	0.553081	19.5461	7.63982	6.82118e-06	0.000426637
NIFK_KVSGTLDT*PEK___1	NIFK	Q9BYG3	MKI67 FHA domain-interacting nucleolar phosphoprotein	T223	16	-0.884492	17.1391	-7.63297	6.8821e-06	0.000428881
MAP3K2_GSDIDNPTLTVMDIS*PPSRS*PR___2	MAP3K2	Q9Y2U5	Mitogen-activated protein kinase kinase kinase 2	S344;S349	7	-0.658148	16.2028	-7.63049	6.90436e-06	0.000428881
TP53BP1_QSQQPMKPIS*PVKDPVSPASQK___1	TP53BP1	Q12888	TP53-binding protein 1	S1094	64	-0.428247	20.1534	-7.63036	6.90547e-06	0.000428881
SOWAHC_DLVMGSS*PQLK___1	SOWAHC	Q53LP3	Ankyrin repeat domain-containing protein SOWAHC	S213	10	-0.931212	17.3047	-7.60809	7.10846e-06	0.000439901
KNOP1_KESGVAGDPWKEET*DT*DLEVVLEK___2	KNOP1	Q1ED39	Lysine-rich nucleolar protein 1	T308;T310	19	0.585659	16.6377	7.60622	7.12583e-06	0.000439901
PATL1_RST*S*PIIGSPPVR___2	PATL1	Q86TB9	Protein PAT1 homolog 1	T178;S179	17	0.64675	14.9747	7.6055	7.13255e-06	0.000439901
NIFK_TVDSQGPT*PVCT*PTFLER___2	NIFK	Q9BYG3	MKI67 FHA domain-interacting nucleolar phosphoprotein	T234;T238	16	-0.488358	18.0864	-7.59945	7.18895e-06	0.000441788
IRS2_QRS*PLSDYMNLDFSSPK___1	IRS2	Q9Y4H2	Insulin receptor substrate 2	S973	12	-0.88582	16.5257	-7.59866	7.19638e-06	0.000441788
RIC8A_GLMAGGRPEGQYS*EDEDTDTDEYK___1	RIC8A	Q9NPQ8	Synembryn-A	S436	18	-0.662445	16.7426	-7.59584	7.22287e-06	0.000442392
UTF1_TPGDAPGT*PPR___1	UTF1	Q5T230	Undifferentiated embryonic cell transcription factor 1	T35	2	0.576468	16.2763	7.59077	7.27079e-06	0.000442909
LRBA_DINVSVGSQQPDTKDSPVCPHFT*TNGNENSSIEK___1	LRBA	P50851	Lipopolysaccharide-responsive and beige-like anchor protein	T986	71	0.669004	17.4386	7.58687	7.30789e-06	0.000442909
SHROOM2_LQTATMETSRS*PS*PQFAPQK___2	SHROOM2	Q13796	Protein Shroom2	S1171;S1173	12	-0.693253	17.5566	-7.58589	7.31719e-06	0.000442909
PPID_DGS*GDS*HPDFPEDADIDLK___2	PPID	Q08752	Peptidyl-prolyl cis-trans isomerase D	S198;S201	23	0.514527	18.3598	7.58502	7.32551e-06	0.000442909
C2orf49_SPSGPVKS*PPLSPVGTTPVK___1	C2orf49	Q9BVC5	Ashwin	S189	6	-0.545947	16.7563	-7.58457	7.32984e-06	0.000442909
SH3GL3_SSS*ELNGVSTTSVVK___1	SH3GL3	Q99963	Endophilin-A3	S265	6	-0.596552	18.5179	-7.58442	7.33128e-06	0.000442909
LRATD2_TT*PPPGRPPAPS*SEEEDGEAVAH___2	LRATD2	Q96KN1	Protein LRATD2	S299;T289	9	1.11917	16.6886	7.57762	7.39657e-06	0.000445199
PTDSS2_DAGGPRPES*PVPAGR___1	PTDSS2	Q9BVG9	Phosphatidylserine synthase 2	S16	4	-0.953978	19.3373	-7.57699	7.40268e-06	0.000445199
FMNL1_EAAAQEAGADTPGKGEPPAPKS*PPK___1	FMNL1	O95466	Formin-like protein 1	S1031	2	-0.835107	17.2852	-7.56943	7.47619e-06	0.000448225
AGAP1_ATSACAPISS*PK___1	AGAP1	Q9UPQ3	Arf-GAP with GTPase, ANK repeat and PH domain-containing protein 1	S422	2	-0.610362	16.7327	-7.56835	7.48672e-06	0.000448225
MOCOS_S*LSPQEDALTGSR___1	MOCOS	Q96EN8	Molybdenum cofactor sulfurase	S528	18	0.50181	16.6517	7.56253	7.54387e-06	0.000450632
USP48_DSAPELNVSS*S*ETEEDKEEAKPDGEKDPDFNQSNGGTK___2	USP48	Q86UV5	Ubiquitin carboxyl-terminal hydrolase 48	S887;S888	29	-0.973505	18.4264	-7.55794	7.5893e-06	0.000451915
IRS2_S*PGEYINIDFGEPGAR___1	IRS2	Q9Y4H2	Insulin receptor substrate 2	S915	12	-0.833816	17.1057	-7.55693	7.59935e-06	0.000451915
USP42_DTPSSSMSS*PNGNSSVNR___1	USP42	Q9H9J4	Ubiquitin carboxyl-terminal hydrolase 42	S483	17	0.542767	16.4324	7.55434	7.62521e-06	0.000451915
NIFK_VSGTLDT*PEKTVDSQGPTPVCTPTFLER___1	NIFK	Q9BYG3	MKI67 FHA domain-interacting nucleolar phosphoprotein	T223	16	-1.29023	15.6152	-7.55243	7.64428e-06	0.000451915
RTN1_GATPAPQAGEPS*PGLGAR___1	RTN1	Q16799	Reticulon-1	S48	12	-0.560929	15.5448	-7.55182	7.65036e-06	0.000451915
AKT1_SGSPS*DNSGAEEMEVSLAKPK___1	AKT1	P31749	RAC-alpha serine/threonine-protein kinase	S126	6	-0.500188	18.6145	-7.54867	7.68197e-06	0.000452168
NUMA1_S*QAGVSSGAPPGR___1	NUMA1	Q14980	Nuclear mitotic apparatus protein 1	S1887	102	0.743832	17.0998	7.54738	7.69494e-06	0.000452168
WDCP_SDVFRDS*FSHS*PGAVSSLK___2	WDCP	Q9H6R7	WD repeat and coiled-coil-containing protein	S686;S690	11	0.579022	16.6265	7.54632	7.70568e-06	0.000452168
CHEK1_VTSGGVS*ES*PSGFSK___2	CHEK1	O14757	Serine/threonine-protein kinase Chk1	S284;S286	16	0.735013	14.3596	7.54121	7.75742e-06	0.000452844
SRRM2_SGSS*QELDVKPSASPQER___1	SRRM2	Q9UQ35	Serine/arginine repetitive matrix protein 2	S1542	71	0.433522	18.1381	7.54115	7.75799e-06	0.000452844
MID1_ASVSGPNS*PSETRR___1	MID1	O15344	E3 ubiquitin-protein ligase Midline-1	S96	23	-1.33289	15.5282	-7.54014	7.7683e-06	0.000452844
MYBBP1A_SPS*LLQS*GAK___2	MYBBP1A	Q9BQG0	Myb-binding protein 1A	S1310;S1314	59	0.652887	17.5232	7.53185	7.8532e-06	0.000455808
RPS6_RRLS*S*LR___2	RPS6	P62753	40S ribosomal protein S6	S235;S236	16	0.805476	16.3852	7.53127	7.85915e-06	0.000455808
BOD1L1_EVS*PPGAR___1	BOD1L1	Q8NFC6	Biorientation of chromosomes in cell division protein 1-like 1	S3029	73	-1.00561	18.8035	-7.53016	7.87058e-06	0.000455808
SHROOM2_ADTSS*AENILYTVGLWEAPR___1	SHROOM2	Q13796	Protein Shroom2	S231	12	-1.39968	13.4841	-7.52674	7.90596e-06	0.000456862
BAG3_SQSPAAS*DCSSSSSSASLPSSGR___1	BAG3	O95817	BAG family molecular chaperone regulator 3	S177	23	0.55456	15.7374	7.51591	8.01915e-06	0.000462397
ZNF800_RDS*ITPDIATKPGQPLFLDSIS*PK___2	ZNF800	Q2TB10	Zinc finger protein 800	S317;S336	8	0.562124	16.9592	7.51092	8.07183e-06	0.000464427
ZNF503_TGSPS*S*SASACSPGGMLSSAGGAPEGK___2	ZNF503	Q96F45	Zinc finger protein 503	S230;S231	12	0.607891	15.3347	7.50886	8.09372e-06	0.000464681
CEBPZ_NLNDS*SLFVS*AEEFGHLLDENMGSK___2	CEBPZ	Q03701	CCAAT/enhancer-binding protein zeta	S978;S973	45	0.725661	14.62	7.50718	8.11162e-06	0.000464705
RGPD8_YVASVLGLTPS*PR___1	RGPD8	O14715	RANBP2-like and GRIP domain-containing protein 8	S21	2	-0.601407	14.659	-7.49921	8.19713e-06	0.000468593
BIN1_SPS*PPDGSPAATPEIR___1	BIN1	O00499	Myc box-dependent-interacting protein 1	S298	11	-0.507097	17.6525	-7.49593	8.23257e-06	0.000469002
ACIN1_SLIPDIKPLAGQEAVVDLHADDS*RIS*EDETER___2	ACIN1	Q9UKV3	Apoptotic chromatin condensation inducer in the nucleus	S895;S898	48	0.564718	18.1935	7.49474	8.24538e-06	0.000469002
USP47_STETSDFENIES*PLNER___1	USP47	Q96K76	Ubiquitin carboxyl-terminal hydrolase 47	S910	28	-0.819116	16.4089	-7.49366	8.25721e-06	0.000469002
KLF3_RAS*PGLSMPSS*SPPIK___2	KLF3	P57682	Krueppel-like factor 3	S100;S92	2	0.492947	16.0437	7.47665	8.44419e-06	0.000477818
BOD1L1_DKDVTLS*PVK___1	BOD1L1	Q8NFC6	Biorientation of chromosomes in cell division protein 1-like 1	S1531	73	-0.93546	17.918	-7.47628	8.44836e-06	0.000477818
HSPA1A_RNS*TIPTK___1	HSPA1A	P0DMV8	Heat shock 70 kDa protein 1A	S418	51	0.647983	17.9879	7.47384	8.47558e-06	0.000478339
ARHGAP35_TSFSVGS*DDELGPIR___1	ARHGAP35	Q9NRY4	Rho GTPase-activating protein 35	S1179	36	-0.975529	17.609	-7.47149	8.50185e-06	0.000478805
FRS2_TPT*T*PLPQTPTR___2	FRS2	Q8WU20	Fibroblast growth factor receptor substrate 2	T457;T458	2	0.656886	15.6442	7.46149	8.61468e-06	0.000484134
TBC1D5_EFTGS*PPSSATK___1	TBC1D5	Q92609	TBC1 domain family member 5	S554	8	-0.819342	19.7528	-7.45577	8.68008e-06	0.00048678
NES_EQDGFTGKEEVVEQGELNATEEVWIPGEGHPES*PEPK___1	NES	P48681	Nestin	S1016	55	-0.998011	17.7074	-7.44937	8.75365e-06	0.000489873
USP8_SYSS*PDITQAIQEEEKR___1	USP8	P40818	Ubiquitin carboxyl-terminal hydrolase 8	S719	21	-0.776466	16.3477	-7.4432	8.82542e-06	0.000492851
DCLK1_SGKSPSPSPT*S*PGSLR___2	DCLK1	O15075	Serine/threonine-protein kinase DCLK1	T336;S337	4	-0.53397	16.3688	-7.44023	8.86008e-06	0.00049375
SRSF6_S*GGGGYSSR___1	SRSF6	Q13247	Serine/arginine-rich splicing factor 6	S86	10	0.684679	15.6165	7.43384	8.93526e-06	0.000495721
CTDSPL2_SQVNGEAGS*YEMTNQHVK___1	CTDSPL2	Q05D32	CTD small phosphatase-like protein 2	S112	15	-0.524755	15.7423	-7.43338	8.94075e-06	0.000495721
HOXB4_CEAVSS*S*PPPPPCAQNPLHPSPSHSACK___2	HOXB4	P17483	Homeobox protein Hox-B4	S115;S116	2	0.561242	16.2494	7.43248	8.9514e-06	0.000495721
TPR_AADSQNSGEGNTGAAESS*FSQEVSR___1	TPR	P12270	Nucleoprotein TPR	S2048	121	0.437757	15.6617	7.4303	8.9772e-06	0.000496116
LSM14A_KS*PTMEQAVQTASAHLPAPAAVGR___1	LSM14A	Q8ND56	Protein LSM14 homolog A	S192	17	-0.526206	18.9934	-7.41944	9.1073e-06	0.000502052
PHRF1_EAS*PAPLAQGEPGREDLPTR___1	PHRF1	Q9P1Y6	PHD and RING finger domain-containing protein 1	S1202	8	-0.687883	18.9028	-7.41819	9.12237e-06	0.000502052
MPDZ_GSLPQLVS*PIVS*R___2	MPDZ	O75970	Multiple PDZ domain protein	S230;S234	25	0.485542	16.435	7.4133	9.18168e-06	0.000504271
CDC25A_SMSGAS*PK___1	CDC25A	P30304	M-phase inducer phosphatase 1	S298	3	-0.663211	16.6506	-7.41121	9.20714e-06	0.000504627
TXNRD3_MERS*PPQS*PGPGK___2	TXNRD3	Q86VQ6	Thioredoxin reductase 3	S4;S8	3	0.468615	16.9683	7.39795	9.37053e-06	0.000512526
XRCC1_AIGSTSKPQES*PK___1	XRCC1	P18887	DNA repair protein XRCC1	S241	17	-0.621115	19.9692	-7.39068	9.4614e-06	0.000516023
PLIN3_ELVSSKVS*GAQEMVSSAK___1	PLIN3	O60664	Perilipin-3	S130	22	-1.25395	17.7975	-7.38974	9.4733e-06	0.000516023
ATRX_LTPVS*LS*NSPIK___2	ATRX	P46100	Transcriptional regulator ATRX	S594;S596	47	-0.535442	18.5616	-7.38529	9.52949e-06	0.000518022
KDM5C_VQGLLENGDSVT*SPEK___1	KDM5C	P41229	Lysine-specific demethylase 5C	T1358	44	-0.747888	18.0538	-7.38079	9.58656e-06	0.000520061
GRWD1_RT*CETGEPMEAESGDTSSEGPAQVYLPGR___1	GRWD1	Q9BQ67	Glutamate-rich WD repeat-containing protein 1	T10	18	-0.476361	16.6247	-7.37871	9.6131e-06	0.000520439
NCOR1_RT*PVSYQNTMSR___1	NCOR1	O75376	Nuclear receptor corepressor 1	T1484	52	0.518042	15.6047	7.36924	9.73498e-06	0.000525966
ACTR8_S*QGDPEDPHDEHYLLATQSK___1	ACTR8	Q9H981	Actin-related protein 8	S412	16	0.548135	15.2499	7.36679	9.7668e-06	0.000526303
LIMD1_SNS*GLGGEVSGVMSKPNVDPQPWFQDGPK___1	LIMD1	Q9UGP4	LIM domain-containing protein 1	S316	19	-0.726036	15.8895	-7.36571	9.78081e-06	0.000526303
PSMA1_AQS*ELAAHQK___1	PSMA1	P25786	Proteasome subunit alpha type-1	S54	23	0.661859	13.545	7.35706	9.89419e-06	0.00053103
SLC20A1_CS*PSESPLMEK___1	SLC20A1	Q8WUM9	Sodium-dependent phosphate transporter 1	S265	5	-0.734059	17.507	-7.35597	9.90862e-06	0.00053103
BSN_ERSKTPPS*NLS*PIEDASPTEELR___2	BSN	Q9UPA5	Protein bassoon	S1098;S1095	2	0.780017	16.8757	7.35205	9.9605e-06	0.00053217
VPS13C_TTNSS*LEEIMDK___1	VPS13C	Q709C8	Intermembrane lipid transfer protein VPS13C	S737	44	-0.889616	15.293	-7.35134	9.96993e-06	0.00053217
PRR36_SLS*SSATPLSSPAR___1	PRR36	Q9H6K5	Proline-rich protein 36	S243	7	-0.482353	15.6066	-7.34947	9.99474e-06	0.000532425
GARRE1_KHSS*GEQDTSTLPSPPLLTTVEDVNQDNK___1	GARRE1	O15063	Granule associated Rac and RHOG effector protein 1	S946	2	-0.47075	18.3804	-7.34499	1.00548e-05	0.000534551
TRMT1_GDQCCYSHSPPT*PR___1	TRMT1	Q9NXH9	tRNA (guanine(26)-N(2))-dimethyltransferase	T628	20	0.486077	14.0177	7.33999	1.0122e-05	0.000537054
PALM_VS*NTPLR___1	PALM	O75781	Paralemmin-1	S152	6	-0.672434	15.0849	-7.32958	1.02637e-05	0.000543483
GPATCH8_ATGPPSQNSNIGTGRGS*EGDCS*PEDK___2	GPATCH8	Q9UKJ3	G patch domain-containing protein 8	S1076;S1081	37	0.505483	18.5283	7.32724	1.02958e-05	0.000544103
GPATCH2L_CS*PAHCSAR___1	GPATCH2L	Q9NWQ4	G patch domain-containing protein 2-like	S391	2	0.79593	12.4746	7.3224	1.03626e-05	0.000546542
RAD18_NHLLQFALES*PAKS*PASSSSK___2	RAD18	Q9NS91	E3 ubiquitin-protein ligase RAD18	S103;S99	18	0.513438	19.8146	7.32065	1.03869e-05	0.000546742
ARHGAP35_AQSNGSGNGS*DSEMDTSSLER___1	ARHGAP35	Q9NRY4	Rho GTPase-activating protein 35	S1134	36	-0.604408	18.9084	-7.3148	1.04685e-05	0.000549946
PPIP5K2_SGEQIT*SSPVSPK___1	PPIP5K2	O43314	Inositol hexakisphosphate and diphosphoinositol-pentakisphosphate kinase 2	T1011	22	-0.525405	15.9653	-7.30657	1.05843e-05	0.000554728
ZNF503_TGSPSSSASACS*PGGMLSSAGGAPEGK___1	ZNF503	Q96F45	Zinc finger protein 503	S237	12	0.474781	17.8044	7.30538	1.06012e-05	0.000554728
RNF43_TQPQPEPPS*PDQQVTR___1	RNF43	Q68DV7	E3 ubiquitin-protein ligase RNF43	S593	2	0.66577	14.2065	7.30209	1.0648e-05	0.000555826
ZC3H4_ALPTSKPEGSLHS*S*PVGPSSSK___2	ZC3H4	Q9UPT8	Zinc finger CCCH domain-containing protein 4	S907;S908	30	-0.558409	16.7781	-7.30097	1.0664e-05	0.000555826
GALNT7_NEQEHHAGGDS*QKDIMQR___1	GALNT7	Q86SF2	N-acetylgalactosaminyltransferase 7	S103	20	-0.781925	13.7397	-7.29727	1.07169e-05	0.000555939
FUS_GGS*GGGGGGGGGGYNR___1	FUS	P35637	RNA-binding protein FUS	S221	13	0.665912	16.8771	7.29696	1.07214e-05	0.000555939
RAI14_S*LEDVTAEYIHK___1	RAI14	Q9P0K7	Ankycorbin	S667	40	-0.582136	17.5612	-7.29644	1.07289e-05	0.000555939
CENPT_TQSS*GPGLQK___1	CENPT	Q96BT3	Centromere protein T	S280	2	0.526822	15.8566	7.29291	1.07797e-05	0.000557482
JUND_LAALKDEPQTVPDVPS*FGES*PPLSPIDMDTQER___2	JUND	P17535	Transcription factor JunD	S251;S255	5	0.546861	16.6535	7.29147	1.08007e-05	0.000557482
ZNF609_NKPLS*DMELNSSSEDSK___1	ZNF609	O15014	Zinc finger protein 609	S446	19	-0.606021	17.8333	-7.28521	1.08917e-05	0.000561091
NES_SLGAWNLENLRS*PEEVDKESQR___1	NES	P48681	Nestin	S905	55	-1.00982	16.2619	-7.28228	1.09345e-05	0.000562206
UTP18_AGAGPGGPPQKPAPS*SQR___1	UTP18	Q9Y5J1	U3 small nucleolar RNA-associated protein 18 homolog	S45	22	0.70443	17.0419	7.27129	1.1097e-05	0.000568571
BCL2L12_LVRLS*SDSFAR___1	BCL2L12	Q9HB09	Bcl-2-like protein 12	S242	7	-1.58847	15.6495	-7.27102	1.11011e-05	0.000568571
DIS3L2_RPGTQGHLGPEKEEEES*DGEPEDSSTS___1	DIS3L2	Q8IYB7	DIS3-like exonuclease 2	S875	23	0.471745	18.479	7.26784	1.11485e-05	0.000569905
CGN_SHS*QASLAGPGPVDPSNR___1	CGN	Q9P2M7	Cingulin	S137	34	0.471785	17.8101	7.2651	1.11896e-05	0.000570906
NUMA1_SQAPLES*S*LDSLGDVFLDSGRK___2	NUMA1	Q14980	Nuclear mitotic apparatus protein 1	S1788;S1789	102	0.585815	17.6416	7.26195	1.1237e-05	0.000572003
MTOR_TRT*DS*YSAGQSVEILDGVELGEPAHK___2	MTOR	P42345	Serine/threonine-protein kinase mTOR	T2446;S2448	61	0.708296	15.2642	7.26082	1.12541e-05	0.000572003
KAT5_TPT*KNGLPGSRPGS*PER___2	KAT5	Q92993	Histone acetyltransferase KAT5	S90;T79	6	0.596782	15.7961	7.24802	1.14496e-05	0.000580826
SRCAP_GAASTLVPGVSETSAS*PGS*PSVR___2	SRCAP	Q6ZRS2	Helicase SRCAP	S2787;S2790	42	0.499887	16.2106	7.24508	1.1495e-05	0.000582018
CRYBG1_AALDGGVASAAS*PES*KPSPGTK___2	CRYBG1	Q9Y4K1	Beta/gamma crystallin domain-containing protein 1	S75;S78	2	-0.550632	15.7709	-7.24313	1.15253e-05	0.000582442
CCDC97_TPTHQPPKPGS*PGRPACPLSNLLLQSYEER___1	CCDC97	Q96F63	Coiled-coil domain-containing protein 97	S212	10	-0.515366	17.7118	-7.23794	1.16061e-05	0.000584825
CEP44_S*EVERPASIPLSSGYSTASSDSTPR___1	CEP44	Q9C0F1	Centrosomal protein of 44 kDa	S324	10	0.619171	15.342	7.23728	1.16164e-05	0.000584825
EIF2S2_DLKIES*DVQEPT*EPEDDLDIMLGNK___2	EIF2S2	P20042	Eukaryotic translation initiation factor 2 subunit 2	T111;S105	32	-1.23002	17.0346	-7.23251	1.16912e-05	0.000587211
GTF2I_TPTQT*NGSNVPFKPR___1	GTF2I	P78347	General transcription factor II-I	T707	46	0.671473	18.3128	7.23145	1.1708e-05	0.000587211
ZNF286B_VHT*GEKPYTCNECGK___1	ZNF286B	P0CG31	Putative zinc finger protein 286B	T267	2	0.560991	15.6269	7.22861	1.17529e-05	0.000588356
SIPA1L3_TLS*DESLCSGR___1	SIPA1L3	O60292	Signal-induced proliferation-associated 1-like protein 3	S1544	14	-0.802289	18.1673	-7.22379	1.18296e-05	0.000591078
GPS1_EGSQGELTPANS*QSR___1	GPS1	Q13098	COP9 signalosome complex subunit 1	S483	16	0.495534	16.1647	7.21908	1.19049e-05	0.000593529
EIF4B_S*LENETLNKEEDCHS*PTSKPPKPDQPLK___2	EIF4B	P23588	Eukaryotic translation initiation factor 4B	S445;S459	29	0.75388	21.3832	7.21794	1.19233e-05	0.000593529
NCOR1_HEAPSS*PISGQPCGDDQNASPSK___1	NCOR1	O75376	Nuclear receptor corepressor 1	S158	52	0.519551	14.8613	7.21266	1.20085e-05	0.000596654
CARMIL2_AGSDGDIMDS*STEAPPISIK___1	CARMIL2	Q6F5E8	Capping protein, Arp2/3 and myosin-I linker protein 2	S1253	11	-0.855619	14.9496	-7.20779	1.20878e-05	0.00059894
EIF2S2_IES*DVQEPTEPEDDLDIMLGNKK___1	EIF2S2	P20042	Eukaryotic translation initiation factor 2 subunit 2	S105	32	-0.681292	16.2698	-7.20663	1.21068e-05	0.00059894
SHROOM2_LQASLS*SSDVR___1	SHROOM2	Q13796	Protein Shroom2	S413	12	-0.716302	15.8889	-7.20569	1.21221e-05	0.00059894
DCLK1_SKS*PASTS*SVNGTPGSQLSTPR___2	DCLK1	O15075	Serine/threonine-protein kinase DCLK1	S307;S312	4	-0.834413	13.7411	-7.19975	1.22198e-05	0.000602649
SLTM_S*PGHMVILDQTK___1	SLTM	Q9NWH9	SAFB-like transcription modulator	S553	34	-0.594502	21.1483	-7.19663	1.22714e-05	0.000604073
CHD4_KMS*QPGSPSPK___1	CHD4	Q14839	Chromodomain-helicase-DNA-binding protein 4	S1531	78	-0.486891	17.0262	-7.19478	1.23023e-05	0.000604471
CEP170B_LLSNSVDAECEGGSTPRPPEDALS*GDS*DVDTASTVSLR___2	CEP170B	Q9Y4F5	Centrosomal protein of 170 kDa protein B	S951;S954	16	-0.856117	16.038	-7.19189	1.23504e-05	0.000604737
CXADR_TQYNQVPS*EDFER___1	CXADR	P78310	Coxsackievirus and adenovirus receptor	S323	13	-0.676644	17.2893	-7.19172	1.23532e-05	0.000604737
NEFM_GSPS*TVSSSYK___1	NEFM	P07197	Neurofilament medium polypeptide	S46	47	0.601182	17.7231	7.19024	1.23781e-05	0.000604841
SHROOM2_CTS*PPGLSYMK___1	SHROOM2	Q13796	Protein Shroom2	S1297	12	-0.674371	17.0239	-7.18396	1.24836e-05	0.00060807
WASH6P_QDDGSSSAS*PSVQGAPR___1	WASH6P	Q9NQA3	WAS protein family homolog 6	S327	2	0.399739	17.7069	7.18359	1.24899e-05	0.00060807
PARP8_SPSY*PPPGCGK___1	PARP8	Q8N3A8	Protein mono-ADP-ribosyltransferase PARP8	Y292	2	0.458239	16.3752	7.18057	1.2541e-05	0.000609268
RGPD8_SYKYS*PETPPR___1	RGPD8	O14715	RANBP2-like and GRIP domain-containing protein 8	S796	2	-0.59236	15.89	-7.17944	1.25603e-05	0.000609268
SKA3_KNS*VHEQEAINS*DPELSNCENFQK___2	SKA3	Q8IX90	Spindle and kinetochore-associated protein 3	S110;S119	14	0.729778	17.8084	7.17555	1.26266e-05	0.000611368
IRS4_SPFEDS*RGY*MMMFPR___2	IRS4	O14654	Insulin receptor substrate 4	S740;Y743	51	0.538786	16.4636	7.16441	1.28188e-05	0.000619543
RTN1_EQDS*PPMKPSALDAIR___1	RTN1	Q16799	Reticulon-1	S487	12	-0.946981	17.0676	-7.1546	1.29905e-05	0.000626704
CLASP1_QSSGS*ATNVASTPDNR___1	CLASP1	Q7Z460	CLIP-associating protein 1	S649	40	-0.470418	16.2438	-7.15003	1.30713e-05	0.00062946
FAM13B_SWQEDSES*GEAQLSPQAGR___1	FAM13B	Q9NYF5	Protein FAM13B	S495	2	0.612856	14.3527	7.14442	1.31713e-05	0.000633126
MDC1_SQPPGEDSDT*DVDDDSRPPGRPAEVHLER___1	MDC1	Q14676	Mediator of DNA damage checkpoint protein 1	T301	64	-0.55743	16.9041	-7.13827	1.32817e-05	0.000637284
EPB41L1_RLPSS*PASPS*PK___2	EPB41L1	Q9H4G0	Band 4.1-like protein 1	S546;S541	7	0.620263	15.6707	7.13075	1.34184e-05	0.000642459
IRF2BP2_NS*NSPPSPSSMNQR___1	IRF2BP2	Q7Z5L9	Interferon regulatory factor 2-binding protein 2	S455	22	0.425745	16.5483	7.12968	1.34379e-05	0.000642459
LONRF2_MS*PEPVPPPPPPQCPGCDR___1	LONRF2	Q1L5Z9	LON peptidase N-terminal domain and RING finger protein 2	S2	16	-0.522296	16.2634	-7.12461	1.35309e-05	0.000645741
CCDC9_EGAASPAPETPQPT*S*PETSPK___2	CCDC9	Q9Y3X0	Coiled-coil domain-containing protein 9	S386;T385	9	-0.549996	17.1566	-7.12009	1.36144e-05	0.000647385
VRK3_GLNSSFETS*PK___1	VRK3	Q8IV63	Inactive serine/threonine-protein kinase VRK3	S59	7	-0.945229	17.7613	-7.11894	1.36357e-05	0.000647385
RPS6_RLS*S*LRASTSK___2	RPS6	P62753	40S ribosomal protein S6	S235;S236	16	0.549325	15.1552	7.1188	1.36384e-05	0.000647385
ZC3HAV1_SS*LGSLQTPEAVTTR___1	ZC3HAV1	Q7Z2W4	Zinc finger CCCH-type antiviral protein 1	S387	48	0.577102	17.7202	7.11399	1.37279e-05	0.000650474
EIF4G1_TASTPT*PPQT*GGGLEPQANGETPQVAVIVRPDDR___2	EIF4G1	Q04637	Eukaryotic translation initiation factor 4 gamma 1	T207;T211	69	0.455187	18.992	7.10872	1.38269e-05	0.000653997
NHSL1_SEPSPDAPES*PSSCSPSK___1	NHSL1	Q5SYE7	NHS-like protein 1	S1467	2	-0.405649	15.7555	-7.09262	1.4134e-05	0.000667335
RAB11FIP1_SEPRPPISS*PR___1	RAB11FIP1	Q6WKZ4	Rab11 family-interacting protein 1	S529	30	-0.72124	18.6698	-7.08879	1.4208e-05	0.000669642
NOLC1_VAGGAAPSKPAS*AK___1	NOLC1	Q14978	Nucleolar and coiled-body phosphoprotein 1	S508	33	0.389993	18.0885	7.0853	1.42759e-05	0.000670148
EZH2_LPNNSSRPS*T*PTINVLESK___2	EZH2	Q15910	Histone-lysine N-methyltransferase EZH2	T367;S366	20	0.512945	16.5311	7.08485	1.42848e-05	0.000670148
PCDH7_YDSVNEKLS*DS*PSMGR___2	PCDH7	O60245	Protocadherin-7	S974;S972	16	0.662668	15.0109	7.08257	1.43294e-05	0.000670148
DHX36_SS*GGGYGGGPAGGHGGNR___1	DHX36	Q9H2U1	ATP-dependent DNA/RNA helicase DHX36	S18	39	0.738458	14.8059	7.0819	1.43425e-05	0.000670148
SMPD4_ASIQECILPDS*PLYHNK___1	SMPD4	Q9NXE4	Sphingomyelin phosphodiesterase 4	S169	16	-0.796857	16.3787	-7.08178	1.43448e-05	0.000670148
RMDN3_SQSLPNS*LDYTQTSDPGR___1	RMDN3	Q96TC7	Regulator of microtubule dynamics protein 3	S50	10	-0.465161	16.565	-7.07467	1.44848e-05	0.000675501
EPPK1_QVSAS*ELHTSGILGPETLR___1	EPPK1	P58107	Epiplakin	S2720	70	-1.23299	16.1109	-7.06884	1.46009e-05	0.000679721
NFATC1_GLGACTLLGS*PR___1	NFATC1	O95644	Nuclear factor of activated T-cells, cytoplasmic 1	S233	7	-0.808249	18.1383	-7.05908	1.47972e-05	0.000686311
TSEN54_SLAASSPPPCS*QPSQCPEEKPQES*SPMK___2	TSEN54	Q7Z6J9	tRNA-splicing endonuclease subunit Sen54	S235;S248	15	0.588127	15.1163	7.0583	1.48129e-05	0.000686311
HDGFL2_KRS*EGFSMDR___1	HDGFL2	Q7Z4V5	Hepatoma-derived growth factor-related protein 2	S454	24	0.635203	19.6668	7.05766	1.4826e-05	0.000686311
ZNF609_AEEGKS*PFR___1	ZNF609	O15014	Zinc finger protein 609	S758	19	-0.808628	18.5517	-7.05568	1.48662e-05	0.000686311
HADH_SVS*SSSTASASAK___1	HADH	Q16836	Hydroxyacyl-coenzyme A dehydrogenase, mitochondrial	S13	13	1.13879	15.2864	7.05542	1.48715e-05	0.000686311
MDC1_SQPPGEDS*DTDVDDDSRPPGRPAEVHLER___1	MDC1	Q14676	Mediator of DNA damage checkpoint protein 1	S299	64	-0.543211	20.2002	-7.05404	1.48997e-05	0.000686421
ATP6V0A2_KDS*EEEVSLLGS*QDIEEGNHQVEDGCR___2	ATP6V0A2	Q9Y487	V-type proton ATPase 116 kDa subunit a 2	S695;S704	12	0.454389	18.0141	7.05183	1.49448e-05	0.000687306
IRS2_VAS*PTSGVK___1	IRS2	Q9Y4H2	Insulin receptor substrate 2	S1100	12	-0.809582	18.7638	-7.04898	1.50033e-05	0.000688197
RELCH_QSGTPPGMGAPGVPGAAGVGGAGGREPS*T*ASGGGQLNR___2	RELCH	Q9P260	RAB11-binding protein RELCH	S167;T168	22	0.849489	14.545	7.04837	1.5016e-05	0.000688197
AFDN_SSDGRPDS*GGTLR___1	AFDN	P55196	Afadin	S246	71	-0.84201	16.5174	-7.04439	1.5098e-05	0.000689832
BRD2_ASGSGGGSAALGPSGFGPS*GGSGTK___1	BRD2	P25440	Bromodomain-containing protein 2	S608	33	0.439244	16.0989	7.04413	1.51035e-05	0.000689832
FBRSL1_RPLEAGS*PGQDLEPACDGAR___1	FBRSL1	Q9HCM7	Fibrosin-1-like protein	S141	6	-0.620624	15.7699	-7.04186	1.51506e-05	0.000690794
ZNF195_GFNHS*PNPSK___1	ZNF195	O14628	Zinc finger protein 195	S394	4	-0.526204	16.4603	-7.02816	1.54381e-05	0.000701589
TSHZ3_NQTLVSPPSSQT*SPMPK___1	TSHZ3	Q63HK5	Teashirt homolog 3	T599	6	-0.535893	15.6255	-7.02695	1.54637e-05	0.000701589
SHROOM2_APSS*PPPPPPPLR___1	SHROOM2	Q13796	Protein Shroom2	S313	12	-1.471	16.7593	-7.02682	1.54665e-05	0.000701589
PDCD4_SGLTVPT*SPK___1	PDCD4	Q53EL6	Programmed cell death protein 4	T93	20	-1.07376	20.1093	-7.02212	1.55666e-05	0.000703817
PAG1_SPSS*CNDLYATVK___1	PAG1	Q9NWQ8	Phosphoprotein associated with glycosphingolipid-enriched microdomains 1	S354	2	-0.569653	16.2189	-7.02203	1.55686e-05	0.000703817
POLA2_AIST*PET*PLTK___2	POLA2	Q14181	DNA polymerase alpha subunit B	T127;T130	15	0.421905	19.8573	7.01441	1.57325e-05	0.00071002
PLEKHA3_KQSESEDT*LPSFSS___1	PLEKHA3	Q9HB20	Pleckstrin homology domain-containing family A member 3	T294	3	0.508824	15.8274	7.00893	1.58515e-05	0.00071367
RBM6_HS*GNFPGR___1	RBM6	P78332	RNA-binding protein 6	S44	44	0.519821	16.3649	7.00822	1.58671e-05	0.00071367
HTT_SGSIVELIAGGGSS*CSPVLSR___1	HTT	P42858	Huntingtin	S430	52	-0.65791	15.8778	-7.00651	1.59045e-05	0.000714144
RESF1_SPCS*VVGNSNSQNK___1	RESF1	Q9HCM1	Retroelement silencing factor 1	S718	2	0.481947	15.2749	6.99997	1.60483e-05	0.000718288
RB1CC1_ASVS*QTSPQSASSPR___1	RB1CC1	Q8TDY2	RB1-inducible coiled-coil protein 1	S644	36	-0.398072	15.5624	-6.99985	1.60508e-05	0.000718288
NCOR1_GS*PMMNR___1	NCOR1	O75376	Nuclear receptor corepressor 1	S1496	52	0.475414	16.9041	6.99793	1.60933e-05	0.000718979
AFDN_SS*DGRPDSGGTLR___1	AFDN	P55196	Afadin	S240	71	-0.596891	18.7625	-6.99378	1.61855e-05	0.000721886
BOD1L1_TDTGIVTVEQS*PSSSK___1	BOD1L1	Q8NFC6	Biorientation of chromosomes in cell division protein 1-like 1	S2905	73	-0.684965	16.3379	-6.98973	1.62762e-05	0.000724715
SERBP1_EFDRHS*GSDR___1	SERBP1	Q8NC51	Plasminogen activator inhibitor 1 RNA-binding protein	S197	31	0.676044	18.6788	6.98494	1.63839e-05	0.000728291
UTF1_RPASPS*ALGELGLPVS*PGSAQR___2	UTF1	Q5T230	Undifferentiated embryonic cell transcription factor 1	S44;S54	2	0.625615	17.6823	6.98254	1.64384e-05	0.000729121
FYTTD1_LVGATATSS*PPPK___1	FYTTD1	Q96QD9	UAP56-interacting factor	S16	9	-0.569858	18.7262	-6.9817	1.64575e-05	0.000729121
FARP2_QSIS*FPEGLR___1	FARP2	O94887	FERM, ARHGEF and pleckstrin domain-containing protein 2	S389	7	-0.726018	18.0633	-6.97703	1.65636e-05	0.000731985
CEP72_EPS*PGS*HSALPGKK___2	CEP72	Q9P209	Centrosomal protein of 72 kDa	S404;S407	2	0.580067	15.5536	6.97632	1.658e-05	0.000731985
SPECC1_KSPS*LES*LSRPPSLGFGDTR___2	SPECC1	Q5M775	Cytospin-B	S914;S917	30	0.54723	16.2937	6.97524	1.66047e-05	0.000731985
LARP1_ES*PRPLQLPGAEGPAIS*DGEEGGGEPGAGGGAAGAAGAGR___2	LARP1	Q6PKG0	La-related protein 1	S90;S75	55	0.568987	17.2595	6.97353	1.6644e-05	0.000732501
RALGPS2_SAAS*REDLVGPEVGASPQSGR___1	RALGPS2	Q86X27	Ras-specific guanine nucleotide-releasing factor RalGPS2	S296	13	-0.451502	18.2144	-6.9609	1.69367e-05	0.000743434
NCAPD3_SEPSGEINIDS*SGETVGSGER___1	NCAPD3	P42695	Condensin-2 complex subunit D3	S530	35	0.455083	17.3378	6.96041	1.69484e-05	0.000743434
OGFR_SQGDEAGGHGEDRPEPLS*PK___1	OGFR	Q9NZT2	Opioid growth factor receptor	S378	18	-0.803462	19.3151	-6.95375	1.71049e-05	0.000749066
ZNF503_TGSPSSSAS*ACS*PGGMLSSAGGAPEGK___2	ZNF503	Q96F45	Zinc finger protein 503	S234;S237	12	0.595638	15.8725	6.95082	1.71744e-05	0.000750872
KATNA1_LDST*PLK___1	KATNA1	O75449	Katanin p60 ATPase-containing subunit A1	T81	15	-0.748608	16.5353	-6.94891	1.722e-05	0.000751627
G3BP2_QPS*PEPVQENANSGYYEAHPVT*NGIEEPLEESSHEPEPEPESETK___2	G3BP2	Q9UN86	Ras GTPase-activating protein-binding protein 2	S163;T182	14	0.61342	17.9325	6.94676	1.72711e-05	0.000752162
ANKRD17_EHYPVSS*PS*SPSPPAQPGGVSR___2	ANKRD17	O75179	Ankyrin repeat domain-containing protein 17	S2042;S2044	53	0.480903	15.9117	6.94602	1.72888e-05	0.000752162
CLIP1_TASESISNLS*EAGS*IK___2	CLIP1	P30622	CAP-Gly domain-containing linker protein 1	S200;S204	55	0.4207	17.1956	6.94199	1.73856e-05	0.000755139
ZNF507_IISSS*PNKK___1	ZNF507	Q8TCN5	Zinc finger protein 507	S388	2	-0.711153	14.9223	-6.94022	1.74282e-05	0.000755158
KDM1A_EMDES*LANLSEDEYYSEEER___1	KDM1A	O60341	Lysine-specific histone demethylase 1A	S126	28	-0.464709	16.0253	-6.93961	1.74429e-05	0.000755158
USP54_KGDEPQASGYHS*EGETLK___1	USP54	Q70EL1	Inactive ubiquitin carboxyl-terminal hydrolase 54	S481	9	-0.455712	17.7695	-6.93784	1.74857e-05	0.000755781
NSUN2_AGEPNS*PDAEEANS*PDVTAGCDPAGVHPPR___2	NSUN2	Q08J23	RNA cytosine C(5)-methyltransferase NSUN2	S743;S751	52	0.446083	20.9762	6.93626	1.7524e-05	0.000756208
PCNT_LS*PGSGGPEAQTAGPVTPASISGR___1	PCNT	O95613	Pericentrin	S2352	73	0.504734	14.4142	6.92762	1.7735e-05	0.00076407
ECT2_SVSMLSLNT*PNS*NRK___2	ECT2	Q9H8V3	Protein ECT2	S376;T373	13	0.469226	16.9764	6.91986	1.79268e-05	0.000769868
BAHD1_SADEADELPPDLPKPPS*PAPSSEDPGLAQPR___1	BAHD1	Q8TBE0	Bromo adjacent homology domain-containing 1 protein	S101	6	-0.639573	17.3049	-6.91984	1.79275e-05	0.000769868
AHNAK_ASLGSLEGEAEAEASS*PK___1	AHNAK	Q09666	Neuroblast differentiation-associated protein AHNAK	S5763	223	-0.63526	15.1179	-6.91717	1.7994e-05	0.000771479
ILF3_FNYSGS*GGR___1	ILF3	Q12906	Interleukin enhancer-binding factor 3	S812	46	0.397815	18.3259	6.9101	1.81714e-05	0.000777831
NRBF2_DAAAHLQTSHKPSAEDAEGQS*PLSQKYS*PSTEK___2	NRBF2	Q96F24	Nuclear receptor-binding factor 2	S113;S120	5	0.569474	16.2005	6.90043	1.84169e-05	0.000787072
MCM2_RGNDPLTS*S*PGR___2	MCM2	P49736	DNA replication licensing factor MCM2	S26;S27	45	0.705853	18.9887	6.89734	1.84964e-05	0.000788988
AFDN_TIS*NPEVVMK___1	AFDN	P55196	Afadin	S216	71	-0.95418	18.8772	-6.89638	1.85211e-05	0.000788988
CCNE1_AMLSEQNRASPLPS*GLLT*PPQSGK___2	CCNE1	P24864	G1/S-specific cyclin-E1	S391;T395	4	-0.481958	17.207	-6.89244	1.86228e-05	0.000791115
UPF1_SQIDVALS*QDS*TYQGER___2	UPF1	Q92900	Regulator of nonsense transcripts 1	S1107;S1110	53	0.739569	18.7213	6.89214	1.86306e-05	0.000791115
RBM19_KLQDTPSEPMEKDPAEPETVPDGETPEDENPTEEGADNSS*AK___1	RBM19	Q9Y4C8	Probable RNA-binding protein 19	S710	33	0.677247	14.8881	6.8906	1.86705e-05	0.000791546
NOC2L_AS*EHKDQLSR___1	NOC2L	Q9Y3T9	Nucleolar complex protein 2 homolog	S67	21	0.658052	15.2796	6.88918	1.87073e-05	0.000791841
CHD1_ASS*S*GPRSPLDQR___2	CHD1	O14646	Chromodomain-helicase-DNA-binding protein 1	S1672;S1673	53	0.591498	17.5314	6.88747	1.8752e-05	0.000792473
PGAM1_RS*YDVPPPPMEPDHPFYSNISK___1	PGAM1	P18669	Phosphoglycerate mutase 1	S118	15	-0.383351	17.7177	-6.87985	1.89519e-05	0.00079965
WAC_ISTPQTNTVPIKPLIS*T*PPVSSQPK___2	WAC	Q9BTA9	WW domain-containing adapter protein with coiled-coil	S470;T471	13	0.53963	15.6504	6.86452	1.93608e-05	0.000815208
NUMA1_RS*QAGVSSGAPPGR___1	NUMA1	Q14980	Nuclear mitotic apparatus protein 1	S1887	102	0.896509	13.8795	6.86281	1.9407e-05	0.000815208
SSX2IP_S*LPAS*PSTSDFCQTR___2	SSX2IP	Q9Y2D8	Afadin- and alpha-actinin-binding protein	S536;S540	14	0.458905	17.6498	6.86261	1.94126e-05	0.000815208
SNX16_SSSFGS*VSTSSNSSK___1	SNX16	P57768	Sorting nexin-16	S32	2	-0.400002	17.6731	-6.86098	1.94566e-05	0.000815766
IRS2_ASS*PAESSPEDSGYMR___1	IRS2	Q9Y4H2	Insulin receptor substrate 2	S731	12	-0.516542	15.8741	-6.85701	1.95647e-05	0.000819005
STMN3_AS*GQSFEVILK___1	STMN3	Q9NZ72	Stathmin-3	S50	5	-0.406137	16.3227	-6.8551	1.9617e-05	0.000819906
KIAA1522_GSPS*GGSTAEASDTLSIR___1	KIAA1522	Q9P206	Uncharacterized protein KIAA1522	S406	18	-0.431495	16.413	-6.85372	1.96546e-05	0.000819956
PAK4_RDS*PPPPAR___1	PAK4	O96013	Serine/threonine-protein kinase PAK 4	S104	12	-0.637811	20.0918	-6.8528	1.96799e-05	0.000819956
MXRA7_QEEEQDLDGEKGPSSEGPEEEDGEGFS*FKY*SPGK___2	MXRA7	P84157	Matrix-remodeling-associated protein 7	S140;Y143	5	0.819193	16.1765	6.85103	1.97287e-05	0.000820702
ENAH_ST*PLSQPSANGVQTEGLDYDR___1	ENAH	Q8N8S7	Protein enabled homolog	T538	27	0.526935	14.5166	6.84895	1.97862e-05	0.000821807
BNIP2_KGS*ITEYTAAEEKEDGR___1	BNIP2	Q12982	BCL2/adenovirus E1B 19 kDa protein-interacting protein 2	S114	4	-0.687926	18.7788	-6.84549	1.9882e-05	0.000823928
ROBO1_MYLQQDELEEEEDERGPT*PPVR___1	ROBO1	Q9Y6N7	Roundabout homolog 1	T1240	11	-0.54176	16.6743	-6.84416	1.99189e-05	0.000823928
KIF3B_S*GSSSSSSGTPASQLYPQSR___1	KIF3B	O15066	Kinesin-like protein KIF3B	S723	21	0.582069	17.2016	6.84375	1.99302e-05	0.000823928
IRS4_SPFEDS*RGYMMMFPR___1	IRS4	O14654	Insulin receptor substrate 4	S740	51	0.50577	15.0795	6.82807	2.03719e-05	0.000840881
PHRF1_TISINS*PK___1	PHRF1	Q9P1Y6	PHD and RING finger domain-containing protein 1	S867	8	-1.00272	18.5399	-6.82642	2.04191e-05	0.000841519
IFIH1_AS*PEPELQLRPYQMEVAQPALEGK___1	IFIH1	Q9BYX4	Interferon-induced helicase C domain-containing protein 1	S301	17	-0.819014	16.527	-6.81849	2.06468e-05	0.000849587
GLCCI1_S*IDTQTPSVQER___1	GLCCI1	Q86VQ1	Glucocorticoid-induced transcript 1 protein	S345	8	0.427636	17.8928	6.81507	2.0746e-05	0.000852351
SOX18_S*PPGYGAQDDPPAR___1	SOX18	P35713	Transcription factor SOX-18	S4	2	-0.410899	16.2648	-6.8131	2.08034e-05	0.000853388
SORBS2_SFTSSS*PSS*PSR___2	SORBS2	O94875	Sorbin and SH3 domain-containing protein 2	S299;S302	2	0.684214	16.5354	6.80894	2.09248e-05	0.000855955
DSP_GAGSIAGASAS*PK___1	DSP	P15924	Desmoplakin	S2024	146	-0.509655	17.9816	-6.80875	2.09304e-05	0.000855955
IBTK_DLQS*PDFTTGFHSDKIEAK___1	IBTK	Q9P2D0	Inhibitor of Bruton tyrosine kinase	S1045	12	-1.32916	17.8777	-6.80482	2.10462e-05	0.000857652
HIRIP3_GT*PSLGK___1	HIRIP3	Q9BW71	HIRA-interacting protein 3	T471	17	0.521386	17.8157	6.80459	2.10528e-05	0.000857652
GTSE1_AQRPQS*CTSVGR___1	GTSE1	Q9NYZ3	G2 and S phase-expressed protein 1	S477	15	0.456174	15.9581	6.80341	2.10877e-05	0.000857652
MARCKSL1_ANGQENGHVKS*NGDLSPK___1	MARCKSL1	P49006	MARCKS-related protein	S36	6	-0.571108	20.1678	-6.80235	2.11191e-05	0.000857652
STUB1_LGAGGGS*PEKS*PSAQELK___2	STUB1	Q9UNE7	E3 ubiquitin-protein ligase CHIP	S19;S23	23	0.353606	21.9573	6.80188	2.11332e-05	0.000857652
PSIP1_QVETEEAGVVTTATASVNLKVS*PK___1	PSIP1	O75475	PC4 and SFRS1-interacting protein	S177	31	-0.874685	19.3309	-6.7961	2.13052e-05	0.000863315
HECTD1_RRT*WDDDYVLK___1	HECTD1	Q9ULT8	E3 ubiquitin-protein ligase HECTD1	T1760	78	-1.02989	16.525	-6.79239	2.14163e-05	0.000866495
FAM53C_RFS*LS*PSLGPQASR___2	FAM53C	Q9NYF3	Protein FAM53C	S232;S234	2	0.451134	20.4377	6.78894	2.15202e-05	0.000868909
NES_SLGEQDQMT*LRPPEK___1	NES	P48681	Nestin	T776	55	-0.611951	14.2966	-6.78824	2.15413e-05	0.000868909
SPTAN1_KLDPAQSAS*RENLLEEQGSIALR___1	SPTAN1	Q13813	Spectrin alpha chain, non-erythrocytic 1	S1031	157	-1.21838	16.8977	-6.78511	2.16362e-05	0.000871416
PSIP1_QVETEEAGVVTTATAS*VNLKVSPK___1	PSIP1	O75475	PC4 and SFRS1-interacting protein	S171	31	-1.00827	16.301	-6.78182	2.17365e-05	0.000874131
NRDC_GSLS*NAGDPEIVK___1	NRDC	O43847	Nardilysin	S96	32	0.725354	18.2101	6.77987	2.1796e-05	0.000875198
PCDH7_SSS*PLPT*VQLHPQSPTAGKK___2	PCDH7	O60245	Protocadherin-7	S1000;T1004	16	0.63548	18.6167	6.77335	2.19969e-05	0.000881932
NFATC3_QSPCHS*PR___1	NFATC3	Q12968	Nuclear factor of activated T-cells, cytoplasmic 3	S244	14	0.681574	14.7556	6.75529	2.25631e-05	0.000903271
PLEKHO2_CSS*LGDLLGEGPR___1	PLEKHO2	Q8TD55	Pleckstrin homology domain-containing family O member 2	S390	2	-0.693714	15.7113	-6.75196	2.2669e-05	0.000906143
ULK1_TPS*PSPPCSSSPSPSGR___1	ULK1	O75385	Serine/threonine-protein kinase ULK1	S403	2	-0.54874	16.3341	-6.75046	2.27168e-05	0.000906143
COPS3_SMGS*QEDDSGNKPSSYS___1	COPS3	Q9UNS2	COP9 signalosome complex subunit 3	S410	18	0.383986	16.3591	6.74983	2.27371e-05	0.000906143
TOP2B_VKASPIT*NDGEDEFVPSDGLDKDEYTFSPGK___1	TOP2B	Q02880	DNA topoisomerase 2-beta	T1403	45	-0.921664	19.3275	-6.74321	2.29502e-05	0.000913266
RAPH1_HGS*LSSR___1	RAPH1	Q70E73	Ras-associated and pleckstrin homology domains-containing protein 1	S1183	15	0.920967	13.7585	6.73771	2.3129e-05	0.000919007
WEE1_LFDTPHT*PK___1	WEE1	P30291	Wee1-like protein kinase	T190	5	-1.37005	15.1491	-6.73557	2.31989e-05	0.000919286
YBX3_SVGDGET*VEFDVVEGEK___1	YBX3	P16989	Y-box-binding protein 3	T140	14	0.743403	17.1767	6.7351	2.32143e-05	0.000919286
SMAP_SASPDDDLGS*SNWEAADLGNEER___1	SMAP	O00193	Small acidic protein	S24	6	-0.599795	19.382	-6.73432	2.32398e-05	0.000919286
NHSL2_SLSVPT*DSGTTDVDYDEEQK___1	NHSL2	Q5HYW2	NHS-like protein 2	T503	2	-0.724432	16.0285	-6.73112	2.33451e-05	0.000921653
TP53BP1_KNGSTAVAESVAS*PQK___1	TP53BP1	Q12888	TP53-binding protein 1	S1028	64	-0.608558	16.2456	-6.73039	2.3369e-05	0.000921653
TECPR2_FNAIS*S*EDFDQELVVKPIK___2	TECPR2	O15040	Tectonin beta-propeller repeat-containing protein 2	S448;S449	9	0.494691	18.4368	6.72833	2.34371e-05	0.000922968
RANBP2_GSGTGAAGAS*DT*TIKPNPENTGPTLEWDNYDLR___2	RANBP2	P49792	E3 SUMO-protein ligase RanBP2	S2207;T2209	148	0.566654	14.2982	6.7242	2.35741e-05	0.000926992
CDK16_VS*LSEIGFGK___1	CDK16	Q00536	Cyclin-dependent kinase 16	S153	13	-0.950506	16.99	-6.72237	2.36353e-05	0.000928027
LMNB2_ATS*SSSGSLSATGR___1	LMNB2	Q03252	Lamin-B2	S419	35	-0.436613	19.9313	-6.71973	2.37234e-05	0.000930113
LLGL2_ARNS*GT*QSDGEEKQPGLVMER___2	LLGL2	Q6P1M3	LLGL scribble cell polarity complex component 2	S961;T963	5	-0.68521	15.0412	-6.71532	2.38719e-05	0.000934557
BUB1_S*THEFKPQSGAEIK___1	BUB1	O43683	Mitotic checkpoint serine/threonine-protein kinase BUB1	S411	30	0.399968	15.8624	6.71403	2.39155e-05	0.000934887
WIZ_SPS*DLHIS*PLAK___2	WIZ	O95785	Protein Wiz	S1129;S1134	17	0.430794	17.9124	6.70691	2.41573e-05	0.000942952
ECT2_S*PHGQTRPPASLK___1	ECT2	Q9H8V3	Protein ECT2	S716	13	0.447505	15.5697	6.69938	2.44163e-05	0.000951498
UNG_TLYSFFS*PS*PAR___2	UNG	P13051	Uracil-DNA glycosylase	S12;S14	10	0.565216	17.0894	6.69847	2.44479e-05	0.000951498
NASP_MENGVLGNALEGVHVEEEEGEKT*EDESLVENNDNIDEEAREELR___1	NASP	P49321	Nuclear autoantigenic sperm protein	T123	55	-0.613492	15.5903	-6.69513	2.45637e-05	0.000953716
RPTOR_GVHIHQAGGSPPAS*ST*SSSSLTNDVAK___2	RPTOR	Q8N122	Regulatory-associated protein of mTOR	S881;T883	26	0.45154	15.3217	6.69476	2.45766e-05	0.000953716
DENND4A_S*ISTSGPLDKEDTGR___1	DENND4A	Q7Z401	C-myc promoter-binding protein	S1587	15	0.449563	16.5609	6.69327	2.46283e-05	0.000953853
ZNF511_SPASAEAPGDS*GERSEGEAMEICSEPVAASPAPAGER___1	ZNF511	Q8NB15	Zinc finger protein 511	S195	3	0.488738	17.6043	6.6926	2.46519e-05	0.000953853
ZFHX3_ASQTPVPPGAPS*PDKDPAKESPKPEEQK___1	ZFHX3	Q15911	Zinc finger homeobox protein 3	S3409	4	-0.470758	15.5737	-6.68355	2.49698e-05	0.00096475
STIM2_S*IVPS*SPQPQR___2	STIM2	Q9P246	Stromal interaction molecule 2	S518;S522	15	0.527821	17.5362	6.6788	2.51387e-05	0.000969865
ZNF428_S*PLGEAPPGTPPCR___1	ZNF428	Q96B54	Zinc finger protein 428	S99	4	-0.47845	18.6544	-6.67747	2.5186e-05	0.000970283
AMOT_NS*EEQPSGGTTVLQR___1	AMOT	Q4VCS5	Angiomotin	S4	42	-1.00038	15.5594	-6.67553	2.52555e-05	0.000970511
SRRM2_DRS*PPKSPEK___1	SRRM2	Q9UQ35	Serine/arginine repetitive matrix protein 2	S404	71	0.56838	16.7371	6.67527	2.5265e-05	0.000970511
MMP15_WPDVARPPFNPHGGAEPGADS*AEGDVGDGDGDFGAGVNK___1	MMP15	P51511	Matrix metalloproteinase-15	S589	2	-0.761886	16.1126	-6.67072	2.54288e-05	0.000974386
DDX41_KGAAEEEQQDS*GS*EPRGDEDDIPLGPQSNVSLLDQHQHLK___2	DDX41	Q9UJV9	Probable ATP-dependent RNA helicase DDX41	S66;S68	33	0.598981	18.6265	6.67043	2.54392e-05	0.000974386
TRMT1_GDQCCYSHS*PPT*PR___2	TRMT1	Q9NXH9	tRNA (guanine(26)-N(2))-dimethyltransferase	S625;T628	20	0.525436	15.874	6.66046	2.58019e-05	0.000985959
UCK2_RQAS*ESSSRPH___1	UCK2	Q9BZX2	Uridine-cytidine kinase 2	S254	9	1.29469	13.6868	6.6592	2.5848e-05	0.000985959
TP53BP1_LITSEEERS*PAKR___1	TP53BP1	Q12888	TP53-binding protein 1	S1678	64	-0.897037	19.2416	-6.65893	2.58578e-05	0.000985959
NOLC1_S*LGTQPPK___1	NOLC1	Q14978	Nucleolar and coiled-body phosphoprotein 1	S303	33	0.438387	16.7462	6.65799	2.58924e-05	0.000985959
MYBBP1A_GVLGKS*PLS*ALAR___2	MYBBP1A	Q9BQG0	Myb-binding protein 1A	S1290;S1293	59	0.60422	15.1447	6.65706	2.59268e-05	0.000985959
SIPA1L2_SNS*DVTISDIDAEDVLDQNAVNPNTGAALHR___1	SIPA1L2	Q9P2F8	Signal-induced proliferation-associated 1-like protein 2	S162	7	-0.540173	15.6789	-6.65177	2.61223e-05	0.000991976
ARID3A_AAAAGLGHPASPGGS*EDGPPGS*EEEDAAR___2	ARID3A	Q99856	AT-rich interactive domain-containing protein 3A	S81;S88	7	0.54784	15.6303	6.64904	2.62239e-05	0.000994414
KIF24_GSPS*QEWVIHAS*PVK___2	KIF24	Q5T7B8	Kinesin-like protein KIF24	S638;S646	2	0.459875	17.4043	6.64773	2.62729e-05	0.00099485
JUNB_SRDAT*PPVS*PINMEDQER___2	JUNB	P17275	Transcription factor JunB	T255;S259	3	0.70481	15.8266	6.6427	2.64618e-05	0.00100058
MPLKIP_DGYGS*PHHT*PPYGPR___2	MPLKIP	Q8TAP9	M-phase-specific PLK1-interacting protein	S47;T51	2	0.42098	17.6679	6.64044	2.65468e-05	0.00100237
CIZ1_NALTALFTSSGRPPSQPNTQDKT*PSK___1	CIZ1	Q9ULV3	Cip1-interacting zinc finger protein	T876	21	-0.574714	17.7197	-6.63834	2.66263e-05	0.00100395
DDX3X_QSSGASSSSFS*SSR___1	DDX3X	O00571	ATP-dependent RNA helicase DDX3X	S614	41	0.581103	16.0358	6.62985	2.69501e-05	0.00101471
MTA3_MPTQSEEEKLS*PS*PTTEDPR___2	MTA3	Q9BTC8	Metastasis-associated protein MTA3	S428;S430	11	0.542519	18.1148	6.62632	2.70861e-05	0.00101839
ACIN1_AAKLS*EGSQPAEEEEDQETPSR___1	ACIN1	Q9UKV3	Apoptotic chromatin condensation inducer in the nucleus	S240	48	1.23986	16.5707	6.62312	2.72099e-05	0.0010216
PAG1_RFS*SLSYK___1	PAG1	Q9NWQ8	Phosphoprotein associated with glycosphingolipid-enriched microdomains 1	S295	2	-1.21035	14.6091	-6.61799	2.74096e-05	0.00102765
PTPN13_RLS*CS*ELSLYQPLQNSSK___2	PTPN13	Q12923	Tyrosine-protein phosphatase non-receptor type 13	S936;S938	40	0.795836	16.1633	6.61436	2.75523e-05	0.00103154
DUS3L_QENCGAQQVPAGPGT*STPPS*SPVR___2	DUS3L	Q96G46	tRNA-dihydrouridine(47) synthase [NAD(P)(+)]-like	S276;T271	23	0.471468	17.9521	6.60697	2.78442e-05	0.001041
CEP290_QS*PTPVPTNK___1	CEP290	O15078	Centrosomal protein of 290 kDa	S1610	51	0.558086	16.863	6.60591	2.78864e-05	0.00104112
ZNF503_TGSPSSS*ASACSPGGMLSSAGGAPEGK___1	ZNF503	Q96F45	Zinc finger protein 503	S232	12	0.38525	16.4756	6.60431	2.79503e-05	0.00104204
NRDC_RGS*LSNAGDPEIVK___1	NRDC	O43847	Nardilysin	S94	32	0.591377	19.3965	6.60163	2.80574e-05	0.00104417
BRSK2_RVDS*PMLNR___1	BRSK2	Q8IWQ3	Serine/threonine-protein kinase BRSK2	S367	13	-1.01505	14.8957	-6.60092	2.80859e-05	0.00104417
DIDO1_QEAIPDLEDSPPVS*DSEEQQESAR___1	DIDO1	Q9BTC0	Death-inducer obliterator 1	S809	59	0.455286	14.239	6.59524	2.83146e-05	0.0010512
FARP1_VSAGEPGS*HPS*PAPR___2	FARP1	Q9Y4F1	FERM, ARHGEF and pleckstrin domain-containing protein 1	S427;S424	10	0.561559	14.6405	6.58843	2.85918e-05	0.00105921
UTF1_GPGS*PPPPPAR___1	UTF1	Q5T230	Undifferentiated embryonic cell transcription factor 1	S245	2	0.799016	17.2727	6.58718	2.8643e-05	0.00105921
SNX29_YSVEASS*PGHGSPLS*SLLPSASVPESMTISELR___2	SNX29	Q8TEQ0	Sorting nexin-29	S453;S445	7	0.977667	14.7574	6.58673	2.86614e-05	0.00105921
MAP4K4_TTSRS*PVLSR___1	MAP4K4	O95819	Mitogen-activated protein kinase kinase kinase kinase 4	S631	25	-0.719167	17.3022	-6.58604	2.86897e-05	0.00105921
GPATCH8_ST*TAHS*WQR___2	GPATCH8	Q9UKJ3	G patch domain-containing protein 8	T977;S981	37	0.518027	17.7084	6.58382	2.87809e-05	0.00105967
SLC9A1_IGS*DPLAYEPK___1	SLC9A1	P19634	Sodium/hydrogen exchanger 1	S703	2	-1.3192	17.6063	-6.58334	2.88006e-05	0.00105967
KIF4A_RRT*FS*LTEVR___2	KIF4A	O95239	Chromosome-associated kinesin KIF4A	S801;T799	56	0.386818	16.1181	6.58283	2.88218e-05	0.00105967
ARHGAP19_S*FSGLIK___1	ARHGAP19	Q14CB8	Rho GTPase-activating protein 19	S422	10	-0.854779	18.0664	-6.57974	2.89494e-05	0.0010625
EFR3B_SPS*PLQAPEK___1	EFR3B	Q9Y2G0	Protein EFR3 homolog B	S216	2	-0.663143	18.0203	-6.57821	2.90129e-05	0.0010625
RRP1B_TPTSS*PAS*SPLVAK___2	RRP1B	Q14684	Ribosomal RNA processing protein 1 homolog B	S732;S735	35	0.713009	19.9124	6.57807	2.90188e-05	0.0010625
SHROOM2_S*SPSTDHYK___1	SHROOM2	Q13796	Protein Shroom2	S921	12	-1.07688	13.8742	-6.57698	2.90642e-05	0.0010627
PCDH7_HQAVQDLPPANT*FVGAGDNIS*IGSDHCSEYSCQTNNK___2	PCDH7	O60245	Protocadherin-7	T1029;S1038	16	0.687176	14.2955	6.5701	2.9352e-05	0.00107175
AKAP12_VVGQTT*PESFEK___1	AKAP12	Q02952	A-kinase anchor protein 12	T1116	81	-0.68633	15.5964	-6.56732	2.94692e-05	0.00107455
SEMA4C_EPTS*PPFRPCPEPDEK___1	SEMA4C	Q9C0C4	Semaphorin-4C	S717	10	-0.618676	15.3761	-6.56508	2.95637e-05	0.00107652
TBX2_AAGGNS*REPS*PLPELALR___2	TBX2	Q13207	T-box transcription factor TBX2	S657;S653	2	-0.451404	17.6837	-6.56296	2.96537e-05	0.00107832
HDAC5_TQSS*PLPQSPQALQQLVMQQQHQQFLEK___1	HDAC5	Q9UQL6	Histone deacetylase 5	S499	8	-0.71527	15.2945	-6.55548	2.99735e-05	0.00108772
MRTO4_SPSDEY*KDNLHQVSK___1	MRTO4	Q9UKD2	mRNA turnover protein 4 homolog	Y85	16	0.359385	17.2626	6.55501	2.99938e-05	0.00108772
ZFYVE19_WS*PPQNYK___1	ZFYVE19	Q96K21	Abscission/NoCut checkpoint regulator	S144	9	-0.725081	21.3885	-6.54388	3.04768e-05	0.00110373
CCDC9_EGAASPAPETPQPT*SPET*SPK___2	CCDC9	Q9Y3X0	Coiled-coil domain-containing protein 9	T385;T389	9	-0.710623	16.2643	-6.54179	3.05685e-05	0.00110554
SLC39A10_LNETELTDLEGQQES*PPKNYLCIEEEK___1	SLC39A10	Q9ULF5	Zinc transporter ZIP10	S591	9	-0.802488	16.9899	-6.54002	3.06464e-05	0.00110574
GRIPAP1_SLS*S*SPQAQPPRPAELSDEEVAELFQR___2	GRIPAP1	Q4V328	GRIP1-associated protein 1	S690;S691	37	0.657144	18.2014	6.53977	3.06574e-05	0.00110574
PTPN13_AIST*GS*LASSTLNK___2	PTPN13	Q12923	Tyrosine-protein phosphatase non-receptor type 13	S911;T909	40	0.55476	17.6342	6.53548	3.08467e-05	0.00111083
PRIMPOL_SNETQNPHKPS*PSR___1	PRIMPOL	Q96LW4	DNA-directed primase/polymerase protein	S499	6	0.579893	16.613	6.53469	3.0882e-05	0.00111083
KANSL1_S*PISPELHS*APLTPVAR___2	KANSL1	Q7Z3B3	KAT8 regulatory NSL complex subunit 1	S991;S999	9	0.518275	16.575	6.52977	3.1101e-05	0.00111671
WDHD1_NQVEEDAEDS*GEADDEEKPEIHKPGQNS*FSK___2	WDHD1	O75717	WD repeat and HMG-box DNA-binding protein 1	S868;S886	41	0.545486	17.5632	6.52914	3.11295e-05	0.00111671
KLF3_ASPGLSMPS*S*SPPIK___2	KLF3	P57682	Krueppel-like factor 3	S100;S99	2	0.470263	16.96	6.5239	3.1365e-05	0.00112364
CUX1_TSASCS*PAPES*PMSSSESVK___2	CUX1	P39880	Homeobox protein cut-like 1	S1059;S1054	40	0.631573	14.9696	6.52236	3.14346e-05	0.00112462
BCOR_DGSS*PPLLEK___1	BCOR	Q6W2J9	BCL-6 corepressor	S423	39	-1.10669	19.6493	-6.51897	3.15879e-05	0.00112859
AFAP1_SGTSSPQS*PVFR___1	AFAP1	Q8N556	Actin filament-associated protein 1	S668	4	-0.756987	18.2223	-6.5155	3.17464e-05	0.00113273
PRKAR2A_GDS*ESEEDEDLEVPVPSR___1	PRKAR2A	P13861	cAMP-dependent protein kinase type II-alpha regulatory subunit	S78	19	0.579294	16.6673	6.5076	3.21096e-05	0.00114415
ZNF281_VDLHTSGEHS*ELVQEENLS*PGTQTPSNDK___2	ZNF281	Q9Y2X9	Zinc finger protein 281	S642;S651	18	0.670091	14.7398	6.50615	3.21768e-05	0.00114417
CLIP1_TASESISNLS*EAGS*IKK___2	CLIP1	P30622	CAP-Gly domain-containing linker protein 1	S200;S204	55	0.450027	19.0179	6.50573	3.21961e-05	0.00114417
SRRM2_LPQSSSSESSPPS*PQPTK___1	SRRM2	Q9UQ35	Serine/arginine repetitive matrix protein 2	S424	71	0.601139	16.8882	6.50114	3.24102e-05	0.0011497
PRRC2B_S*PGSSWQEYGPSDTCGSR___1	PRRC2B	Q5JSZ5	Protein PRRC2B	S1231	66	0.423724	17.1535	6.50053	3.24384e-05	0.0011497
TOP2B_SEDDSAKFDS*NEEDSASVFSPSFGLK___1	TOP2B	Q02880	DNA topoisomerase 2-beta	S1466	45	-0.893101	16.6668	-6.49396	3.27473e-05	0.00115911
NAB1_QSS*EEHS*PNGLTSDNSDGQGERPLNLR___2	NAB1	Q13506	NGFI-A-binding protein 1	S403;S407	11	0.698983	16.6316	6.48572	3.31394e-05	0.00117143
BCOR_RPEPSSDYDLS*PAKQEPKPFDR___1	BCOR	Q6W2J9	BCL-6 corepressor	S1410	39	-0.63176	15.2478	-6.48372	3.3235e-05	0.00117324
MYPOP_ERES*PPPSALQPVQLPR___1	MYPOP	Q86VE0	Myb-related transcription factor, partner of profilin	S202	2	-0.446954	16.0916	-6.48123	3.33549e-05	0.00117346
TUB_EAASAPSPT*APEQPVDVEVQDLEEFALRPAPQGITIK___1	TUB	P50607	Tubby protein homolog	T238	2	-1.08504	13.8087	-6.48025	3.34019e-05	0.00117346
CADPS2_SVSPSPS*VLS*EGRDEPQR___2	CADPS2	Q86UW7	Calcium-dependent secretion activator 2	S62;S65	2	0.369675	17.3609	6.48017	3.34058e-05	0.00117346
KIF20B_RISSADPDKLQT*EPLS*TSFEISR___2	KIF20B	Q96Q89	Kinesin-like protein KIF20B	T1582;S1586	48	0.578178	16.6148	6.47993	3.34177e-05	0.00117346
SKA3_NS*VHEQEAINS*DPELSNCENFQK___2	SKA3	Q8IX90	Spindle and kinetochore-associated protein 3	S110;S119	14	0.433272	15.9971	6.47778	3.35214e-05	0.00117555
RBMX_DSYS*S*SRSDLYSSGR___2	RBMX	P38159	RNA-binding motif protein, X chromosome	S328;S329	28	0.726775	13.7754	6.47447	3.36824e-05	0.00117964
TTBK2_SILLES*DNEDEKLSR___1	TTBK2	Q6IQ55	Tau-tubulin kinase 2	S786	2	-0.510531	15.6312	-6.47169	3.3818e-05	0.00118283
ZNF691_RRS*DLTTHQQDHLGK___1	ZNF691	Q5VV52	Zinc finger protein 691	S184	6	0.534114	13.6508	6.46678	3.4059e-05	0.00118969
PHRF1_KENPS*PLFSIK___1	PHRF1	Q9P1Y6	PHD and RING finger domain-containing protein 1	S814	8	-0.64149	14.8485	-6.46438	3.41773e-05	0.00119226
SPATA5_LNQS*AENGSSLPSAASSCAEAR___1	SPATA5	Q8NB90	Ribosome biogenesis protein SPATA5	S13	27	0.399403	17.537	6.46324	3.42339e-05	0.00119226
CDAN1_VLPQGPPT*PAK___1	CDAN1	Q8IWY9	Codanin-1	T71	14	-0.714215	18.1009	-6.46257	3.4267e-05	0.00119226
GTF2F1_GNSRPGT*PSAEGGSTSSTLR___1	GTF2F1	P35269	General transcription factor IIF subunit 1	T389	22	0.447493	19.1238	6.45946	3.44215e-05	0.00119531
NES_S*LEEEGQELPQSADVQR___1	NES	P48681	Nestin	S934	55	-0.453077	17.882	-6.45867	3.44608e-05	0.00119531
LLGL2_ARNSGT*QS*DGEEKQPGLVMER___2	LLGL2	Q6P1M3	LLGL scribble cell polarity complex component 2	T963;S965	5	-0.755731	15.3219	-6.45809	3.44896e-05	0.00119531
G3BP2_QPS*PEPVQENANS*GYYEAHPVTNGIEEPLEESSHEPEPEPESETK___2	G3BP2	Q9UN86	Ras GTPase-activating protein-binding protein 2	S163;S173	14	0.56292	18.0019	6.45525	3.4632e-05	0.00119868
RECQL5_DQGT*PEVQPTPAK___1	RECQL5	O94762	ATP-dependent DNA helicase Q5	T839	24	0.421079	16.8227	6.45308	3.47408e-05	0.00119977
SOWAHB_EPPAAAPSAGGAAPCS*PR___1	SOWAHB	A6NEL2	Ankyrin repeat domain-containing protein SOWAHB	S106	2	-0.597598	15.3251	-6.45283	3.47537e-05	0.00119977
PCNX1_LMAPESIKPLTT*S*KSDLEAK___2	PCNX1	Q96RV3	Pecanex-like protein 1	T718;S719	2	-0.489689	15.7891	-6.45131	3.483e-05	0.00120084
ATRX_LTPVSLS*NS*PIKGADCQEVPQDK___2	ATRX	P46100	Transcriptional regulator ATRX	S596;S598	47	-0.516788	16.7008	-6.44753	3.50211e-05	0.00120507
NCOR1_HEAPSSPIS*GQPCGDDQNAS*PSK___2	NCOR1	O75376	Nuclear receptor corepressor 1	S161;S172	52	0.415772	16.2954	6.4471	3.50431e-05	0.00120507
SRSF12_RFS*YSQSK___1	SRSF12	Q8WXF0	Serine/arginine-rich splicing factor 12	S146	6	-0.558707	19.3115	-6.44517	3.51412e-05	0.00120584
EN2_QNPPCAPGAGGPLPAAGS*DSPGDGEGGSK___1	EN2	P19622	Homeobox protein engrailed-2	S148	2	0.51563	14.6141	6.44399	3.52013e-05	0.00120584
CEP170B_KPLAAPGDGEGLGQT*AQPSPPAR___1	CEP170B	Q9Y4F5	Centrosomal protein of 170 kDa protein B	T825	16	-0.423581	15.7729	-6.44399	3.52016e-05	0.00120584
ZRANB2_YKLDEDEDEDDADLS*KYNLDAS*EEEDSNKK___2	ZRANB2	O95218	Zinc finger Ran-binding domain-containing protein 2	S181;S188	17	0.624273	19.724	6.44084	3.53626e-05	0.00120733
SLC44A2_HGT*PQKYDPTFK___1	SLC44A2	Q8IWA5	Choline transporter-like protein 2	T14	5	-0.481328	17.0012	-6.44083	3.53633e-05	0.00120733
CENPC_TSVS*QNVIPS*SAQK___2	CENPC	Q03188	Centromere protein C	S170;S176	16	0.508476	16.2754	6.44047	3.53816e-05	0.00120733
ARID1B_SHPAMS*PGT*PGPTMGR___2	ARID1B	Q8NFD5	AT-rich interactive domain-containing protein 1B	S585;T588	26	0.523307	14.4498	6.43394	3.57184e-05	0.00121505
IL1RAP_SSS*DEQGLSYSSLK___1	IL1RAP	Q9NPH3	Interleukin-1 receptor accessory protein	S557	2	-0.529086	17.6086	-6.43354	3.57389e-05	0.00121505
GARRE1_HSS*GEQDTSTLPSPPLLTTVEDVNQDNK___1	GARRE1	O15063	Granule associated Rac and RHOG effector protein 1	S946	2	-0.355589	14.6596	-6.43343	3.57447e-05	0.00121505
SAMHD1_TPSNTPS*AEADWS*PGLELHPDYK___2	SAMHD1	Q9Y3Z3	Deoxynucleoside triphosphate triphosphohydrolase SAMHD1	S27;S33	29	0.406264	16.5043	6.42662	3.60995e-05	0.00122548
KCTD12_EGSLGDELLPLGYSEPEQQEGAS*AGAPS*PTLELASR___2	KCTD12	Q96CX2	BTB/POZ domain-containing protein KCTD12	S171;S176	17	0.663519	15.6923	6.42557	3.61548e-05	0.00122548
LSM14A_SS*PQLDPLR___1	LSM14A	Q8ND56	Protein LSM14 homolog A	S183	17	-0.841068	21.5042	-6.4249	3.61899e-05	0.00122548
KLF16_GGPGAAPGGASPAS*SSSAASSPSSGR___1	KLF16	Q9BXK1	Krueppel-like factor 16	S102	5	0.47413	14.9744	6.42136	3.63765e-05	0.00122883
BAG3_VPPAPVPCPPPS*PGPSAVPSS*PK___2	BAG3	O95817	BAG family molecular chaperone regulator 3	S377;S386	23	0.482283	17.7606	6.42127	3.63812e-05	0.00122883
PPIG_ECNPPNS*QPASYQR___1	PPIG	Q13427	Peptidyl-prolyl cis-trans isomerase G	S315	15	0.527745	14.7423	6.41604	3.66585e-05	0.00123662
PPFIA3_GEGPAIPGDT*PPPTPR___1	PPFIA3	O75145	Liprin-alpha-3	T714	14	-0.428011	17.6084	-6.4147	3.673e-05	0.00123722
EPB41L3_GISQT*NLITTVTPEKK___1	EPB41L3	Q9Y2J2	Band 4.1-like protein 3	T462	25	-0.810734	16.3351	-6.41397	3.67694e-05	0.00123722
ARFGEF2_GQS*QLS*NPTDDSWK___2	ARFGEF2	Q9Y6D5	Brefeldin A-inhibited guanine nucleotide-exchange protein 2	S1525;S1528	19	0.458931	18.4552	6.41252	3.68469e-05	0.00123768
AHNAK_IHMS*GPK___1	AHNAK	Q09666	Neuroblast differentiation-associated protein AHNAK	S5031	223	-0.778175	16.0519	-6.41197	3.68762e-05	0.00123768
NFIC_KTEMDKS*PFNS*PSPQDSPR___2	NFIC	P08651	Nuclear factor 1 C-type	S333;S337	5	0.470421	16.8061	6.40982	3.69916e-05	0.00123999
MCM2_RGNDPLT*S*SPGR___2	MCM2	P49736	DNA replication licensing factor MCM2	S26;T25	45	0.624038	18.7653	6.40846	3.70647e-05	0.00124021
ARHGAP1_SS*S*PELVTHLK___2	ARHGAP1	Q07960	Rho GTPase-activating protein 1	S50;S51	16	0.421509	17.3053	6.40797	3.70916e-05	0.00124021
MORF4L1_TPGNGDGGS*TSETPQPPR___1	MORF4L1	Q9UBU8	Mortality factor 4-like protein 1	S164	16	0.679618	17.4417	6.40486	3.72597e-05	0.00124427
CDT1_LACRT*PS*PARPALR___2	CDT1	Q9H211	DNA replication factor Cdt1	T29;S31	5	0.440066	17.9162	6.40187	3.74221e-05	0.00124756
MRNIP_QGSS*PCLQENSADCSAGELR___1	MRNIP	Q6NTE8	MRN complex-interacting protein	S193	2	0.478619	15.0436	6.40132	3.74522e-05	0.00124756
LSM14A_SS*PQLDPLRK___1	LSM14A	Q8ND56	Protein LSM14 homolog A	S183	17	-0.703473	21.355	-6.3992	3.75676e-05	0.0012484
SLC12A7_TEAPGTPEGPEPERPS*PGDGNPR___1	SLC12A7	Q9Y666	Solute carrier family 12 member 7	S40	9	-0.490188	15.5401	-6.39914	3.75712e-05	0.0012484
TOM1L2_GVEFPMADLDALS*PIHT*PQR___2	TOM1L2	Q6ZVM7	TOM1-like protein 2	S160;T164	14	0.538799	15.0104	6.39542	3.77748e-05	0.0012536
HMGXB4_SPPTTMLLPAS*PAK___1	HMGXB4	Q9UGU5	HMG domain-containing protein 4	S512	5	-0.52128	16.6545	-6.39267	3.79263e-05	0.00125705
PKP4_SPSIDS*IQKDPR___1	PKP4	Q99569	Plakophilin-4	S515	20	-0.494147	15.2465	-6.38575	3.83108e-05	0.00126822
KLF16_GGPGAAPGGAS*PAS*SSSAASSPSSGR___2	KLF16	Q9BXK1	Krueppel-like factor 16	S99;S102	5	0.694727	14.7834	6.38376	3.84223e-05	0.00126951
HNRNPA1_SS*GPYGGGGQYFAKPR___1	HNRNPA1	P09651	Heterogeneous nuclear ribonucleoprotein A1	S338	23	0.52636	19.2644	6.38334	3.84454e-05	0.00126951
NFATC2IP_GAADEVEVEPPEPPGPVAS*R___1	NFATC2IP	Q8NCF5	NFATC2-interacting protein	S84	9	-0.504859	18.5647	-6.38201	3.85205e-05	0.00127041
NAP1L4_ADHS*FS*DGVPSDSVEAAK___2	NAP1L4	Q99733	Nucleosome assembly protein 1-like 4	S5;S7	15	0.408213	18.501	6.38062	3.85986e-05	0.00127141
HS1BP3_S*PGAAGLTSR___1	HS1BP3	Q53T59	HCLS1-binding protein 3	S139	10	0.406029	16.4719	6.37824	3.87324e-05	0.0012735
NOL6_GQS*PAGDGSPEPPTPR___1	NOL6	Q9H6R4	Nucleolar protein 6	S283	29	0.388846	17.5798	6.37744	3.8778e-05	0.0012735
MAP1B_TTKTPEDGDY*SYEIIEK___1	MAP1B	P46821	Microtubule-associated protein 1B	Y1938	83	-0.784675	17.5018	-6.37695	3.88058e-05	0.0012735
VRK3_GLNSSFET*SPK___1	VRK3	Q8IV63	Inactive serine/threonine-protein kinase VRK3	T58	7	-0.489061	19.3143	-6.37468	3.89341e-05	0.00127614
CHAF1B_GSS*PGPRPVEGT*PASR___2	CHAF1B	Q13112	Chromatin assembly factor 1 subunit B	T419;S410	23	0.518455	15.4506	6.37382	3.89829e-05	0.00127616
PHRF1_LEAAGSFNS*DDDAESCPICLNAFR___1	PHRF1	Q9P1Y6	PHD and RING finger domain-containing protein 1	S101	8	-0.81205	15.9422	-6.37165	3.91066e-05	0.00127864
TOP2B_KTSFDQDS*DVDIFPSDFPTEPPSLPR___1	TOP2B	Q02880	DNA topoisomerase 2-beta	S1581	45	-0.944431	17.6135	-6.36975	3.92151e-05	0.00128061
PDLIM5_ANNS*QEPS*PQLASSVASTR___2	PDLIM5	Q96HC4	PDZ and LIM domain protein 5	S309;S313	20	0.464507	16.6263	6.3685	3.92868e-05	0.00128137
NDRG1_TAS*GSSVTSLDGTR___1	NDRG1	Q92597	Protein NDRG1	S330	10	-0.663595	23.0902	-6.36553	3.94577e-05	0.00128537
TJP1_KS*REDLSAQPVQTK___1	TJP1	Q07157	Tight junction protein ZO-1	S617	53	-0.445734	18.2894	-6.36334	3.95842e-05	0.00128711
LSM14A_SFFDNIS*CDDNR___1	LSM14A	Q8ND56	Protein LSM14 homolog A	S374	17	-0.581101	15.9813	-6.36293	3.96077e-05	0.00128711
NRDC_RGSLS*NAGDPEIVK___1	NRDC	O43847	Nardilysin	S96	32	0.517759	15.303	6.35941	3.98119e-05	0.00129216
PI4KA_TSS*VSSISQVSPER___1	PI4KA	P42356	Phosphatidylinositol 4-kinase alpha	S257	33	-0.555235	17.323	-6.35838	3.9872e-05	0.00129253
DACT3_LLYGCAGS*DSECSAGR___1	DACT3	Q96B18	Dapper homolog 3	S520	2	-0.714819	16.2106	-6.35744	3.99267e-05	0.00129273
ANKZF1_GGPSHS*AGANLR___1	ANKZF1	Q9H8Y5	Ankyrin repeat and zinc finger domain-containing protein 1	S258	17	0.640177	13.951	6.35545	4.00429e-05	0.00129492
AHSG_HTFSGVASVES*S*SGEAFHVGK___2	AHSG	P12763	Alpha-2-HS-glycoprotein	S323;S324	2	0.648502	23.3403	6.3511	4.02981e-05	0.00130085
PKP4_LQHAVPADDGTTRS*PS*IDSIQKDPR___2	PKP4	Q99569	Plakophilin-4	S510;S512	20	-0.692229	16.3535	-6.3505	4.03336e-05	0.00130085
BRSK2_NSFLGS*PR___1	BRSK2	Q8IWQ3	Serine/threonine-protein kinase BRSK2	S489	13	-0.922066	18.9553	-6.34983	4.03732e-05	0.00130085
RPS6_LSS*LRASTSK___1	RPS6	P62753	40S ribosomal protein S6	S236	16	-0.513902	17.5318	-6.34609	4.05944e-05	0.00130639
MGA_SGSET*PDGPLS*PGKMEDISPVQTDALDSVR___2	MGA	Q8IWI9	MAX gene-associated protein	S1422;T1416	51	-0.51687	16.6886	-6.34507	4.06553e-05	0.00130677
CTTN_LPS*S*PVYEDAASFK___2	CTTN	Q14247	Src substrate cortactin	S417;S418	31	0.487809	18.1127	6.3415	4.08681e-05	0.00130883
ZKSCAN2_ASAPSPS*TPEEVPS*PSR___2	ZKSCAN2	Q63HK3	Zinc finger protein with KRAB and SCAN domains 2	S600;S593	2	0.497547	14.939	6.34091	4.09032e-05	0.00130883
BCL2L12_ACPGPPPPS*PEPLAR___1	BCL2L12	Q9HB09	Bcl-2-like protein 12	S273	7	-0.708492	18.3197	-6.34078	4.09115e-05	0.00130883
TP53BP1_LSDVDANTAIKHEEQS*NEDIPIAEQSSK___1	TP53BP1	Q12888	TP53-binding protein 1	S222	64	-0.364606	17.3063	-6.34069	4.09164e-05	0.00130883
WDR62_SIS*LGDSEGPIVATLAQPLR___1	WDR62	O43379	WD repeat-containing protein 62	S1228	15	-1.14479	16.1691	-6.33801	4.10775e-05	0.001312
EIF5B_NKS*EDSTKDDIDLDALAAEIEGAGAAK___1	EIF5B	O60841	Eukaryotic translation initiation factor 5B	S9	73	-0.580352	16.2666	-6.3374	4.11142e-05	0.001312
RPS6_LSSLRAS*TSK___1	RPS6	P62753	40S ribosomal protein S6	S240	16	-0.422208	17.9497	-6.33585	4.12076e-05	0.00131341
MAGI3_QPEDDSSQAFIST*QNGSPR___1	MAGI3	Q5TCQ9	Membrane-associated guanylate kinase, WW and PDZ domain-containing protein 3	T828	26	0.337812	17.2522	6.33268	4.13992e-05	0.00131793
RBM15_TTAPTEGKS*PLKK___1	RBM15	Q96T37	RNA-binding protein 15	S741	37	-0.445995	19.1919	-6.32884	4.16328e-05	0.00132378
MAP1A_GFKS*PPCEDFSVTGESEKR___1	MAP1A	P78559	Microtubule-associated protein 1A	S909	67	-0.480085	16.3079	-6.326	4.18064e-05	0.00132772
NES_LQTPGGGS*K___1	NES	P48681	Nestin	S320	55	-0.399716	16.3054	-6.32368	4.19486e-05	0.00133064
ARID1A_GPSPS*PVGS*PASVAQSR___2	ARID1A	O14497	AT-rich interactive domain-containing protein 1A	S698;S702	47	0.49643	18.9201	6.32267	4.20107e-05	0.00133102
SNX25_DFFSHQEEET*EEDS*DLSDYGDDVDGR___2	SNX25	Q9H3E2	Sorting nexin-25	T661;S665	9	-0.585895	15.4547	-6.31767	4.232e-05	0.00133923
RRP1B_TPTSSPAS*S*PLVAK___2	RRP1B	Q14684	Ribosomal RNA processing protein 1 homolog B	S735;S736	35	0.704287	17.9865	6.31642	4.23978e-05	0.00134009
PDS5A_IISVT*PVK___1	PDS5A	Q29RF7	Sister chromatid cohesion protein PDS5 homolog A	T1208	60	-0.66682	17.2361	-6.3141	4.25421e-05	0.00134211
SVIL_DSSFT*EVPRS*PK___2	SVIL	O95425	Supervillin	S245;T240	25	0.481565	15.8555	6.31378	4.25625e-05	0.00134211
CHD1_ST*PEHTWSSR___1	CHD1	O14646	Chromodomain-helicase-DNA-binding protein 1	T1700	53	0.367093	17.7339	6.3089	4.28683e-05	0.00134901
MAPK1IP1L_SDEFS*LADALPEHSPAK___1	MAPK1IP1L	Q8NDC0	MAPK-interacting and spindle-stabilizing protein-like	S6	2	-0.750984	18.2784	-6.30866	4.2883e-05	0.00134901
ZSWIM8_QSAGPNS*PTGGGGGGGSGGTR___1	ZSWIM8	A7E2V4	Zinc finger SWIM domain-containing protein 8	S53	8	0.422532	16.3022	6.30604	4.30484e-05	0.00135262
DSP_GGGGYTCQS*GSGWDEFTK___1	DSP	P15924	Desmoplakin	S176	146	-0.445225	17.9861	-6.3029	4.32472e-05	0.00135726
ZNF395_SLSFS*EPQQPAPAMK___1	ZNF395	Q9H8N7	Zinc finger protein 395	S451	2	-0.447487	17.4884	-6.29531	4.37321e-05	0.00137086
ARID1A_GPS*PS*PVGSPASVAQSR___2	ARID1A	O14497	AT-rich interactive domain-containing protein 1A	S696;S698	47	0.459634	17.5723	6.29242	4.39185e-05	0.00137508
ARHGEF12_IAS*HDFDPTDSSSK___1	ARHGEF12	Q9NZN5	Rho guanine nucleotide exchange factor 12	S41	33	-0.701422	16.8501	-6.28711	4.42626e-05	0.00138278
CEP41_GNPGEQS*PSPEQFINNAGAGDSSR___1	CEP41	Q9BYV8	Centrosomal protein of 41 kDa	S119	12	0.363356	17.191	6.28625	4.43186e-05	0.00138278
STX7_VS*GSFPEDSSK___1	STX7	O15400	Syntaxin-7	S129	10	-0.377014	18.0166	-6.28622	4.43205e-05	0.00138278
CALD1_GNVFSS*PT*AAGTPNK___2	CALD1	Q05682	Caldesmon	S724;T726	28	0.551235	16.2859	6.27835	4.4837e-05	0.00139725
AHCTF1_TTSFFLNS*PEKEHQEMDEGSQSLEK___1	AHCTF1	Q8WYP5	Protein ELYS	S1283	39	-0.778049	18.6168	-6.27711	4.4919e-05	0.00139817
RPS6_LSS*LRAS*TSK___2	RPS6	P62753	40S ribosomal protein S6	S236;S240	16	-0.420288	20.1881	-6.27272	4.52099e-05	0.00140558
CTDSPL2_S*QVNGEAGSYEMTNQHVK___1	CTDSPL2	Q05D32	CTD small phosphatase-like protein 2	S104	15	-0.392262	18.0889	-6.27058	4.53527e-05	0.00140837
PLEKHG2_GSGSSTSLST*VGSEGDPAPGPTPACSASRPEPLPGPPIR___1	PLEKHG2	Q9H7P9	Pleckstrin homology domain-containing family G member 2	T57	2	-0.487261	15.824	-6.26992	6.74342e-05	0.00182004
UFD1_AFSGS*GNR___1	UFD1	Q92890	Ubiquitin recognition factor in ER-associated degradation protein 1	S231	17	0.415882	16.5902	6.26143	4.59686e-05	0.00142583
KIF1A_SDS*LILDHQWELEK___1	KIF1A	Q12756	Kinesin-like protein KIF1A	S1370	31	-1.08012	17.12	-6.2567	4.62903e-05	0.00143308
VIPAS39_TRPGS*FQSLSDALS*DTPAK___2	VIPAS39	Q9H9C1	Spermatogenesis-defective protein 39 homolog	S130;S121	14	0.488897	15.8226	6.25627	4.63192e-05	0.00143308
CDKL5_SNS*KDIQNLSVGLPR___1	CDKL5	O76039	Cyclin-dependent kinase-like 5	S343	2	-0.653365	17.0898	-6.25562	4.63641e-05	0.00143308
BCL2L12_SPPS*PELQGPPSTEK___1	BCL2L12	Q9HB09	Bcl-2-like protein 12	S195	7	-0.601715	14.8172	-6.2524	4.65847e-05	0.00143823
CEP89_DEKPPLCEKPPPS*PDITGR___1	CEP89	Q96ST8	Centrosomal protein of 89 kDa	S221	2	-0.544595	18.2772	-6.24651	4.69911e-05	0.00144909
SYTL5_SNGVTPGTQS*SPAPSTR___1	SYTL5	Q8TDW5	Synaptotagmin-like protein 5	S262	2	-0.481685	15.8354	-6.24424	4.71492e-05	0.00145154
SCARF2_APS*PPPPGSEAAPSPSK___1	SCARF2	Q96GP6	Scavenger receptor class F member 2	S687	2	-0.462285	16.1767	-6.24324	4.7219e-05	0.00145154
DOCK7_SPS*GS*AFGSQENLR___2	DOCK7	Q96N67	Dedicator of cytokinesis protein 7	S1432;S1434	57	0.582613	19.0393	6.24302	4.72342e-05	0.00145154
SRRM2_AGMSSNQSISSPVLDAVPRT*PS*RER___2	SRRM2	Q9UQ35	Serine/arginine repetitive matrix protein 2	S1415;T1413	71	0.521279	19.1079	6.22544	4.84773e-05	0.00148802
USP8_SYSS*PDITQAIQEEEK___1	USP8	P40818	Ubiquitin carboxyl-terminal hydrolase 8	S719	21	-0.674021	16.5923	-6.22204	4.87217e-05	0.0014938
PTOV1_S*WPASPR___1	PTOV1	Q86YD1	Prostate tumor-overexpressed gene 1 protein	S36	5	-0.541981	17.6379	-6.21926	4.89224e-05	0.00149734
PABIR2_IDFTPVSPAPS*PTR___1	PABIR2	Q7Z309	PABIR family member 2	S119	3	-0.759285	17.116	-6.21888	4.89501e-05	0.00149734
NCOR1_HEAPSS*PIS*GQPCGDDQNASPSK___2	NCOR1	O75376	Nuclear receptor corepressor 1	S158;S161	52	0.424123	18.6834	6.21536	4.92057e-05	0.00150343
PARD3B_SES*PSKDFGPTLGLK___1	PARD3B	Q8TEW8	Partitioning defective 3 homolog B	S730	2	-0.857141	17.7245	-6.21339	4.93494e-05	0.00150609
FZR1_TLTPASS*PVS*SPSK___2	FZR1	Q9UM11	Fizzy-related protein homolog	S39;S36	2	0.458768	15.9656	6.20624	4.98751e-05	0.00151872
INPP4A_SS*LQVDWHEEEWEK___1	INPP4A	Q96PE3	Inositol polyphosphate-4-phosphatase type I A	S517	20	-0.676002	16.6878	-6.20621	4.98774e-05	0.00151872
RIF1_SSLSNNECGS*LDK___1	RIF1	Q5UIP0	Telomere-associated protein RIF1	S1157	91	-0.479678	16.5975	-6.20535	4.99408e-05	0.00151891
KIF4A_QLEES*VS*EKEQQLLSTLK___2	KIF4A	O95239	Chromosome-associated kinesin KIF4A	S951;S953	56	0.492663	18.7079	6.19752	5.05239e-05	0.00153489
AHNAK_IS*APNVDFNLEGPK___1	AHNAK	Q09666	Neuroblast differentiation-associated protein AHNAK	S5448	223	-0.742701	18.1207	-6.19577	5.06554e-05	0.00153713
IWS1_NQAS*DSENEELPKPR___1	IWS1	Q96ST2	Protein IWS1 homolog	S287	12	-0.670183	15.375	-6.19464	5.07402e-05	0.00153794
CLASP1_S*DIDVNAAASAK___1	CLASP1	Q7Z460	CLIP-associating protein 1	S600	40	-0.405834	16.0095	-6.19153	5.09748e-05	0.00154168
VIM_QVQSLT*CEVDALK___1	VIM	P08670	Vimentin	T327	45	-0.813432	14.5905	-6.19147	5.09795e-05	0.00154168
ERF_TPADTGFAFPDWAY*KPESSPGSR___1	ERF	P50548	ETS domain-containing transcription factor ERF	Y16	5	-0.642526	15.8139	-6.19002	5.10892e-05	0.00154324
ILDR2_GGS*LETPSKR___1	ILDR2	Q71H61	Immunoglobulin-like domain-containing receptor 2	S547	2	0.601922	16.8281	6.18657	5.13511e-05	0.00154881
MAP3K2_DRSS*PPPGYIPDELHQVAR___1	MAP3K2	Q9Y2U5	Mitogen-activated protein kinase kinase kinase 2	S164	7	-0.44273	18.2653	-6.18584	5.1407e-05	0.00154881
NCOA5_SS*T*DSLPGPISR___2	NCOA5	Q9HCD5	Nuclear receptor coactivator 5	S378;T379	20	0.480221	18.5806	6.1853	5.14484e-05	0.00154881
LIN28B_SGRS*PQEASSTK___1	LIN28B	Q6ZN17	Protein lin-28 homolog B	S221	10	1.17062	17.619	6.18102	5.17766e-05	0.00155528
EHBP1L1_ATDDDMQSLASLMSVKPSDVGNLDDFAES*DEDEAHGPGAPEAR___1	EHBP1L1	Q8N3D4	EH domain-binding protein 1-like protein 1	S191	2	-0.730332	14.9386	-6.18071	5.17998e-05	0.00155528
ATP6V0A2_KDSEEEVS*LLGS*QDIEEGNHQVEDGCR___2	ATP6V0A2	Q9Y487	V-type proton ATPase 116 kDa subunit a 2	S700;S704	12	0.453161	17.4166	6.18021	5.18388e-05	0.00155528
ARAF_GS*PSPASVSSGR___1	ARAF	P10398	Serine/threonine-protein kinase A-Raf	S257	17	0.450024	19.9688	6.17613	5.2154e-05	0.00156275
NUBP1_IQEFCNLHQS*KEENLISS___1	NUBP1	P53384	Cytosolic Fe-S cluster assembly factor NUBP1	S312	7	-0.766108	17.1998	-6.17482	5.22556e-05	0.00156275
PCNT_LSPGS*GGPEAQTAGPVTPASISGR___1	PCNT	O95613	Pericentrin	S2355	73	0.425368	16.5452	6.17471	5.22641e-05	0.00156275
USP33_SQSDVDFQS*CESCSNSDR___1	USP33	Q8TEY7	Ubiquitin carboxyl-terminal hydrolase 33	S320	14	0.683417	15.5168	6.17252	5.24343e-05	0.00156608
DMWD_AFTDEETEAQTGEGSWPRS*PSK___1	DMWD	Q09019	Dystrophia myotonica WD repeat-containing protein	S652	2	-0.590057	15.6012	-6.17159	5.25066e-05	0.00156648
AHNAK_ISMPDLDLHLKS*PK___1	AHNAK	Q09666	Neuroblast differentiation-associated protein AHNAK	S2397	223	-1.03552	15.321	-6.17021	5.2615e-05	0.00156771
TNKS1BP1_NMAPGAVCS*PGESK___1	TNKS1BP1	Q9C0C2	182 kDa tankyrase-1-binding protein	S1297	46	-0.522016	18.0568	-6.16955	5.2666e-05	0.00156771
ADRM1_S*QSAAVTPSSTTSSTR___1	ADRM1	Q16186	Proteasomal ubiquitin receptor ADRM1	S211	10	0.498515	15.7608	6.16842	5.27547e-05	0.00156802
RAPGEF6_RS*S*LLNAK___2	RAPGEF6	Q8TEU7	Rap guanine nucleotide exchange factor 6	S1093;S1094	25	0.452712	17.2156	6.16777	5.28058e-05	0.00156802
DIAPH1_GRS*PDELPSAGGDGGK___1	DIAPH1	O60610	Protein diaphanous homolog 1	S22	57	0.331183	16.8072	6.16717	5.28531e-05	0.00156802
HOXA4_GGAS*PGRPPQPEQPPAQAK___1	HOXA4	Q00056	Homeobox protein Hox-A4	S109	2	0.487939	16.9482	6.16603	5.29427e-05	0.00156869
YTHDC2_QPAPGGGGGGGPS*PCGPGGGGR___1	YTHDC2	Q9H6S0	3'-5' RNA helicase YTHDC2	S23	36	0.42891	16.1845	6.16538	5.29938e-05	0.00156869
SIPA1L2_SPS*PLTGK___1	SIPA1L2	Q9P2F8	Signal-induced proliferation-associated 1-like protein 2	S1652	7	-0.594541	17.4121	-6.16393	5.31081e-05	0.00157014
IRX5_AS*PAPAPSR___1	IRX5	P78411	Iroquois-class homeodomain protein IRX-5	S377	2	0.381084	16.1882	6.16314	5.31707e-05	0.00157014
GYS1_RNS*VDTATSSSLSTPSEPLSPTSSLGEERN___1	GYS1	P13807	Glycogen [starch] synthase, muscle	S710	18	-0.450019	14.7834	-6.16252	5.32201e-05	0.00157014
HEATR6_KAPAGPSLEETSVS*SPK___1	HEATR6	Q6AI08	HEAT repeat-containing protein 6	S642	18	-0.708424	18.1176	-6.15835	5.3551e-05	0.00157815
NEK4_QIHCLS*EDELSSSTSSTDKSDGDYGEGK___1	NEK4	P51957	Serine/threonine-protein kinase Nek4	S677	7	-0.556838	18.429	-6.15545	5.37826e-05	0.00158294
JPT1_SSGGREDLESS*GLQR___1	JPT1	Q9UK76	Jupiter microtubule associated homolog 1	S80	10	0.476608	16.0566	6.15483	5.38326e-05	0.00158294
KLF16_GGPGAAPGGAS*PASSSSAASSPSSGR___1	KLF16	Q9BXK1	Krueppel-like factor 16	S99	5	0.457087	17.1555	6.15107	5.41347e-05	0.00158606
NCOR1_ESIPAKS*PVPGVDPVVS*HSPFDPHHR___2	NCOR1	O75376	Nuclear receptor corepressor 1	S1543;S1533	52	0.376059	15.604	6.15078	5.41584e-05	0.00158606
PRRC2C_AAGSPSS*S*DQDEKLPGQDESTAGTSEQNDILK___2	PRRC2C	Q9Y520	Protein PRRC2C	S190;S191	91	0.392924	17.4756	6.15073	5.41621e-05	0.00158606
CCNB2_GPSPTPEDVS*MKEENLCQAFSDALLCK___1	CCNB2	O95067	G2/mitotic-specific cyclin-B2	S99	14	-1.07286	15.4116	-6.15054	5.41773e-05	0.00158606
TP53BP1_SATVKPGAVGAGEFVSPCES*GDNTGEPSALEEQR___1	TP53BP1	Q12888	TP53-binding protein 1	S1705	64	-0.398648	16.8625	-6.14068	5.49791e-05	0.00160758
HDGFL2_S*EGFSMDR___1	HDGFL2	Q7Z4V5	Hepatoma-derived growth factor-related protein 2	S454	24	0.625826	20.2701	6.14002	5.50335e-05	0.00160758
CENPU_HCGLSLS*S*TPPGK___2	CENPU	Q71F23	Centromere protein U	S96;S97	15	0.385115	16.9392	6.13585	5.53768e-05	0.00161584
GRWD1_RRT*CETGEPMEAESGDTSSEGPAQVYLPGR___1	GRWD1	Q9BQ67	Glutamate-rich WD repeat-containing protein 1	T10	18	-0.361346	17.2892	-6.13451	5.54878e-05	0.0016173
SRRM2_HASSSPES*PKPAPAPGSHR___1	SRRM2	Q9UQ35	Serine/arginine repetitive matrix protein 2	S440	71	0.386565	16.818	6.12975	5.5883e-05	0.00162703
BRCA1_S*PS*PFTHTHLAQGYR___2	BRCA1	P38398	Breast cancer type 1 susceptibility protein	S1189;S1191	28	0.32305	16.759	6.1256	5.62301e-05	0.00163169
IGF2BP2_ISYIPDEEVS*S*PSPPQR___2	IGF2BP2	Q9Y6M1	Insulin-like growth factor 2 mRNA-binding protein 2	S161;S162	19	-0.386902	18.9328	-6.12553	5.62359e-05	0.00163169
THRAP3_WAHDKFS*GEEGEIEDDES*GTENREEK___2	THRAP3	Q9Y2W1	Thyroid hormone receptor-associated protein 3	S928;S939	44	0.41792	23.6786	6.12478	5.62986e-05	0.00163169
RGCC_SSASVSDSSGFS*DSESADSLYR___1	RGCC	Q9H4X1	Regulator of cell cycle RGCC	S75	2	-0.477071	15.0772	-6.12455	5.63181e-05	0.00163169
NFIC_TEMDKSPFNS*PS*PQDSPR___2	NFIC	P08651	Nuclear factor 1 C-type	S337;S339	5	0.366659	17.5627	6.12417	5.635e-05	0.00163169
CALD1_GNVFSSPT*AAGT*PNKETAGLK___2	CALD1	Q05682	Caldesmon	T726;T730	28	0.489835	19.1935	6.12196	5.65369e-05	0.00163532
AKT1_RPHFPQFSYSAS*GTA___1	AKT1	P31749	RAC-alpha serine/threonine-protein kinase	S477	6	-0.427052	14.8361	-6.12057	5.66541e-05	0.00163693
SARNP_LQAYLEEHAEEEANEEDVLGDET*EEEETKPIELPVKEEEPPEK___1	SARNP	P82979	SAP domain-containing ribonucleoprotein	T60	11	-0.94124	20.236	-6.11552	5.7083e-05	0.00164753
WWC1_VDKETNTET*PAPS*PTVVRPK___2	WWC1	Q8IX03	Protein KIBRA	S899;T895	2	0.465299	17.2329	6.1135	5.72554e-05	0.00165037
SPAG9_SEVQAIIES*T*PELDMDKDLSGYK___2	SPAG9	O60271	C-Jun-amino-terminal kinase-interacting protein 4	S347;T348	58	0.417059	17.41	6.11285	5.73114e-05	0.00165037
BRSK2_GS*PLPTPK___1	BRSK2	Q8IWQ3	Serine/threonine-protein kinase BRSK2	S439	13	-0.503229	18.0446	-6.11219	5.73676e-05	0.00165037
BAG3_SQS*PAASDCSSSSSSASLPSSGR___1	BAG3	O95817	BAG family molecular chaperone regulator 3	S173	23	0.587615	18.1143	6.10957	5.75925e-05	0.00165505
CCDC8_LGNAGDVCVPQAS*PR___1	CCDC8	Q9H0W5	Coiled-coil domain-containing protein 8	S261	19	-0.811878	18.7898	-6.10801	5.77275e-05	0.00165714
NOL12_LLGLTPPEGGAGDRS*EEEAS*STEKPTK___2	NOL12	Q9UGY1	Nucleolar protein 12	S134;S139	8	0.385371	19.624	6.10595	5.79056e-05	0.00165963
LSR_GPALTPIRDEEWGGHS*PR___1	LSR	Q86X29	Lipolysis-stimulated lipoprotein receptor	S464	14	-0.717327	18.0834	-6.10395	5.80789e-05	0.00165963
SRCAP_AGSSPCLGS*S*SAASSPPPPASR___2	SRCAP	Q6ZRS2	Helicase SRCAP	S269;S268	42	0.569249	14.3388	6.10394	5.80797e-05	0.00165963
AMOT_KT*PIQILGQEPDAEMVEYLI___1	AMOT	Q4VCS5	Angiomotin	T1066	42	-0.986909	15.0841	-6.10389	5.80843e-05	0.00165963
TXNRD3_SPPQS*PGPGK___1	TXNRD3	Q86VQ6	Thioredoxin reductase 3	S8	3	0.611292	16.4726	6.10273	5.8185e-05	0.00165963
BCL7C_GTEPSPGGTPQPS*RPVS*PAGPPEGVPEEAQPPR___2	BCL7C	Q8WUZ0	B-cell CLL/lymphoma 7 protein family member C	S122;S126	3	-0.507908	18.9839	-6.10269	5.81888e-05	0.00165963
SALL1_TEEPAPIPISHSATS*PPGSVK___1	SALL1	Q9NSC2	Sal-like protein 1	S586	10	-0.646752	15.697	-6.10057	5.83732e-05	0.0016631
RETREG3_S*PPGAEEPQAPPASR___1	RETREG3	Q86VR2	Reticulophagy regulator 3	S360	6	0.362413	17.6182	6.09966	5.8453e-05	0.0016636
PRPF4B_KKS*PIINESR___1	PRPF4B	Q13523	Serine/threonine-protein kinase PRP4 homolog	S277	19	-0.397205	16.7571	-6.09599	5.87748e-05	0.00167097
ZRANB2_RS*ECNMCNTPK___1	ZRANB2	O95218	Zinc finger Ran-binding domain-containing protein 2	S83	17	0.422277	17.8976	6.09376	5.89715e-05	0.00167477
TMC8_AS*S*RPFR___2	TMC8	Q8IU68	Transmembrane channel-like protein 8	S521;S522	2	0.504167	15.0933	6.09245	5.90871e-05	0.00167626
MME_GKSES*QMDITDINTPKPK___1	MME	P08473	Neprilysin	S6	2	-0.347475	16.9353	-6.08884	5.94078e-05	0.00168356
ZNF330_KDSDTES*S*DLFTNLNLGR___2	ZNF330	Q9Y3S2	Zinc finger protein 330	S295;S296	12	0.414256	15.8005	6.08657	5.96102e-05	0.00168506
CREBBP_SIS*PSALQDLLR___1	CREBBP	Q92793	CREB-binding protein	S2063	42	-0.842402	16.6497	-6.08634	5.96299e-05	0.00168506
PKP4_TGS*VGIGNLQR___1	PKP4	Q99569	Plakophilin-4	S447	20	1.62771	18.0632	6.08603	5.96583e-05	0.00168506
SRSF6_DRDGYS*YGSR___1	SRSF6	Q13247	Serine/arginine-rich splicing factor 6	S81	10	0.496683	14.5673	6.08528	5.9725e-05	0.00168506
SHTN1_SHPS*GSGAK___1	SHTN1	A0MZ66	Shootin-1	S384	34	1.002	14.6246	6.08379	5.98587e-05	0.00168506
CAMSAP2_WLKSPT*T*PIDPEK___2	CAMSAP2	Q08AD1	Calmodulin-regulated spectrin-associated protein 2	T864;T865	25	0.678188	16.4588	6.0832	5.99119e-05	0.00168506
RRAS2_KFQEQECPPS*PEPTRK___1	RRAS2	P62070	Ras-related protein R-Ras2	S186	11	-0.705892	17.4288	-6.08296	5.99332e-05	0.00168506
MAP3K2_RLS*IIGPTSR___1	MAP3K2	Q9Y2U5	Mitogen-activated protein kinase kinase kinase 2	S153	7	-1.14029	14.3268	-6.08181	6.00361e-05	0.00168506
KIAA1522_GLAGPPAS*PGK___1	KIAA1522	Q9P206	Uncharacterized protein KIAA1522	S545	18	-0.725331	17.5861	-6.08148	6.00664e-05	0.00168506
RANBP10_SQDSYPGS*PS*LSPR___2	RANBP10	Q6VN20	Ran-binding protein 10	S365;S367	13	0.376016	19.0424	6.08117	6.00946e-05	0.00168506
HMGCS1_PGS*LPLNAEACWPK___1	HMGCS1	Q01581	Hydroxymethylglutaryl-CoA synthase, cytoplasmic	S4	22	-0.856176	16.1804	-6.07924	6.02679e-05	0.0016869
AHNAK_FGFGAKS*PK___1	AHNAK	Q09666	Neuroblast differentiation-associated protein AHNAK	S4986	223	-0.761937	15.7506	-6.07903	6.02873e-05	0.0016869
PRRC2B_RVASETHS*EGS*EYEELPK___2	PRRC2B	Q5JSZ5	Protein PRRC2B	S1139;S1136	66	0.908337	16.7493	6.07681	6.0488e-05	0.00168965
ZNF185_QSS*PSGSEQLVR___1	ZNF185	O15231	Zinc finger protein 185	S453	2	-0.469718	17.6524	-6.07654	6.05125e-05	0.00168965
USP9X_NGILAIEGTGS*DVDDDMS*GDEKQDNESNVDPR___2	USP9X	Q93008	Probable ubiquitin carboxyl-terminal hydrolase FAF-X	S1593;S1600	76	-0.814755	17.081	-6.07453	6.0695e-05	0.00169161
MAGED2_AQETEAAPSQAPADEPEPES*AAAQSQENQDTRPK___1	MAGED2	Q9UNF1	Melanoma-associated antigen D2	S157	25	0.582259	15.6402	6.07437	6.07103e-05	0.00169161
CIC_SS*PPLPPPAEER___1	CIC	Q96RK0	Protein capicua homolog	S1246	5	-0.422445	19.6853	-6.07097	6.102e-05	0.00169847
ABCC4_TFSESSVWSQQS*S*RPSLK___2	ABCC4	O15439	ATP-binding cassette sub-family C member 4	S664;S665	18	-0.348021	16.9807	-6.06682	6.1402e-05	0.00170575
ZNF503_KS*PLALLAQTCSQIGKPDPSPSSK___1	ZNF503	Q96F45	Zinc finger protein 503	S111	12	0.443369	19.6392	6.06648	6.1433e-05	0.00170575
BCOR_KDGSS*PPLLEK___1	BCOR	Q6W2J9	BCL-6 corepressor	S423	39	-0.474399	16.537	-6.06603	6.14741e-05	0.00170575
ERCC6L_ENSLCGS*APNSR___1	ERCC6L	Q2NKX8	DNA excision repair protein ERCC-6-like	S984	44	0.584469	16.9455	6.06513	6.15576e-05	0.00170628
KLC4_S*SELLVR___1	KLC4	Q9NSK0	Kinesin light chain 4	S565	22	-0.709741	18.2041	-6.06029	6.20068e-05	0.00171694
EIF2S2_IESDVQEPT*EPEDDLDIMLGNK___1	EIF2S2	P20042	Eukaryotic translation initiation factor 2 subunit 2	T111	32	-0.715457	17.1715	-6.05791	6.22289e-05	0.0017213
PPP1R12C_S*PVQLEEAPFSR___1	PPP1R12C	Q9BZL4	Protein phosphatase 1 regulatory subunit 12C	S407	14	-0.506963	16.7318	-6.05212	6.27723e-05	0.00173452
FOXM1_SLTEGLVLDT*MNDS*LSK___2	FOXM1	Q08050	Forkhead box protein M1	T726;S730	2	0.521276	14.9186	6.04963	6.30077e-05	0.00173922
[truncated: 25,618 more rows]

## Sheet: GCN2KO -Q vs +Q
Peptide sequence	Gene	Protein ID	Protein description	phosphorylates residue	max razor peptides	logFC	AveExpr	t	pvalue	fdr
[truncated: 26,582 more rows]
