# Supplementary material for: mTORC1 senses glutamine and other amino acids through GCN2
Source: EMBO J. 2025 Jul 21;44(17):4825–66. doi: 10.1038/s44318-025-00505-1 (PMC12402317; doi:10.1038/s44318-025-00505-1)
Supplement: Supplementary file 3 — Dataset EV2 [file 44318_2025_505_MOESM3_ESM.xlsx]

## Sheet: Legend
Dataset EV2. Sequences of PCR primers, Q-RT-PCR primers and sgRNAs

## Sheet: gRNAs
gRNAs
Gene	Species	Sequence
ASNS	human	5'-CTCCATATGTATCTCTACCC-3'
DEPDC5	human	5'-GGATCAGTATATTGGCCGTG-3'
PRKAA1	human	5'-GAAGATTCGGAGCCTTGATG-3'
PRKAA2	human	5'-ATGACGTTAGCATCATAGGA-3'
EIF2AK4	human	5'-GGAGAGCTACCCGCAACGAC-3'
DDIT4	human	5'-TGAGCGCGGCGGCCGATCTG-3
SESN1	human	5'-TTTCACCGAACGAAGATACT-3'
SESN2	human	5'-CAGGTTGTCTACTCGCCCAG-3'
SESN3	human	5'-TGAACGTACTAACTTTCTTG-3'
ATF4	human	5'-AGATGACCTTCTGACCACGT-3'
FBXO22	human	5'-CGCCAGGTTACTCAACACGA-3'
RPTOR	human	5'-CTTACGTCGCAACGCCAAGG-3'
GLUL	human	5'-ACGGAAGGGGTCCCGAAACA-3'
RRAGA	human	5'-TTATTACCAGTCGTGTCTGG-3'
RRAGB	human	5'-CCTTCCGGTTCCCCTAGTGG-3'

## Sheet: PCR oligos
PCR to sequence knockout clones
Gene	Species	Forward	Reverse
ASNS	human	5'-TCTAACATTTTGGTTTTGCTTTCGC-3'	5'-AATAAACGACTGCACTAAAGAATCA-3'
DEPDC5	human	5'-GAGTCCCCCACTACCCAT-3'	5'-CGGGAAGAGGGTATAGCA-3'
PRKAA1	human	5'-CCTCCCAAAGTGCTGGGATT-3'	5'-AGTGTCAGTCATTTTTCTCACTTGT-3'
PRKAA2	human	5'-TTTGGACTTGCCAAACCATGTC-3'	5'-CAGCTGCTTCATAGCTCGGTA-3'
EIF2AK4	human	5'-TGGAACACCGCCCATAGC-3'	5'-GCTGCAGGTGCAAGGACTAA-3'
DDIT4	human	5'-CCAAGGGGGAGGTGCGA-3'	5'-GGGTCCCGATGGGATAGGAA-3'
SESN1	human	5'-GGGTGAGAGGGTGACCTAGC-3'	5'-GAAGGGACACCTCTTAGAAAGCA-3'
SESN2	human	5'-TGGACACGGTGGTGGTTTTT-3'	5'-CAGCTCACAAAGCTCCCAGA-3'
SESN3	human	5'-TGCCTAGCAAAACAGATGGAAGC-3'	5'-GGCTCCGCAAGAAAGACTCC-3'
ATF4	human	5'-GGCCTCCTACCTTTGTATCTGA-3'	5'-CATGGCAACGTAAGCAGTGTAG-3'
FBXO22	human	5'-AGTACACCTCGGAGTACGGG-3'	5'-CACCACGGCTGGGAGATAC-3'
GLUL	human	5'-GACATTTGGGAAGGGAGTATCTGA-3'	5'-TGCAGGCCTTCGATTGTACT-3'
RRAGA	human	5'-ATGCCAAATACAGCCATGAAGAAAAAGGTGCTG-3'	5'-TCAACGCATAAGGAGACTGTGCTTGGG-3'
RRAGB	human	5'-GACTTGTTGCGCAATGGAAGAATCTGACTCTG-3'	5'-CCCAAGGGTTGTTTCTGATCAGTTAGCACC-3'

## Sheet: Q-RT-PCR oligos
Q-RT-PCR
Gene	Species	Forward	Reverse
SESN2	human	5'-CCATGGCTACTCGCTGATCC-3'	5'-AGCTGGTTCACCTCCCCATA-3'
DDIT4	human	5'-CTTTGGGACCGCTTCTCGTC-3'	5'-CCCATCCAGGTAAGCCGTG-3'
PSAT1	human	5'-CCTTGTACAACACGCCTCCA-3'	5'-TGCCAATGCGGAATGGAATA-3'
ASNS	human	5'-CACATCACCCTGACCTGCTT-3'	5'-ATCATCACTGCCAAACAGCG-3'
DDIT3	human	5'-GCAGCGACAGAGCCAAAATC-3'	5'-AGCTGCCATCTCTGCAGTTG-3'
ACTB	human	5'-ACTGGGACGACATGGAGAAAA-3'	5'-GATAGCACAGCCTGGATAGCAA-3'
