# Supplementary material for: mTORC1 senses glutamine and other amino acids through GCN2
Source: EMBO J. 2025 Jul 21;44(17):4825–66. doi: 10.1038/s44318-025-00505-1 (PMC12402317; doi:10.1038/s44318-025-00505-1)
Supplement: Supplementary file 4 — Source data Fig. 1 [file 44318_2025_505_MOESM4_ESM.zip]

Archive with 29 entries (24 files):
- Figure 1/
- Figure 1/1B-C/
- Figure 1/.DS_Store
- __MACOSX/Figure 1/._.DS_Store
- Figure 1/1G-H/
- Figure 1/1F-G/
- Figure 1/1D-E/
- Figure 1/1B-C/uncropped blots.tiff
- __MACOSX/Figure 1/1B-C/._uncropped blots.tiff
- Figure 1/1B-C/.DS_Store
- __MACOSX/Figure 1/1B-C/._.DS_Store
- Figure 1/1B-C/quantification.xlsx
- __MACOSX/Figure 1/1B-C/._quantification.xlsx
- Figure 1/1G-H/uncropped blots.tiff
- __MACOSX/Figure 1/1G-H/._uncropped blots.tiff
- Figure 1/1G-H/.DS_Store
- __MACOSX/Figure 1/1G-H/._.DS_Store
- Figure 1/1G-H/quantification.xlsx
- __MACOSX/Figure 1/1G-H/._quantification.xlsx
- Figure 1/1F-G/amino acids (absolute).xlsx
- __MACOSX/Figure 1/1F-G/._amino acids (absolute).xlsx
- Figure 1/1F-G/amino acids (relative).xlsx
- __MACOSX/Figure 1/1F-G/._amino acids (relative).xlsx
- Figure 1/1D-E/uncropped blots.tiff
- __MACOSX/Figure 1/1D-E/._uncropped blots.tiff
- Figure 1/1D-E/.DS_Store
- __MACOSX/Figure 1/1D-E/._.DS_Store
- Figure 1/1D-E/quantification.xlsx
- __MACOSX/Figure 1/1D-E/._quantification.xlsx
