# Supplementary material for: mTORC1 senses glutamine and other amino acids through GCN2
Source: EMBO J. 2025 Jul 21;44(17):4825–66. doi: 10.1038/s44318-025-00505-1 (PMC12402317; doi:10.1038/s44318-025-00505-1)
Supplement: Supplementary file 4 — Source data Fig. 1 [file 44318_2025_505_MOESM4_ESM.zip › Figure 1/1B-C/quantification.xlsx]

## Sheet: Sheet1
	replicate 1	replicate 2	replicate 3
+Q	1	1	1
-Q	0.525033	0.534987	0.683202
N	1.02125	1.01651	1.04842
E	0.554625	0.728871	0.686153
methyl-leucine	0.494086	0.380646	0.57726
guanosine	0.217978	0.396996	0.290417
cytidine	0.33206	0.313892	0.562097
nicotinamide	0.504328	0.676696	0.569964
GlcN	0.516737	0.635235	0.627146
NH4	0.332768	0.529073	0.458139
