# Supplementary material for: mTORC1 senses glutamine and other amino acids through GCN2
Source: EMBO J. 2025 Jul 21;44(17):4825–66. doi: 10.1038/s44318-025-00505-1 (PMC12402317; doi:10.1038/s44318-025-00505-1)
Supplement: Supplementary file 4 — Source data Fig. 1 [file 44318_2025_505_MOESM4_ESM.zip › Figure 1/1G-H/quantification.xlsx]

## Sheet: Sheet1
	replicate 1	replicate 2	replicate 3
control	1	1	1
ASNSKO -N	0.385777	0.269508	0.152139
ASNSKO + 25 uM N	0.797536	0.689057	1.08472
ASNSKO + 50 uM N	0.955304	0.947383	1.33531
ASNSKO + 100 uM N	0.82388	0.950023	1.44842
ASNSKO + 250 um N	1.08973	0.955636	1.33425
ASNSKO + 500 uM N	0.844667	1.00535	1.16763
ASNSKO + 1000 uM N	1.07538	1.03923	1.18593
ASNSKO + 2000 uM N	0.846051	1.22816	1.39635
ASNSKO + 4000 uM N	1.04419	1.12071	1.36408
