# Supplementary material for: mTORC1 senses glutamine and other amino acids through GCN2
Source: EMBO J. 2025 Jul 21;44(17):4825–66. doi: 10.1038/s44318-025-00505-1 (PMC12402317; doi:10.1038/s44318-025-00505-1)
Supplement: Supplementary file 4 — Source data Fig. 1 [file 44318_2025_505_MOESM4_ESM.zip › Figure 1/1F-G/amino acids (absolute).xlsx]

## Sheet: Sheet1
	pmol/mg protein
	Asp	Glu	Asn	Ser	Gln	Gly	His	Arg	Thr	Ala	Pro	Tyr	Val	Met	Ile	Leu	Lys	Phe
+Q_1	2609.03	28370.7	293.894	2441	18989.5	2323.19	454.676	446.979	4571.6	879.501	1829.05	845.033	1668.7	668.226	1304.68	1645.55	1045.16	735.165
+Q_2	2564.64	28127.9	257.637	2137.34	17770.6	1138.74	371.759	415.695	4195.44	820.633	1498.35	821.683	1623.23	640.506	1247.41	1617.62	975.389	716.672
+Q_3	2704.2	27006.6	349.211	2470.48	18905.2	1894.31	487.776	493.146	4355.89	838.406	1307.47	859.996	1594.77	669.52	1422.39	1711.17	1037.94	774.367
+Q_4	3044.74	31603.6	350.621	2637.9	21377.3	1969.75	496.42	494.057	4878.5	867.887	1863.96	993.063	1835.69	746.658	1504.02	1816.94	1160.61	869.645
-Q_1	1823.53	17441	155.597	4585.85	249.06	2968.13	679.77	407.374	9418.42	834.983	1326.02	1064.17	2256.31	1356.64	1816.71	2151.72	1109.06	1021
-Q_2	1948.29	17700.1	197.381	5092.83	263.713	3954.92	774.223	490.844	9508.7	1001.04	1662.17	1211.04	2547.03	1237.66	1940.76	2383.92	1177.32	1138.18
-Q_3	2130.35	20235.8	164.261	5576.65	276.726	3570.17	849.049	554.913	10986.3	1057.71	1476.65	1328.37	2819.45	1555.86	2229.16	2665.2	1387.54	1261.42
-Q_4	1822.79	18981.5	114.668	5524.17	321.059	3918.21	748.28	575.533	10937.3	1099.58	1732.3	1319.9	2712.92	1405.28	2141.25	2615.84	1312.62	1243.8
+N_1	2094.08	15942.5	4014.4	4246.48	175.238	2832.62	612.645	393.82	8406.7	796.216	1087.4	988.681	2055.57	1121.75	1630.59	1982.81	1035.41	958.622
+N_2	2330.42	16617.8	3898.91	4321.39	203.134	2429	597.246	401.491	8749.19	814.09	1056.97	1015.41	2080.32	1154.11	1611.8	2142.33	1053.38	968.321
+N_3	1899.05	14230.4	3615.41	3856.86	167.687	2348.82	506.229	342.13	7687.46	788.412	995.955	944.052	1961.83	968.522	1496.1	1893.78	922.204	906.139
+N_4	2430.92	18581.9	4811.03	5055.36	196.919	3341	696.097	550.955	10295.3	971.876	1128.24	1223.79	2395.65	1178.96	1931.53	2413.26	1223.84	1113.25
