# Supplementary material for: mTORC1 senses glutamine and other amino acids through GCN2
Source: EMBO J. 2025 Jul 21;44(17):4825–66. doi: 10.1038/s44318-025-00505-1 (PMC12402317; doi:10.1038/s44318-025-00505-1)
Supplement: Supplementary file 4 — Source data Fig. 1 [file 44318_2025_505_MOESM4_ESM.zip › Figure 1/1F-G/amino acids (relative).xlsx]

## Sheet: Sheet1
	relative
	Asp	Glu	Asn	Ser	Gln	Gly	His	Arg	Thr	Ala	Pro	Tyr	Val	Met	Ile	Leu	Lys	Phe
+Q_1	0.955462	0.985874	0.939435	1.00798	0.985923	1.26846	1.00446	0.966505	1.01583	1.03275	1.12577	0.960326	0.99292	0.980914	0.95258	0.969213	0.990884	0.949871
+Q_2	0.939203	0.977437	0.823541	0.882586	0.922637	0.621754	0.821281	0.898859	0.932247	0.963629	0.922229	0.93379	0.965865	0.940224	0.910768	0.952764	0.924739	0.925978
+Q_3	0.990312	0.938473	1.11626	1.02015	0.981544	1.0343	1.07758	1.06633	0.967899	0.984499	0.804743	0.97733	0.94893	0.982814	1.03852	1.00786	0.984037	1.00052
+Q_4	1.11502	1.09822	1.12077	1.08928	1.1099	1.07549	1.09668	1.0683	1.08402	1.01912	1.14726	1.12855	1.09228	1.09605	1.09813	1.07016	1.10034	1.12363
-Q_1	0.667803	0.606071	0.497368	1.89367	0.0129311	1.6206	1.50173	0.880869	2.09282	0.98048	0.816156	1.20936	1.34257	1.99146	1.32642	1.26734	1.05147	1.31919
-Q_2	0.713489	0.615076	0.630933	2.10302	0.0136918	2.15939	1.71039	1.06136	2.11288	1.17548	1.02306	1.37626	1.51555	1.81681	1.417	1.4041	1.11619	1.47059
-Q_3	0.780162	0.703189	0.525064	2.3028	0.0143674	1.94932	1.8757	1.19989	2.4412	1.24202	0.90887	1.50961	1.67765	2.2839	1.62757	1.56978	1.31549	1.62982
-Q_4	0.66753	0.659603	0.366537	2.28113	0.0166692	2.13935	1.65308	1.24448	2.43031	1.29118	1.06622	1.49998	1.61426	2.06287	1.56338	1.5407	1.24446	1.60706
+N_1	0.766881	0.553998	12.8321	1.75353	0.00909825	1.54662	1.35344	0.85156	1.86801	0.934957	0.669287	1.12357	1.22312	1.64666	1.19053	1.16786	0.981643	1.23859
+N_2	0.853431	0.577465	12.4629	1.78446	0.0105466	1.32624	1.31942	0.868147	1.94411	0.955945	0.650562	1.15395	1.23785	1.69417	1.17681	1.26181	0.998683	1.25112
+N_3	0.695456	0.494503	11.5567	1.59264	0.00870621	1.28246	1.11835	0.73979	1.70819	0.925793	0.613005	1.07286	1.16734	1.42173	1.09234	1.11542	0.874316	1.17078
+N_4	0.890235	0.645715	15.3785	2.08754	0.0102239	1.82419	1.5378	1.19133	2.28766	1.14123	0.694427	1.39076	1.42548	1.73064	1.41026	1.42139	1.16029	1.43838
