# Supplementary material for: mTORC1 senses glutamine and other amino acids through GCN2
Source: EMBO J. 2025 Jul 21;44(17):4825–66. doi: 10.1038/s44318-025-00505-1 (PMC12402317; doi:10.1038/s44318-025-00505-1)
Supplement: Supplementary file 4 — Source data Fig. 1 [file 44318_2025_505_MOESM4_ESM.zip › Figure 1/1D-E/quantification.xlsx]

## Sheet: Sheet1
	replicate 1	replicate 2	replicate 3
+Q	1	1	1
-Q	0.468753	0.456721	0.413121
25 uM	0.840276	0.832081	0.950682
50 uM	0.918525	0.851173	1.02252
100 uM	0.789633	0.868422	0.945131
250 uM	0.958498	0.892759	1.2135
500 uM	0.827159	0.997918	1.09984
1000 uM	1.05573	1.00106	1.31975
2000 uM	0.993902	0.993322	1.60019
4000 uM	1.23898	0.986098	1.57071
