# Supplementary material for: mTORC1 senses glutamine and other amino acids through GCN2
Source: EMBO J. 2025 Jul 21;44(17):4825–66. doi: 10.1038/s44318-025-00505-1 (PMC12402317; doi:10.1038/s44318-025-00505-1)
Supplement: Supplementary file 5 — Source data Fig. 2 [file 44318_2025_505_MOESM5_ESM.zip]

Archive with 31 entries (26 files):
- Figure 2/
- Figure 2/.DS_Store
- __MACOSX/Figure 2/._.DS_Store
- Figure 2/2C-D/
- Figure 2/2E-F/
- Figure 2/2A-B/
- Figure 2/2G-H/
- Figure 2/2C-D/uncropped blots.tiff
- __MACOSX/Figure 2/2C-D/._uncropped blots.tiff
- Figure 2/2C-D/.DS_Store
- __MACOSX/Figure 2/2C-D/._.DS_Store
- Figure 2/2C-D/quantification.xlsx
- __MACOSX/Figure 2/2C-D/._quantification.xlsx
- Figure 2/2E-F/uncropped blots.tiff
- __MACOSX/Figure 2/2E-F/._uncropped blots.tiff
- Figure 2/2E-F/.DS_Store
- __MACOSX/Figure 2/2E-F/._.DS_Store
- Figure 2/2E-F/quantification.xlsx
- __MACOSX/Figure 2/2E-F/._quantification.xlsx
- Figure 2/2A-B/uncropped blots.tiff
- __MACOSX/Figure 2/2A-B/._uncropped blots.tiff
- Figure 2/2A-B/.DS_Store
- __MACOSX/Figure 2/2A-B/._.DS_Store
- Figure 2/2A-B/quantification.xlsx
- __MACOSX/Figure 2/2A-B/._quantification.xlsx
- Figure 2/2G-H/uncropped blots.tiff
- __MACOSX/Figure 2/2G-H/._uncropped blots.tiff
- Figure 2/2G-H/.DS_Store
- __MACOSX/Figure 2/2G-H/._.DS_Store
- Figure 2/2G-H/quantification.xlsx
- __MACOSX/Figure 2/2G-H/._quantification.xlsx
