# Supplementary material for: mTORC1 senses glutamine and other amino acids through GCN2
Source: EMBO J. 2025 Jul 21;44(17):4825–66. doi: 10.1038/s44318-025-00505-1 (PMC12402317; doi:10.1038/s44318-025-00505-1)
Supplement: Supplementary file 5 — Source data Fig. 2 [file 44318_2025_505_MOESM5_ESM.zip › Figure 2/2C-D/quantification.xlsx]

## Sheet: Sheet1
replicate 1
	control	DEPDC5KO
+Q	1	1
-Q 1h	0.499256	0.9085
-Q 2h	0.325389	0.709261
-Q 4h	0.0831743	0.5458
-Q 8h	0.015234	0.407317
replicate 2
	control	DEPDC5KO
+Q	1	1
-Q 1h	0.327376	1.03565
-Q 2h	0.254493	0.950049
-Q 4h	0.0718412	0.527595
-Q 8h	0.0168046	0.437203
replicate 3
	control	DEPDC5KO
+Q	1	1
-Q 1h	0.311169	1.01487
-Q 2h	0.202272	0.912663
-Q 4h	0.060835	0.654723
-Q 8h	0.00406228	0.641677
replicate 4
	control	DEPDC5KO
+Q	1	1
-Q 1h	0.149047	0.976702
-Q 2h	0.0875578	0.803968
-Q 4h	0.0156722	0.588181
-Q 8h	0.00555134	0.443232
