# Supplementary material for: mTORC1 senses glutamine and other amino acids through GCN2
Source: EMBO J. 2025 Jul 21;44(17):4825–66. doi: 10.1038/s44318-025-00505-1 (PMC12402317; doi:10.1038/s44318-025-00505-1)
Supplement: Supplementary file 5 — Source data Fig. 2 [file 44318_2025_505_MOESM5_ESM.zip › Figure 2/2E-F/quantification.xlsx]

## Sheet: Sheet1
replicate 1
	control	GCN2KO
+Q	1	1
-Q 1h	0.510582	0.951206
-Q 2h	0.486087	0.918484
-Q 4h	0.190578	0.931678
-Q 8h	0.156518	0.999653
replicate 2
	control	GCN2KO
+Q	1	1
-Q 1h	0.552766	0.918661
-Q 2h	0.492176	1.17353
-Q 4h	0.21021	1.22685
-Q 8h	0.111634	1.43282
replicate 3
	control	GCN2KO
+Q	1	1
-Q 1h	0.638515	0.817585
-Q 2h	0.510211	1.04791
-Q 4h	0.234644	0.883242
-Q 8h	0.160761	0.977406
replicate 4
	control	GCN2KO
+Q	1	1
-Q 1h	0.572483	1.11392
-Q 2h	0.596102	0.990004
-Q 4h	0.277362	0.881792
-Q 8h	0.123822	0.762393
replicate 5
	control	GCN2KO
+Q	1	1
-Q 1h	0.328185	0.755749
-Q 2h	0.181961	0.687544
-Q 4h	0.0476381	0.578335
-Q 8h	0.00420928	0.897923
