# Supplementary material for: mTORC1 senses glutamine and other amino acids through GCN2
Source: EMBO J. 2025 Jul 21;44(17):4825–66. doi: 10.1038/s44318-025-00505-1 (PMC12402317; doi:10.1038/s44318-025-00505-1)
Supplement: Supplementary file 5 — Source data Fig. 2 [file 44318_2025_505_MOESM5_ESM.zip › Figure 2/2A-B/quantification.xlsx]

## Sheet: Sheet1
pS6K
	replicate 1	replicate 2	replicate 3
+Q	1	1	1
-Q 1h	0.501051	0.417484	0.523701
-Q 2h	0.430785	0.304804	0.43912
-Q 4h	0.24502	0.0922321	0.134626
-Q 8h	0.185237	0.0249235	0.0376274
p4EBP1
	replicate 1	replicate 2	replicate 3
+Q	1	1	1
-Q 1h	0.633678	0.459857	0.537041
-Q 2h	0.623891	0.316035	0.503126
-Q 4h	0.348335	0.0880402	0.299211
-Q 8h	0.163121	0.018219	0.146062
