# Supplementary material for: mTORC1 senses glutamine and other amino acids through GCN2
Source: EMBO J. 2025 Jul 21;44(17):4825–66. doi: 10.1038/s44318-025-00505-1 (PMC12402317; doi:10.1038/s44318-025-00505-1)
Supplement: Supplementary file 5 — Source data Fig. 2 [file 44318_2025_505_MOESM5_ESM.zip › Figure 2/2G-H/quantification.xlsx]

## Sheet: Sheet1
replicate 1
	ASNSKO	ASNS GCN2KO
+Q	1	1
-Q 1h	0.371249	0.971345
-Q 2h	0.435511	1.13852
-Q 4h	0.29739	1.04143
-Q 8h	0.168204	1.27527
replicate 2
	ASNSKO	ASNS GCN2KO
+Q	1	1
-Q 1h	0.399111	0.982065
-Q 2h	0.560957	1.01875
-Q 4h	0.227046	1.15476
-Q 8h	0.107221	1.07044
replicate 3
	ASNSKO	ASNS GCN2KO
+Q	1	1
-Q 1h	0.436455	0.926241
-Q 2h	0.410245	1.35226
-Q 4h	0.205777	1.29386
-Q 8h	0.0212717	1.41083
