# Supplementary material for: mTORC1 senses glutamine and other amino acids through GCN2
Source: EMBO J. 2025 Jul 21;44(17):4825–66. doi: 10.1038/s44318-025-00505-1 (PMC12402317; doi:10.1038/s44318-025-00505-1)
Supplement: Supplementary file 6 — Source data Fig. 3 [file 44318_2025_505_MOESM6_ESM.zip]

Archive with 25 entries (20 files):
- Figure 3/
- Figure 3/3B/
- Figure 3/3C/
- Figure 3/.DS_Store
- __MACOSX/Figure 3/._.DS_Store
- Figure 3/3D-E/
- Figure 3/3F-G/
- Figure 3/3B/qPCR.xlsx
- __MACOSX/Figure 3/3B/._qPCR.xlsx
- Figure 3/3C/uncropped blots.tiff
- __MACOSX/Figure 3/3C/._uncropped blots.tiff
- Figure 3/3C/.DS_Store
- __MACOSX/Figure 3/3C/._.DS_Store
- Figure 3/3D-E/uncropped blots.tiff
- __MACOSX/Figure 3/3D-E/._uncropped blots.tiff
- Figure 3/3D-E/.DS_Store
- __MACOSX/Figure 3/3D-E/._.DS_Store
- Figure 3/3D-E/quantification.xlsx
- __MACOSX/Figure 3/3D-E/._quantification.xlsx
- Figure 3/3F-G/uncropped blots.tiff
- __MACOSX/Figure 3/3F-G/._uncropped blots.tiff
- Figure 3/3F-G/.DS_Store
- __MACOSX/Figure 3/3F-G/._.DS_Store
- Figure 3/3F-G/quantification.xlsx
- __MACOSX/Figure 3/3F-G/._quantification.xlsx
