# Supplementary material for: mTORC1 senses glutamine and other amino acids through GCN2
Source: EMBO J. 2025 Jul 21;44(17):4825–66. doi: 10.1038/s44318-025-00505-1 (PMC12402317; doi:10.1038/s44318-025-00505-1)
Supplement: Supplementary file 6 — Source data Fig. 3 [file 44318_2025_505_MOESM6_ESM.zip › Figure 3/3B/qPCR.xlsx]

## Sheet: Sheet1
Sesn2
	replicate 1	replicate 2	replicate 3
+Q	1	1	1
-Q 1h	1.39987	0.895328	1.16793
-Q 2h	1.56929	1.40721	1.17035
-Q 4h	3.42684	1.68847	1.95004
-Q 8h	4.26831	1.74229	2.78992
Ddit4
	replicate 1	replicate 2	replicate 3
+Q	1	1	1
-Q 1h	1.30957	0.861754	1.14276
-Q 2h	2.95378	1.71845	1.76555
-Q 4h	7.27193	3.41615	4.49217
-Q 8h	7.76055	2.83589	4.85369
Psat1
	replicate 1	replicate 2	replicate 3
+Q	1	1	1
-Q 1h	1.05939	1.02149	1.23131
-Q 2h	1.14011	1.17502	1.19244
-Q 4h	2.48938	1.91032	2.00573
-Q 8h	4.46672	3.70122	4.19616
Asns
	replicate 1	replicate 2	replicate 3
+Q	1	1	1
-Q 1h	1.29741	1.03868	1.08449
-Q 2h	1.45083	1.21499	1.07615
-Q 4h	3.27579	2.14571	2.03808
-Q 8h	5.91664	4.2278	3.66393
Ddit3
	replicate 1	replicate 2	replicate 3
+Q	1	1	1
-Q 1h	1.55812	0.855196	1.05242
-Q 2h	1.6875	0.871006	1.12632
-Q 4h	1.78944	0.988548	1.22487
-Q 8h	2.299	0.72963	0.951629
