# Supplementary material for: mTORC1 senses glutamine and other amino acids through GCN2
Source: EMBO J. 2025 Jul 21;44(17):4825–66. doi: 10.1038/s44318-025-00505-1 (PMC12402317; doi:10.1038/s44318-025-00505-1)
Supplement: Supplementary file 6 — Source data Fig. 3 [file 44318_2025_505_MOESM6_ESM.zip › Figure 3/3D-E/quantification.xlsx]

## Sheet: Sheet1
replicate 1
	control	Ddit4KO
+Q	1	1
-Q 1h	0.485913	0.796884
-Q 2h	0.384247	0.588471
-Q 4h	0.117068	0.564725
-Q 8h	0.0250608	0.268124
replicate 2
	control	Ddit4KO
+Q	1	1
-Q 1h	0.713658	0.678842
-Q 2h	0.460474	0.633922
-Q 4h	0.195101	0.488466
-Q 8h	0.0720807	0.260444
replicate 3
	control	Ddit4KO
+Q	1	1
-Q 1h	0.427678	0.526322
-Q 2h	0.260637	0.595815
-Q 4h	0.0816043	0.35927
-Q 8h	0.0247145	0.100397
replicate 4
	control	Ddit4KO
+Q	1	1
-Q 1h	0.364757	0.463757
-Q 2h	0.211398	0.479918
-Q 4h	0.0662133	0.491827
-Q 8h	0.00548747	0.184783
replicate 5
	control	Ddit4KO
+Q	1	1
-Q 1h	0.585786	0.628492
-Q 2h	0.289647	0.551781
-Q 4h	0.11386	0.331938
-Q 8h	0.00648478	0.182984
replicate 6
	control	Ddit4KO
+Q	1	1
-Q 1h	0.4919	0.557034
-Q 2h	0.223823	0.528164
-Q 4h	0.0548847	0.393069
-Q 8h	0.0103287	0.176349
