# Supplementary material for: mTORC1 senses glutamine and other amino acids through GCN2
Source: EMBO J. 2025 Jul 21;44(17):4825–66. doi: 10.1038/s44318-025-00505-1 (PMC12402317; doi:10.1038/s44318-025-00505-1)
Supplement: Supplementary file 6 — Source data Fig. 3 [file 44318_2025_505_MOESM6_ESM.zip › Figure 3/3F-G/quantification.xlsx]

## Sheet: Sheet1
replicate 1
	control	Ddit4 DEPDC5 KO
+Q	1	1
-Q 1h	0.485424	0.846353
-Q 2h	0.344495	0.84546
-Q 4h	0.137994	1.10651
-Q 8h	0.0536337	1.18326
replicate 2
	control	Ddit4 DEPDC5 KO
+Q	1	1
-Q 1h	0.50896	0.813519
-Q 2h	0.323971	0.923315
-Q 4h	0.168558	1.06904
-Q 8h	0.0885329	1.1979
replicate 3
	control	Ddit4 DEPDC5 KO
+Q	1	1
-Q 1h	0.292238	0.903892
-Q 2h	0.166297	1.17652
-Q 4h	0.109829	1.30751
-Q 8h	0.0150057	1.48594
replicate 4
	control	Ddit4 DEPDC5 KO
+Q	1	1
-Q 1h	0.519599	1.13149
-Q 2h	0.319084	0.848174
-Q 4h	0.140393	0.908533
-Q 8h	0.053454	1.07869
