# Supplementary material for: mTORC1 senses glutamine and other amino acids through GCN2
Source: EMBO J. 2025 Jul 21;44(17):4825–66. doi: 10.1038/s44318-025-00505-1 (PMC12402317; doi:10.1038/s44318-025-00505-1)
Supplement: Supplementary file 7 — Source data Fig. 4 [file 44318_2025_505_MOESM7_ESM.zip]

Archive with 35 entries (30 files):
- Figure 4/
- Figure 4/.DS_Store
- __MACOSX/Figure 4/._.DS_Store
- Figure 4/4E/
- Figure 4/4A-B/
- Figure 4/4F-G/
- Figure 4/4C-D/
- Figure 4/4E/uncropped blots.tiff
- __MACOSX/Figure 4/4E/._uncropped blots.tiff
- Figure 4/4E/.DS_Store
- __MACOSX/Figure 4/4E/._.DS_Store
- Figure 4/4A-B/uncropped blots.tiff
- __MACOSX/Figure 4/4A-B/._uncropped blots.tiff
- Figure 4/4A-B/.DS_Store
- __MACOSX/Figure 4/4A-B/._.DS_Store
- Figure 4/4A-B/quantification.xlsx
- __MACOSX/Figure 4/4A-B/._quantification.xlsx
- Figure 4/4F-G/.DS_Store
- __MACOSX/Figure 4/4F-G/._.DS_Store
- Figure 4/4F-G/quantification.xlsx
- __MACOSX/Figure 4/4F-G/._quantification.xlsx
- Figure 4/4F-G/GCN2KO -Q.tif
- __MACOSX/Figure 4/4F-G/._GCN2KO -Q.tif
- Figure 4/4F-G/control +Q.tif
- __MACOSX/Figure 4/4F-G/._control +Q.tif
- Figure 4/4F-G/GCN2KO +Q.tif
- __MACOSX/Figure 4/4F-G/._GCN2KO +Q.tif
- Figure 4/4F-G/control -Q.tif
- __MACOSX/Figure 4/4F-G/._control -Q.tif
- Figure 4/4C-D/uncropped blots.tiff
- __MACOSX/Figure 4/4C-D/._uncropped blots.tiff
- Figure 4/4C-D/.DS_Store
- __MACOSX/Figure 4/4C-D/._.DS_Store
- Figure 4/4C-D/quantification.xlsx
- __MACOSX/Figure 4/4C-D/._quantification.xlsx
