# Supplementary material for: mTORC1 senses glutamine and other amino acids through GCN2
Source: EMBO J. 2025 Jul 21;44(17):4825–66. doi: 10.1038/s44318-025-00505-1 (PMC12402317; doi:10.1038/s44318-025-00505-1)
Supplement: Supplementary file 7 — Source data Fig. 4 [file 44318_2025_505_MOESM7_ESM.zip › Figure 4/4A-B/quantification.xlsx]

## Sheet: Sheet2
replicate 1
	control	ATF4KO + ASNS
+Q	1	1
-Q 1h	0.338967	0.580241
-Q 2h	0.186222	0.338985
-Q 4h	0.0718263	0.426968
-Q 8h	0.00398094	0.476643
replicate 2
	control	ATF4KO + ASNS
+Q	1	1
-Q 1h	0.480557	0.501944
-Q 2h	0.214269	0.251173
-Q 4h	0.0259984	0.283715
-Q 8h	0.0122509	0.283741
replicate 3
	control	ATF4KO + ASNS
+Q	1	1
-Q 1h	0.356131	0.375901
-Q 2h	0.259788	0.199418
-Q 4h	0.0792948	0.20271
-Q 8h	0.0333959	0.207665
replicate 4
	control	ATF4KO + ASNS
+Q	1	1
-Q 1h	0.475907	0.466183
-Q 2h	0.247632	0.300336
-Q 4h	0.0634355	0.297299
-Q 8h	0.0111102	0.356539
