# Supplementary material for: mTORC1 senses glutamine and other amino acids through GCN2
Source: EMBO J. 2025 Jul 21;44(17):4825–66. doi: 10.1038/s44318-025-00505-1 (PMC12402317; doi:10.1038/s44318-025-00505-1)
Supplement: Supplementary file 7 — Source data Fig. 4 [file 44318_2025_505_MOESM7_ESM.zip › Figure 4/4F-G/quantification.xlsx]

## Sheet: Sheet1
control +Q	control -Q	GCN2KO +Q	GCN2KO -Q
12.7084	5.16334	16.9922	3.44922
16.3352	6.25891	13.3779	6.9719
16.8686	7.01244	12.7859	6.53075
6.92623	4.34981	15.6983	9.32048
14.1084	4.05356	16.0726	7.37864
19.0685	5.47534	9.48513	10.9377
12.9619	5.11155	10.0738	10.5356
8.48273	4.57679	11.4471	3.89432
12.8299	4.56932	10.7786	5.49322
17.3534	6.15039	17.9856	6.98566
15.381	2.75597	9.44014	6.63281
12.5396	11.185	18.3603	16.4212
15.3561	5.66408	13.2015	8.52226
11.773	4.48099	11.0065	4.69498
14.2766	4.23417	8.25187	7.51047
12.5321	6.56286	11.6172	6.55214
9.6403	10.2683	14.5766	9.49464
11.2993	4.5725	14.1248	15.7792
12.5934	10.4716	4.17031	16.3515
24.7137	4.20289	10.7783	9.31772
8.59635	6.85168	7.58526	11.7602
17.5746	9.62276	9.87446	16.1893
12.0936	7.78462	13.2768	22.8545
17.1186	4.2769	10.2335	15.7452
13.6248	2.75928	7.39995	10.875
12.2067	9.40947	8.1468	9.95624
12.2936	12.1079	9.32051	13.0264
11.7129	7.68994	12.4409	13.3458
17.9411	9.43965	4.09321	10.7119
14.8029	3.15817	11.1676	12.6224
8.2922	3.88937	10.5132	18.1044
19.5238	8.0019	6.99895	9.06053
14.4647	8.486	36.8899	33.8467
12.4584	7.97689	29.0615	28.9264
15.7678	8.90956	29.2793	41.2424
5.89112	8.22534	27.2216	28.6314
7.03582	19.4034	26.173	24.2023
11.874	7.49952	19.4828	25.3814
12.1495	8.79403	32.7198	29.5841
5.03858	6.56569	31.7692	19.8734
13.4315	3.59551	25.5583	28.7084
12.4257	9.4698	22.3083	24.4591
10.5325	11.2306	19.6628	22.5051
12.6715	11.5009	17.9641	31.2488
19.9962	10.7323	21.4081	21.4315
16.996	17.8966	26.0597	23.7178
8.84714	10.0681	24.4585	35.3886
17.7129	6.86833	32.8548	25.8107
