# Supplementary material for: mTORC1 senses glutamine and other amino acids through GCN2
Source: EMBO J. 2025 Jul 21;44(17):4825–66. doi: 10.1038/s44318-025-00505-1 (PMC12402317; doi:10.1038/s44318-025-00505-1)
Supplement: Supplementary file 7 — Source data Fig. 4 [file 44318_2025_505_MOESM7_ESM.zip › Figure 4/4C-D/quantification.xlsx]

## Sheet: Sheet1
replicate 1
	control	ISRIB
+Q	1	1
-Q 1h	0.665558	0.634591
-Q 2h	0.434618	0.676427
-Q 4h	0.153834	0.793116
-Q 8h	0.131355	0.933503
replicate 2
	control	ISRIB
+Q	1	1
-Q 1h	0.501434	0.688537
-Q 2h	0.514997	0.639297
-Q 4h	0.290621	0.690639
-Q 8h	0.165577	0.611267
replicate 3
	control	ISRIB
+Q	1	1
-Q 1h	0.522587	0.686364
-Q 2h	0.434137	0.518272
-Q 4h	0.215134	0.462045
-Q 8h	0.110484	0.417758
replicate 4
	control	ISRIB
+Q	1	1
-Q 1h	0.492679	0.685338
-Q 2h	0.367172	0.503745
-Q 4h	0.183546	0.55762
-Q 8h	0.101731	0.672187
