# Supplementary material for: mTORC1 senses glutamine and other amino acids through GCN2
Source: EMBO J. 2025 Jul 21;44(17):4825–66. doi: 10.1038/s44318-025-00505-1 (PMC12402317; doi:10.1038/s44318-025-00505-1)
Supplement: Supplementary file 8 — Source data Fig. 5 [file 44318_2025_505_MOESM8_ESM.zip › Figure 5/5G-H/quantification.xlsx]

## Sheet: Sheet1
replicate 1
	control	Sesn123 KO
+Q	1	1
-Q 1h	0.096928	0.407913
-Q 2h	0.152794	0.741819
-Q 4h	0.146858	0.633099
-Q 8h	0.0339913	0.429211
replicate 2
	control	Sesn123 KO
+Q	1	1
-Q 1h	0.0597634	0.468752
-Q 2h	0.16274	0.659207
-Q 4h	0.080619	0.513342
-Q 8h	0.0557594	0.441528
replicate 3
	control	Sesn123 KO
+Q	1	1
-Q 1h	0.0815147	0.483717
-Q 2h	0.124882	0.526209
-Q 4h	0.08354	0.321246
-Q 8h	0.0343207	0.219235
