# Supplementary material for: mTORC1 senses glutamine and other amino acids through GCN2
Source: EMBO J. 2025 Jul 21;44(17):4825–66. doi: 10.1038/s44318-025-00505-1 (PMC12402317; doi:10.1038/s44318-025-00505-1)
Supplement: Supplementary file 8 — Source data Fig. 5 [file 44318_2025_505_MOESM8_ESM.zip › Figure 5/5A-B/quantification.xlsx]

## Sheet: Sheet1
	replicate 1	replicate 2	replicate 3	replicate 4	replicate 5
+aa	1	1	1	1	1
-Q	0.371407	0.701529	0.725974	0.683928	0.766722
-G	0.937065	1.07586	1.07298	1.16615	1.13998
-R	0.184563	0.344507	0.42197	0.471845	0.478217
-C	0.777518	1.03631	0.827737	0.896512	0.938531
-H	0.736191	1.04221	0.869808	0.850304	1.10083
-I	0.525436	0.789555	0.779201	0.679754	0.813665
-L	0.192032	0.21345	0.338346	0.215842	0.329988
-K	0.430181	0.653246	0.708834	0.450316	0.801038
-M	0.553089	0.474674	0.64453	0.646702	0.574021
-F	0.506469	0.627549	0.786273	0.692519	0.616464
-S	0.443558	0.379044	0.516778	0.587325	0.418055
-T	0.674032	0.706595	0.680051	0.753919	0.664763
-W	0.60037	0.539484	0.692508	0.798063	0.622149
-Y	0.640945	0.532488	0.744258	0.743313	0.595285
-V	0.608055	0.670371	0.729123	0.857447	0.747143
