# Supplementary material for: mTORC1 senses glutamine and other amino acids through GCN2
Source: EMBO J. 2025 Jul 21;44(17):4825–66. doi: 10.1038/s44318-025-00505-1 (PMC12402317; doi:10.1038/s44318-025-00505-1)
Supplement: Supplementary file 8 — Source data Fig. 5 [file 44318_2025_505_MOESM8_ESM.zip › Figure 5/5C-D/quantification.xlsx]

## Sheet: Sheet1
	replicate 1	replicate 2	replicate 3	replicate 4	replicate 5
+aa	1	1	1	1	1
-Q	0.910294	1.04034	1.10468	1.16289	1.13495
-G	1.16244	1.25729	0.955865	1.04761	1.0439
-R	0.579714	0.740176	0.902615	0.930596	0.753248
-C	0.958158	1.23949	0.829587	0.976773	0.799311
-H	1.36329	1.21945	0.957473	1.31576	0.997506
-I	1.17007	1.48972	0.955652	1.29079	0.990081
-L	0.446616	0.542289	0.521316	0.680558	0.540264
-K	0.929425	1.39404	0.928809	1.20043	0.99161
-M	0.863734	0.787519	0.863682	0.946867	0.586643
-F	1.29542	0.994009	0.864678	0.828409	0.841031
-S	0.737126	0.781584	0.691764	0.751378	0.510708
-T	1.26767	1.13578	1.06244	1.02896	0.748713
-W	1.11316	0.943322	0.861884	0.899513	0.83979
-Y	1.2936	1.15248	1.02193	1.07948	0.924215
-V	1.46319	1.21328	1.05998	1.09272	1.13613
