# Supplementary material for: mTORC1 senses glutamine and other amino acids through GCN2
Source: EMBO J. 2025 Jul 21;44(17):4825–66. doi: 10.1038/s44318-025-00505-1 (PMC12402317; doi:10.1038/s44318-025-00505-1)
Supplement: Supplementary file 8 — Source data Fig. 5 [file 44318_2025_505_MOESM8_ESM.zip › Figure 5/5I-J/quantification.xlsx]

## Sheet: Sheet1
replicate 1
	control	Sesn123 GCN2 KO
+Q	1	1
-Q 1h	0.0658985	1.01926
-Q 2h	0.172641	1.06363
-Q 4h	0.0580232	1.61661
-Q 8h	0.0372324	1.30373
replicate 2
	control	Sesn123 GCN2 KO
+Q	1	1
-Q 1h	0.113328	0.852464
-Q 2h	0.158189	0.93358
-Q 4h	0.0765234	1.07179
-Q 8h	0.0317803	0.975918
replicate 3
	control	Sesn123 GCN2 KO
+Q	1	1
-Q 1h	0.0903179	1.15537
-Q 2h	0.151461	1.38918
-Q 4h	0.124851	1.24942
-Q 8h	0.0464106	1.19975
replicate 4
	control	Sesn123 GCN2 KO
+Q	1	1
-Q 1h	0.062084	1.0168
-Q 2h	0.129565	1.11749
-Q 4h	0.0540107	1.19693
-Q 8h	0.0269759	0.945714
