# Supplementary material for: mTORC1 senses glutamine and other amino acids through GCN2
Source: EMBO J. 2025 Jul 21;44(17):4825–66. doi: 10.1038/s44318-025-00505-1 (PMC12402317; doi:10.1038/s44318-025-00505-1)
Supplement: Supplementary file 8 — Source data Fig. 5 [file 44318_2025_505_MOESM8_ESM.zip › Figure 5/5E-F/quantification.xlsx]

## Sheet: Sheet1
replicate 1
	control	GCN2 KO
+L	1	1
-L 1h	0.3093	0.615158
-L 2h	0.292495	0.903862
-L 4h	0.188831	0.926686
-L 8h	0.13857	0.882951
replicate 2
	control	GCN2 KO
+L	1	1
-L 1h	0.180181	0.434207
-L 2h	0.196381	0.736336
-L 4h	0.108719	0.917191
-L 8h	0.138475	0.952046
replicate 3
	control	GCN2 KO
+L	1	1
-L 1h	0.145902	0.404718
-L 2h	0.293367	0.73513
-L 4h	0.0689991	0.812761
-L 8h	0.111584	0.868445
replicate 4
	control	GCN2 KO
+L	1	1
-L 1h	0.164732	0.35601
-L 2h	0.221099	0.598729
-L 4h	0.120199	0.846283
-L 8h	0.0481371	0.660788
