# Supplementary material for: mTORC1 senses glutamine and other amino acids through GCN2
Source: EMBO J. 2025 Jul 21;44(17):4825–66. doi: 10.1038/s44318-025-00505-1 (PMC12402317; doi:10.1038/s44318-025-00505-1)
Supplement: Supplementary file 9 — Source data Fig. 6 [file 44318_2025_505_MOESM9_ESM.zip › Figure 6/6C-D/quantification.xlsx]

## Sheet: Sheet1
	replicate 1	replicate 2	replicate 3
+Q	1	1	1
-Q	0.568762	0.591676	0.484334
Q addback 15 min	0.559241	0.49897	0.560468
Q addback 30 min	0.633166	0.593414	0.62143
Q addback 1 h	0.887696	0.895889	0.749725
Q addback 2h	1.25412	0.951605	1.00679
