# Supplementary material for: mTORC1 senses glutamine and other amino acids through GCN2
Source: EMBO J. 2025 Jul 21;44(17):4825–66. doi: 10.1038/s44318-025-00505-1 (PMC12402317; doi:10.1038/s44318-025-00505-1)
Supplement: Supplementary file 9 — Source data Fig. 6 [file 44318_2025_505_MOESM9_ESM.zip › Figure 6/6E-F/quantification.xlsx]

## Sheet: Sheet1
	replicate 1	replicate 2	replicate 3
+L	1	1	1
-L	0.412051	0.619685	0.343334
L addback 15 min	0.455887	0.635667	0.325871
L addback 30 min	0.461038	0.647738	0.387921
L addback 1h	0.89433	1.08057	0.824405
L addback 2h	0.974785	1.09561	1.07122
