# Supplementary material for: mTORC1 senses glutamine and other amino acids through GCN2
Source: EMBO J. 2025 Jul 21;44(17):4825–66. doi: 10.1038/s44318-025-00505-1 (PMC12402317; doi:10.1038/s44318-025-00505-1)
Supplement: Supplementary file 9 — Source data Fig. 6 [file 44318_2025_505_MOESM9_ESM.zip › Figure 6/6A-B/quantification.xlsx]

## Sheet: Sheet1
	replicate 1	replicate 2	replicate 3
+L	1	1	1
-L	0.104526	0.134271	0.0962594
L addback 15 min	0.499737	0.431011	0.419906
L addback 30 min	0.458484	0.435752	0.429572
L addback 1h	0.793321	0.863301	0.593253
L addback 2 h	0.809866	0.878634	1.01404
